# Supplementary material for: A Recently Formed Triploid Cardamine insueta Inherits Leaf Vivipary and Submergence Tolerance Traits of Parents
Source: Front Genet. 2020 Oct 6;11:567262. doi: 10.3389/fgene.2020.567262 (PMC7573311; doi:10.3389/fgene.2020.567262)
Supplement: Supplementary Figure 1 — Leaf vivipary in a representative leaf of C. rivularis. Anew plantlet was first visible 96 hours after submergence (circled, shown in close-up below). Plantlets initiated from dormant shoot meristems (shoot meristem with visible leaf shown). Shoot growth was detected 8 hours after submergence, followed by root initiation (16 hours). The shoot and root poles appeared to fuse (72 hours), followed by shoot and root growth to produce a plantlet (96 hours). [file Data_Sheet_1.zip]

Archive with 13 entries (12 files):
- Dataset_S1.mp4
- __MACOSX/
- __MACOSX/._Dataset_S1.mp4
- DataSet_S2.xlsx
- __MACOSX/._DataSet_S2.xlsx
- Dataset_S3.xlsx
- __MACOSX/._Dataset_S3.xlsx
- Dataset_S4.xlsx
- __MACOSX/._Dataset_S4.xlsx
- Dataset_S5.xlsx
- __MACOSX/._Dataset_S5.xlsx
- Supplementary_Figures_and_Tables.docx
- __MACOSX/._Supplementary_Figures_and_Tables.docx
