# Supplementary material for: A Recently Formed Triploid Cardamine insueta Inherits Leaf Vivipary and Submergence Tolerance Traits of Parents
Source: Front Genet. 2020 Oct 6;11:567262. doi: 10.3389/fgene.2020.567262 (PMC7573311; doi:10.3389/fgene.2020.567262)
Supplement: Supplementary Figure 1 — Leaf vivipary in a representative leaf of C. rivularis. Anew plantlet was first visible 96 hours after submergence (circled, shown in close-up below). Plantlets initiated from dormant shoot meristems (shoot meristem with visible leaf shown). Shoot growth was detected 8 hours after submergence, followed by root initiation (16 hours). The shoot and root poles appeared to fuse (72 hours), followed by shoot and root growth to produce a plantlet (96 hours). [file Data_Sheet_1.zip › DataSet_S2.xlsx]

## Sheet: Sheet1
Species	Time	number of sequenced read pairs	number of read pairs after Trimmomatic	% of reads were discarded
C. amara	0 hr	9216913	7453085	0.808631
C. amara	2 hr	24958947	19598093	0.785213
C. amara	4 hr	10078363	8321055	0.825636
C. amara	8 hr	8947620	7270514	0.812564
C. amara	12 hr	8730346	6797121	0.778563
C. amara	24 hr	9831160	8050830	0.818909
C. amara	48 hr	9415682	6756619	0.717592
C. amara	72 hr	9576068	8265127	0.863102
C. amara	96 hr	13032832	11009890	0.844781
C. insueta	0 hr	41177428	35571898	0.863869
C. insueta	2 hr	9330935	7980458	0.855269
C. insueta	4 hr	27705785	24161049	0.872058
C. insueta	8 hr	17257681	15189646	0.880167
C. insueta	12 hr	29903616	25844946	0.864275
C. insueta	24 hr	16848980	14723804	0.873869
C. insueta	48 hr	31451412	26922992	0.856019
C. insueta	72 hr	28990243	25350522	0.87445
C. insueta	96 hr	17559804	14654137	0.834527
C. rivularis	0 hr	10722769	9073499	0.84619
C. rivularis	2 hr	9356837	7974567	0.852272
C. rivularis	4 hr	9488063	7997395	0.84289
C. rivularis	8 hr	11748071	9826127	0.836403
C. rivularis	12 hr	8632531	7179311	0.831658
C. rivularis	24 hr	10336638	8364452	0.809204
C. rivularis	48 hr	9290487	7668309	0.825394
C. rivularis	72 hr	8225092	6454081	0.784682
C. rivularis	96 hr	14171075	12048429	0.850213
trimmomatic-0.36.jar PE -threads 4 -phred33 ILLUMINACLIP:adapters.fa:2:30:10 LEADING:20 TRAILING:20 SLIDINGWINDOW:4:20 MINLEN:50
The 'adapters.fa' file contains the following contents.
>PrefixPE/1
TACACTCTTTCCCTACACGACGCTCTTCCGATCT
>PrefixPE/2
GTGACTGGAGTTCAGACGTGTGCTCTTCCGATCT
>PCRPrimerIndex1
CAAGCAGAAGACGGCATACGAGATCGTGATGTGACTGGAGTTC
>RNAPCRPrimerIndex47
CAAGCAGAAGACGGCATACGAGATCTTCGAGTGACTGGAGTTCCTTGGCACCCGAGAATTCCA
>IlluminaSingleEndAdapter2
CAAGCAGAAGACGGCATACGAGCTCTTCCGATCT
>PEPCRPrimer2.0
CAAGCAGAAGACGGCATACGAGATCGGTCTCGGCATTCCTGCTGAACCGCTCTTCCGATCT
>SmallRNA3pAdapter_1.5
ATCTCGTATGCCGTCTTCTGCTTG

## Sheet: Sheet2
Species	Time	A-genome reference			R-genome reference			HomeoRoq sorting rseult
		Input read pairs	Uniquely mapped read pairs	= D / C	Input read pairs	Uniquely mapped read pairs	= G / F	homeolog-specific reads (= J + K + L)	A-origin read pairs	unclassified read pairs	R-origin read pairs	= J / (J + K + L)	= K / (J + K + L)	= L / (J + K + L)	= J / (J + L)	= L / (J + L)
C. amara	0 hr	7453085	6552486	0.879164	7453085	6270581	0.84134	4324242	3831746	439391	53105	0.886108	0.101611	0.0122808	0.98633	0.0136698
C. amara	2 hr	19598093	16866097	0.860599	19598093	16004880	0.816655	11042445	9722669	1187522	132254	0.880482	0.107542	0.0119769	0.98658	0.0134201
C. amara	4 hr	8321055	7168029	0.861433	8321055	6821167	0.819748	4714635	4221683	441390	51562	0.895442	0.0936212	0.0109366	0.987934	0.0120662
C. amara	8 hr	7270514	6312876	0.868285	7270514	5994817	0.824538	4259057	3822057	389354	47646	0.897395	0.0914179	0.011187	0.987687	0.0123126
C. amara	12 hr	6797121	5921823	0.871225	6797121	5621727	0.827075	4012286	3601468	369782	41036	0.89761	0.0921624	0.0102276	0.988734	0.0112659
C. amara	24 hr	8050830	7018744	0.871804	8050830	6685523	0.830414	4589161	4109209	431413	48539	0.895416	0.0940069	0.0105769	0.988326	0.0116743
C. amara	48 hr	6756619	5729835	0.848033	6756619	5420715	0.802282	3631137	3258608	337969	34560	0.897407	0.0930753	0.00951768	0.989506	0.0104945
C. amara	72 hr	8265127	7221058	0.873678	8265127	6879488	0.832351	4807568	4282372	482312	42884	0.890756	0.100323	0.0089201	0.990085	0.00991479
C. amara	96 hr	11009890	9404215	0.854161	11009890	8859146	0.804653	5875001	5279881	529554	65566	0.898703	0.0901368	0.0111602	0.987734	0.0122658
C. insueta	0 hr	35571898	24949390	0.701379	35571898	25626773	0.720422	16702139	4565957	2669467	9466715	0.273376	0.159828	0.566797	0.32538	0.67462
C. insueta	2 hr	7980458	6111104	0.765759	7980458	6246432	0.782716	4311390	1269542	553672	2488176	0.294462	0.128421	0.577117	0.337849	0.662151
C. insueta	4 hr	24161049	18499008	0.765654	24161049	18944435	0.78409	12247300	3639763	1424843	7182694	0.297189	0.116339	0.586472	0.336316	0.663684
C. insueta	8 hr	15189646	11299869	0.743919	15189646	11606119	0.764081	7110821	2156528	739757	4214536	0.303274	0.104033	0.592693	0.338488	0.661512
C. insueta	12 hr	25844946	19970874	0.772719	25844946	20459308	0.791617	13055669	3929959	1399025	7726685	0.301016	0.107158	0.591826	0.337143	0.662857
C. insueta	24 hr	14723804	11554715	0.784764	14723804	11814363	0.802399	7598300	2321209	758234	4518857	0.305491	0.09979	0.594719	0.339355	0.660645
C. insueta	48 hr	26922992	21151260	0.785621	26922992	21598171	0.80222	13523717	4126581	1332308	8064828	0.305137	0.0985164	0.596347	0.338483	0.661517
C. insueta	72 hr	25350522	20135205	0.794272	25350522	20564760	0.811216	13372233	4073603	1362563	7936067	0.304631	0.101895	0.593474	0.339194	0.660806
C. insueta	96 hr	14654137	11294910	0.770766	14654137	11555226	0.78853	7532243	2300547	868579	4363117	0.305427	0.115315	0.579259	0.345238	0.654762
C. rivularis	0 hr	9073499	7361495	0.811318	9073499	7763594	0.855634	5336216	75079	604506	4656631	0.0140697	0.113284	0.872647	0.0158672	0.984133
C. rivularis	2 hr	7974567	6243399	0.782914	7974567	6624755	0.830735	4438250	56035	483517	3898698	0.0126255	0.108943	0.878431	0.0141691	0.985831
C. rivularis	4 hr	7997395	6299580	0.787704	7997395	6667425	0.8337	4344109	51680	461832	3830597	0.0118966	0.106312	0.881791	0.0133118	0.986688
C. rivularis	8 hr	9826127	7769253	0.790673	9826127	8212674	0.8358	5508435	60468	577041	4870926	0.0109773	0.104756	0.884267	0.0122618	0.987738
C. rivularis	12 hr	7179311	5658855	0.788217	7179311	5980519	0.833021	4038059	41777	424343	3571939	0.0103458	0.105086	0.884568	0.0115607	0.988439
C. rivularis	24 hr	8364452	6697635	0.800726	8364452	7090988	0.847753	4560828	53906	471068	4035854	0.0118193	0.103286	0.884895	0.0131807	0.986819
C. rivularis	48 hr	7668309	6174190	0.805157	7668309	6515358	0.849647	4430684	53639	467643	3909402	0.0121063	0.105546	0.882347	0.0135348	0.986465
C. rivularis	72 hr	6454081	5101242	0.79039	6454081	5399170	0.836551	3673925	44026	407946	3221953	0.0119834	0.111038	0.876978	0.0134802	0.98652
C. rivularis	96 hr	12048429	9474418	0.786361	12048429	10026173	0.832156	6351933	75008	635766	5641159	0.0118087	0.10009	0.888101	0.0131221	0.986878
