# Supplementary material for: A Recently Formed Triploid Cardamine insueta Inherits Leaf Vivipary and Submergence Tolerance Traits of Parents
Source: Front Genet. 2020 Oct 6;11:567262. doi: 10.3389/fgene.2020.567262 (PMC7573311; doi:10.3389/fgene.2020.567262)
Supplement: Supplementary Figure 1 — Leaf vivipary in a representative leaf of C. rivularis. Anew plantlet was first visible 96 hours after submergence (circled, shown in close-up below). Plantlets initiated from dormant shoot meristems (shoot meristem with visible leaf shown). Shoot growth was detected 8 hours after submergence, followed by root initiation (16 hours). The shoot and root poles appeared to fuse (72 hours), followed by shoot and root growth to produce a plantlet (96 hours). [file Data_Sheet_1.zip › Dataset_S3.xlsx]

## Sheet: IA
VEH name of IA samples	standard deviation	mean	coefficient of variation	TAIR	gene name	gene description
CARHR000010	0.415675	1.89371	0.219504	AT4G25500	RS40	arginine/serine-rich-splicing factor RSP40
CARHR000060	0.391319	1.40888	0.277752
CARHR000900	0.518334	1.62148	0.319668	AT1G01470	LEA14	putative desiccation-related protein LEA14
CARHR001080	0.325451	1.53682	0.211768	AT1G01360	RCAR1	abscisic acid receptor PYL9
CARHR001150	0.432279	1.50257	0.287694	AT1G01300	AT1G01300	aspartyl protease-like protein
CARHR001210	0.259208	1.21437	0.21345	AT1G01250	AT1G01250	ethylene-responsive transcription factor ERF023
CARHR001340	0.349356	1.60625	0.217498	AT1G01120	KCS1	3-ketoacyl-CoA synthase 1
CARHR001420	0.952621	1.48242	0.642613	AT1G01060	LHY	protein late elongated hypocotyl
CARHR001900	0.238077	1.14319	0.208256	AT1G02610	AT1G02610	RING/FYVE/PHD zinc finger-containing protein
CARHR001950	0.287502	1.03401	0.278046
CARHR002790	0.336436	1.28055	0.262729	AT1G03440	AT1G03440	leucine-rich repeat-containing protein
CARHR002890	0.313925	1.0568	0.297053	AT1G03530	ATNAF1	nuclear assembly factor 1
CARHR003160	0.221741	1.05088	0.211004	AT1G03830	AT1G03830	guanylate-binding protein
CARHR003200	0.348491	1.31068	0.265886	AT1G03870	FLA9	fasciclin-like arabinogalactan protein 9
CARHR003390	0.393245	1.30566	0.301185	AT1G04040	AT1G04040	HAD superfamily, subfamily IIIB acid phosphatase
CARHR003570	0.274309	1.09923	0.249547	AT1G04240	IAA3	auxin-responsive protein IAA3
CARHR003640	0.334942	1.44296	0.232121	AT1G04310	ERS2	ethylene response sensor 2
CARHR004190	0.86704	1.25232	0.692347
CARHR004260	0.3	1.24559	0.240849	AT1G04870	PRMT10	putative protein arginine N-methyltransferase 4.2
CARHR004590	0.479558	1.32571	0.361736
CARHR004670	0.350611	1.0347	0.338853	AT1G05200	ATGLR3.4	glutamate receptor 3.4
CARHR005250	0.32921	1.07609	0.305933	AT1G05730	AT1G05730	uncharacterized protein
CARHR006160	0.229831	1.09318	0.210241	AT1G06550	AT1G06550	3-hydroxyisobutyryl-CoA hydrolase-like protein 5
CARHR006180	0.373276	1.69426	0.220318	AT1G06570	PDS1	4-hydroxyphenylpyruvate dioxygenase
CARHR006190	0.373276	1.69426	0.220318
CARHR006370	0.58621	1.35974	0.431119	AT1G06690	AT1G06690	NAD(P)-linked oxidoreductase-like protein
CARHR006440	0.326666	1.59993	0.204175	AT1G06760	AT1G06760	histone H1.1
CARHR006450	0.326666	1.59993	0.204175
CARHR006700	0.414706	1.1469	0.36159	AT1G07010	AT1G07010	calcineurin-like metallo-phosphoesterase-like protein
CARHR006910	0.476332	1.56694	0.303989	AT1G07180	ATNDI1	alternative NAD(P)H dehydrogenase 1
CARHR007160	0.2634	1.21286	0.217172	AT1G07420	ATSMO2	methylsterol monooxygenase
CARHR007510	0.447932	1.05165	0.425933	AT1G07720	KCS3	3-ketoacyl-CoA synthase 3
CARHR007990	0.344766	1.05674	0.326253	AT1G08160	AT1G08160	late embryogenesis abundant hydroxyproline-rich glycoprotein
CARHR008540	0.319416	1.14171	0.279771	AT1G08630	THA1	threonine aldolase
CARHR008770	0.298082	1.10018	0.270938	AT1G08845	AT1G08845	Ribosomal L.8/L5e family protein
CARHR008900	0.321919	1.09601	0.293719	AT1G09010	AT1G09010	mannosylglycoprotein endo-beta-mannosidase subunit
CARHR009290	0.556509	2.32045	0.239829	AT1G09310	AT1G09310	uncharacterized protein
CARHR009390	0.25164	1.00842	0.24954	AT1G09415	NIMIN-3	NIM1-interacting 3 protein
CARHR009730	0.481303	1.02267	0.470635	AT1G09750	AT1G09750	aspartyl protease-like protein
CARHR009750	0.27665	1.0904	0.253714	AT1G09780	AT1G09780	2,3-bisphosphoglycerate-independent phosphoglycerate mutase 1
CARHR010170	0.309826	1.07964	0.286971	AT1G10060	BCAT-1	branched-chain-amino-acid aminotransferase 1
CARHR010180	0.29563	1.07978	0.273787	AT1G10070	BCAT-2	branched-chain-amino-acid aminotransferase 2
CARHR010490	0.235731	1.1618	0.202901	AT1G10360	ATGSTU18	glutathione S-transferase TAU 18
CARHR010710	0.308961	1.13838	0.271403	AT1G10550	XTH33	xyloglucan:xyloglucosyl transferase
CARHR010830	0.409352	1.82202	0.224669	AT1G10657	AT1G10657	uncharacterized protein
CARHR010980	0.40079	1.82169	0.22001	AT1G10760	GWD	alpha-glucan water dikinase 1
CARHR011410	0.388192	1.77833	0.21829
CARHR011440	0.822102	1.23366	0.666395	AT1G11210	AT1G11210	uncharacterized protein
CARHR011870	0.395252	1.65488	0.238841	AT1G11580	ATPMEPCRA	bifunctional pectinesterase 18/rRNA N-glycosylase
CARHR011900	0.935559	1.4472	0.646462
CARHR011910	0.320029	1.02849	0.311165	AT1G11600	CYP77B1	cytochrome P450, family 77, subfamily B, polypeptide 1
CARHR012330	0.270738	1.07415	0.252049	AT1G12000	AT1G12000	pyrophosphate--fructose-6-phosphate 1-phosphotransferase
CARHR012450	0.537493	1.75573	0.306137	AT1G12090	ELP	extensin-like protein
CARHR012540	0.255845	1.25875	0.203253	AT1G12240	ATBETAFRUCT4	beta-fructofuranosidase
CARHR012660	0.275742	1.18219	0.233247	AT1G12370	PHR1	photolyase 1
CARHR012790	0.334402	1.2779	0.261681	AT1G12500	AT1G12500	Nucleotide-sugar transporter family protein
CARHR013190	0.271053	1.0992	0.246592	AT1G12860	SCRM2	uncharacterized basic helix-loop-helix protein
CARHR013230	0.303783	1.44884	0.209673	AT1G12900	GAPA-2	glyceraldehyde-3-phosphate dehydrogenase (NADP+) (phosphorylating)
CARHR013290	0.433331	1.08896	0.39793	AT1G12940	ATNRT2.5	nitrate transporter2.5
CARHR013450	0.24757	1.13575	0.217981	AT1G13090	CYP71B28	cytochrome P450 71B28
CARHR013630	0.298057	1.29416	0.230308	AT1G13250	GATL3	putative galacturonosyltransferase-like 3
CARHR013750	0.289159	1.27268	0.227204	AT1G13380	AT1G13380	uncharacterized protein
CARHR014360	0.550945	1.27407	0.43243	AT1G13990	AT1G13990	uncharacterized protein
CARHR014420	0.260231	1.07364	0.242382	AT1G14040	AT1G14040	phosphate transporter PHO1-3
CARHR014540	0.472654	1.50232	0.314617	AT1G14150	PQL1	photosystem II oxygen-evolving enhancer protein
CARHR014620	0.220569	1.04087	0.211908	AT1G14205	AT1G14205	Ribosomal L.8/L5e family protein
CARHR014630	0.451188	1.80155	0.250445	AT1G14210	AT1G14210	Ribonuclease T2 family protein
CARHR014710	0.434153	1.03242	0.420519	AT1G14290	SBH2	sphingoid base hydroxylase 2
CARHR014800	0.236165	1.17091	0.201694	AT1G14360	ATUTR3	UDP-galactose transporter 3
CARHR015230	0.457491	1.53539	0.297963	AT1G14700	PAP3	purple acid phosphatase 3
CARHR015430	0.362134	1.53193	0.236391	AT1G14890	AT1G14890	plant invertase/pectin methylesterase inhibitor domain-containing protein
CARHR015620	0.510504	1.35323	0.377249	AT1G15100	RHA2A	E3 ubiquitin-protein ligase RHA2A
CARHR015950	0.327544	1.30045	0.251869
CARHR015960	0.327544	1.30045	0.251869	AT1G15410	AT1G15410	aspartate-glutamate racemase-like protein
CARHR016070	0.445818	1.36495	0.32662	AT1G15520	ABCG40	ABC transporter G family member 40
CARHR016210	0.25354	1.173	0.216147	AT1G15730	AT1G15730	Cobalamin biosynthesis CobW-like protein
CARHR016480	0.367643	1.46326	0.25125	AT1G15980	NDF1	NDH-dependent cyclic electron flow 1
CARHR017470	0.525408	1.27365	0.412521	AT1G16960	AT1G16960	Ubiquitin domain-containing protein
CARHR017500	0.374755	1.53311	0.244441
CARHR017580	0.390244	1.59252	0.245048	AT1G17050	SPS2	solanesyl diphosphate synthase 2
CARHR017780	0.365774	1.67874	0.217886	AT1G17200	AT1G17200	UPF0497 membrane protein
CARHR017920	0.277638	1.14976	0.241475	AT1G17330	AT1G17330	Metal-dependent phosphohydrolase
CARHR018360	0.299724	1.10467	0.271325	AT1G17750	AtPEPR2	PEP1 receptor 2
CARHR019330	0.586619	1.11233	0.527376	AT1G18710	AtMYB47	myb domain protein 47
CARHR019370	0.609183	1.42015	0.428958	AT1G18730	NDF6	NDH dependent flow 6 protein
CARHR019380	0.208915	1.03486	0.201877	AT1G18740	AT1G18740	uncharacterized protein
CARHR019460	0.432438	1.06695	0.405301	AT1G18810	AT1G18810	protein phytochrome kinase substrate 3
CARHR019750	0.400834	1.00118	0.400362	AT1G19150	LHCA6	light-harvesting complex I chlorophyll a/b binding protein 2
CARHR019920	0.223854	1.01135	0.221342	AT1G19330	AT1G19330	uncharacterized protein
CARHR020030	0.350855	1.21213	0.289454	AT1G19450	AT1G19450	sugar transporter ERD6-like 4
CARHR020190	0.512651	1.50535	0.340552	AT1G19670	ATCLH1	chlorophyllase 1
CARHR020280	0.266551	1.18291	0.225334	AT1G19770	PUP14	purine permease 14
CARHR020440	0.443695	1.02661	0.432193	AT1G19960	AT1G19960	uncharacterized protein
CARHR020480	0.373141	1.4473	0.257819	AT1G20010	TUB5	tubulin beta-5 chain
CARHR020900	0.443517	1.84123	0.24088	AT1G20450	ERD10	dehydrin ERD10
CARHR021290	0.294444	1.14195	0.257842	AT1G20860	PHT1;8	putative inorganic phosphate transporter 1-8
CARHR021550	0.296403	1.35544	0.218677
CARHR021580	0.32166	1.25865	0.25556	AT1G21120	AT1G21120	O-methyltransferase family protein
CARHR021700	0.613438	2.01464	0.304491	AT1G21310	RSH	extensin 3
CARHR022720	0.245247	1.1491	0.213425	AT1G22360	AtUGT85A2	UDP-glucosyl transferase 85A2
CARHR022750	0.427753	1.16228	0.368027	AT1G22400	ATUGT85A1	cytokinin-O-glucosyltransferase 2
CARHR022770	0.398944	1.33929	0.297878	AT1G22430	AT1G22430	alcohol dehydrogenase-like 1
CARHR022920	0.223027	1.02216	0.218192	AT1G22550	AT1G22550	putative peptide/nitrate transporter
CARHR023780	0.36892	1.17699	0.313443	AT1G23330	AT1G23330	alpha/beta-hydrolase-like protein
CARHR023840	0.26944	1.26608	0.212815	AT1G23400	ATCAF2	CRS2-associated factor 2
CARHR024120	0.970794	1.51701	0.63994	AT1G23730	ATBCA3	beta carbonic anhydrase 3
CARHR024130	0.263165	1.24405	0.211539
CARHR024140	0.263165	1.24405	0.211539
CARHR024150	0.263165	1.24405	0.211539
CARHR024160	0.263165	1.24405	0.211539
CARHR024270	0.210258	1.03498	0.203153	AT1G23870	ATTPS9	putative alpha,alpha-trehalose-phosphate synthase
CARHR024410	0.490002	1.16462	0.420738
CARHR024720	0.318926	1.30819	0.243792	AT1G27150	AT1G27150	StaR-like protein domain-containing protein
CARHR025010	0.236849	1.0415	0.227411	AT1G26930	AT1G26930	F-box/kelch-repeat protein
CARHR025070	0.233047	1.08344	0.215099
CARHR025700	0.344264	1.05004	0.327859	AT1G26210	ATSOFL1	SOB five-like 1 protein
CARHR025810	0.392758	1.3389	0.293344
CARHR025890	0.608331	1.98813	0.305982	AT1G25560	TEM1	AP2/ERF and B3 domain-containing transcription factor TEM1
CARHR025980	0.261328	1.16558	0.224205	AT1G25480	AT1G25480	Aluminum activated malate transporter family protein
CARHR026010	0.407821	1.98896	0.205042	AT1G25450	KCS5	3-ketoacyl-CoA synthase 5
CARHR027500	0.482591	1.46089	0.33034	AT1G28050	AT1G28050	zinc finger protein CONSTANS-LIKE 15
CARHR027780	0.428374	1.70345	0.251474	AT1G28290	AGP31	arabinogalactan protein 31
CARHR027820	0.740961	1.32997	0.557127	AT1G28330	DRM1	dormancy-associated protein-like 1
CARHR028090	0.424054	1.4222	0.298166	AT1G28600	AT1G28600	GDSL esterase/lipase
CARHR028600	0.484406	1.23685	0.391645	AT1G29280	WRKY65	putative WRKY transcription factor 65
CARHR029050	0.439719	1.39911	0.314284	AT1G29700	AT1G29700	metallo-beta-lactamase domain-containing protein
CARHR029080	0.322366	1.38012	0.233579
CARHR029410	0.302502	1.11441	0.271445	AT1G29980	AT1G29980	uncharacterized protein
CARHR029760	0.362203	1.35236	0.267829	AT1G30370	AT1G30370	lipase-3 domain-containing protein
CARHR029790	0.376024	1.02194	0.36795	AT1G30420	ATMRP12	ABC transporter C family member 11
CARHR029910	0.238657	1.00336	0.237857	AT1G30500	NF-YA7	nuclear transcription factor Y subunit A-7
CARHR030220	0.274664	1.33828	0.205237	AT1G30755	AT1G30755	uncharacterized protein
CARHR030830	0.331316	1.27988	0.258864	AT1G31350	KUF1	F-box/kelch-repeat protein SKIP25
CARHR031430	0.483855	1.62803	0.297204	AT1G32080	AT1G32080	putative membrane protein
CARHR031730	0.370872	1.2587	0.294647	AT1G32360	AT1G32360	zinc finger CCCH domain-containing protein 12
CARHR031900	0.582886	1.4994	0.388745	AT1G32450	NRT1.5	nitrate transporter 1.5
CARHR032490	0.232804	1.14136	0.203971
CARHR033050	0.387464	1.60876	0.240847	AT1G33590	AT1G33590	leucine-rich repeat-containing protein
CARHR033220	0.585072	1.35171	0.432839	AT1G33811	AT1G33811	GDSL esterase/lipase
CARHR034540	0.46009	1.21874	0.377512	AT1G35710	AT1G35710	putative leucine-rich repeat receptor-like protein
CARHR034720	0.491776	2.00538	0.245229	AT1G37130	NR	Nitrate reductase (NADH)
CARHR034830	0.327506	1.55025	0.21126	AT1G41830	SKS6	SKU5 similar 6
CARHR034860	0.222217	1.06091	0.209458	AT1G36160	PAS3	acetyl-CoA carboxylase 1
CARHR034990	0.36293	1.62939	0.22274	AT1G36370	SHM7	serine hydroxymethyltransferase 7
CARHR035380	0.264546	1.2981	0.203795	AT1G43560	Aty2	thioredoxin Y2
CARHR035460	0.270626	1.13166	0.23914
CARHR035760	0.383537	1.49165	0.257122	AT1G44000	AT1G44000	uncharacterized protein
CARHR036060	0.419473	1.87662	0.223526	AT1G44800	AT1G44800	nodulin MtN21 /EamA-like protein
CARHR036460	0.454961	1.35329	0.33619	AT1G45474	LHCA5	photosystem I light harvesting complex protein 5
CARHR037100	0.301397	1.45795	0.206727	AT1G47530	AT1G47530	MATE efflux family protein
CARHR037580	0.351774	1.13421	0.310149	AT1G47960	C/VIF1	cell wall / vacuolar inhibitor of fructosidase 1
CARHR038110	0.299857	1.01837	0.294448	AT1G48480	RKL1	receptor-like kinase 1
CARHR038680	0.528492	1.26365	0.418226	AT1G48750	AT1G48750	bifunctional inhibitor/lipid-transfer protein/seed storage 2S albumin-like protein
CARHR039030	0.604241	1.20335	0.502131	AT1G49000	AT1G49000	uncharacterized protein
CARHR039390	0.250567	1.12339	0.223045	AT1G49380	AT1G49380	cytochrome c biogenesis protein CCS1
CARHR040010	0.290292	1.33858	0.216866	AT1G49975	AT1G49975	uncharacterized protein
CARHR040130	0.394149	1.83444	0.214861	AT1G50020	AT1G50020	uncharacterized protein
CARHR040210	0.37368	1.08673	0.343856	AT1G50180	AT1G50180	NB-ARC domain-containing disease resistance protein
CARHR041130	0.353398	1.61659	0.218607	AT1G51110	AT1G51110	putative plastid-lipid-associated protein 12
CARHR041920	0.355631	1.15879	0.306898	AT1G51760	IAR3	IAA-amino acid hydrolase ILR1-like 4
CARHR041950	0.29576	1.09075	0.271153	AT1G51800	AT1G51800	putative leucine-rich repeat protein kinase
CARHR042160	0.435841	1.19475	0.364797
CARHR042330	0.339771	1.20072	0.282972	AT1G52190	AT1G52190	putative peptide transporter
CARHR042340	0.466861	1.01633	0.459359	AT1G52200	AT1G52200	PLAC8 family protein
CARHR042380	0.42277	1.73126	0.244197
CARHR042540	0.610431	1.6831	0.362683	AT1G52400	BGL1	beta glucosidase 18
CARHR042550	0.45042	1.16032	0.388185	AT1G52410	TSA1	TSK-associating protein 1
CARHR042860	0.324249	1.48031	0.219041	AT1G52720	AT1G52720	uncharacterized protein
CARHR043100	0.523821	1.14006	0.459469	AT1G52880	NAM	NAC domain-containing protein 18
CARHR043300	0.408465	1.41767	0.288125	AT1G53070	AT1G53070	legume lectin-like protein
CARHR043320	0.312563	1.40039	0.223197	AT1G53100	AT1G53100	Core-2/I-branching beta-1,6-N-acetylglucosaminyltransferase-like protein
CARHR043640	0.25195	1.15005	0.219078	AT5G63190	AT5G63190	MA3 domain-containing protein
CARHR043750	0.231878	1.10449	0.209941
CARHR044230	0.452327	1.0473	0.431899	AT1G53920	GLIP5	GDSL esterase/lipase 5
CARHR044450	0.290404	1.19064	0.243905
CARHR044990	0.305999	1.35714	0.225474	AT1G55330	AGP21	arabinogalactan protein 21
CARHR045700	0.359393	1.1262	0.31912	AT1G55960	AT1G55960	putative polyketide cyclase/dehydrase and lipid transport-like protein
CARHR045910	0.567064	1.41237	0.4015	AT1G56150	AT1G56150	SAUR-like auxin-responsive protein
CARHR046180	0.319479	1.52499	0.209496	AT1G64720	CP5	Polyketide cyclase/dehydrase and lipid transport-like protein
CARHR046190	0.294556	1.41642	0.207958	AT1G64710	AT1G64710	putative alcohol dehydrogenase
CARHR046210	0.419033	1.11218	0.376767	AT1G64680	AT1G64680	uncharacterized protein
CARHR046230	0.465126	1.21142	0.383952	AT1G64660	ATMGL	methionine gamma-lyase
CARHR046450	0.467849	1.71751	0.2724	AT1G64500	AT1G64500	glutaredoxin-like protein
CARHR046480	0.255289	1.04638	0.243974	AT1G64450	AT1G64450	glycine-rich uncharacterized protein
CARHR046520	0.325133	1.25455	0.259164	AT1G64400	LACS3	long-chain acyl-CoA synthetase
CARHR046540	0.374552	1.21776	0.307575	AT1G64390	AtGH9C2	endoglucanase 6
CARHR046570	0.337156	1.65397	0.203847	AT1G64370	AT1G64370	uncharacterized protein
CARHR046730	0.302159	1.36952	0.220631	AT1G64200	VHA-E3	V-type proton ATPase subunit E3
CARHR047990	0.407334	1.01687	0.400576	AT1G63310	AT1G63310	uncharacterized protein
CARHR048320	0.262345	1.30822	0.200536	AT1G63180	UGE3	UDP-glucose 4-epimerase
CARHR049070	0.810443	1.64776	0.491847	AT1G62770	AT1G62770	plant invertase/pectin methylesterase inhibitor domain-containing protein
CARHR049410	0.59587	1.35467	0.439864	AT1G62510	AT1G62510	bifunctional inhibitor/lipid-transfer protein/seed storage 2S albumin-like protein
CARHR049420	0.442269	1.34305	0.329301	AT1G62500	AT1G62500	bifunctional inhibitor/lipid-transfer protein/seed storage 2S albumin-like protein
CARHR049500	0.295983	1.09091	0.271318	AT1G62422	AT1G62422	uncharacterized protein
CARHR049550	0.324258	1.3502	0.240155	AT1G62370	AT1G62370	RING/U-box domain-containing protein
CARHR049820	0.299414	1.40747	0.212731	AT1G62300	WRKY6	WRKY transcription factor 6
CARHR049860	0.286502	1.11304	0.257405	AT1G62262	SLAH4	SLAC1 homologue 4
CARHR050400	0.342556	1.11288	0.30781	AT1G61930	AT1G61930	uncharacterized protein
CARHR050520	0.298952	1.23211	0.242634	AT1G61810	BGLU45	beta-glucosidase 45
CARHR050530	0.787821	2.12557	0.370641	AT1G61800	GPT2	glucose-6-phosphate/phosphate translocator 2
CARHR050670	0.308115	1.45523	0.21173	AT1G61667	AT1G61667	uncharacterized protein
CARHR050720	0.223462	1.11471	0.200466	AT1G61640	AT1G61640	aarF domain-containing kinase
CARHR051300	0.53863	1.05835	0.508934	AT1G61340	AT1G61340	F-box protein
CARHR052760	0.270133	1.02755	0.26289	AT1G60190	AT1G60190	U-box domain-containing protein 19
CARHR052970	0.39422	1.75485	0.224646	AT1G60010	AT1G60010	uncharacterized protein
CARHR053520	0.369572	1.80848	0.204355
CARHR053910	0.457515	1.18589	0.385799	AT1G58170	AT1G58170	Disease resistance-responsive (dirigent-like protein) family protein
CARHR054140	0.346475	1.62975	0.212594	AT1G58030	CAT2	cationic amino acid transporter 2
CARHR054430	0.35898	1.26882	0.282924	AT1G57770	AT1G57770	FAD/NAD(P)-binding oxidoreductase domain-containing protein
CARHR054470	0.511987	1.14996	0.445223
CARHR054730	0.39331	1.30175	0.30214	AT1G57590	AT1G57590	Pectin lyase-like protein
CARHR054790	0.301784	1.29467	0.233098	AT1G56720	AT1G56720	protein kinase
CARHR055650	0.221751	1.0515	0.210891
CARHR055990	0.428412	1.1307	0.378891	AT1G54820	AT1G54820	protein kinase domain-containing protein
CARHR056310	0.359	1.70295	0.21081	AT2G12190	AT2G12190	putative cytochrome P450
CARHR056460	0.262026	1.29863	0.201771	AT1G65010	AT1G65010	uncharacterized protein
CARHR056540	0.624344	1.10388	0.565592	AT1G65060	4CL3	4-coumarate--CoA ligase 3
CARHR056840	0.307083	1.47229	0.208575	AT1G65230	AT1G65230	uncharacterized protein
CARHR057200	0.725586	1.43868	0.504342	AT1G65490	AT1G65490	uncharacterized protein
CARHR057590	0.285586	1.32956	0.214797	AT1G65730	YSL7	putative metal-nicotianamine transporter YSL7
CARHR058210	0.369157	1.47974	0.249474	AT1G66330	AT1G66330	putative senescence-associated protein
CARHR058550	0.308715	1.29153	0.23903
CARHR058760	0.281935	1.30344	0.2163
CARHR058770	0.399251	1.63996	0.243452
CARHR059530	0.268278	1.32383	0.202653	AT1G67080	ABA4	abscisic acid (aba)-deficient 4 protein
CARHR059550	0.481767	1.17886	0.408673	AT1G67100	LBD40	LOB domain-containing protein 40
CARHR059570	0.268961	1.01159	0.265879	AT1G67120	AT1G67120	AAA ATPase containing von Willebrand factor type A domain-containing protein
CARHR060440	0.396646	1.74999	0.226656	AT1G67810	SUFE2	sulfur E2
CARHR060980	0.317467	1.36068	0.233315	AT1G68300	AT1G68300	universal stress protein domain-containing protein
CARHR061300	0.665606	1.28202	0.519184	AT1G68520	AT1G68520	zinc finger protein CONSTANS-LIKE 6
CARHR061310	0.450948	2.17618	0.20722	AT1G68530	G2	3-ketoacyl-CoA synthase 6
CARHR061350	0.333428	1.6323	0.204269	AT1G68560	ATXYL1	alpha-xylosidase 1
CARHR061580	0.229261	1.10108	0.208215	AT1G68760	ATNUDT1	nudix hydrolase 1
CARHR062360	0.233645	1.02772	0.227343	AT1G69440	AGO7	argonaute-like protein
CARHR062490	0.628764	2.05504	0.305962	AT1G69530	EXP1	expansin A1
CARHR062520	0.304574	1.08143	0.28164	AT1G69570	AT1G69570	Dof zinc finger protein DOF1.10
CARHR063410	0.320673	1.32987	0.241131
CARHR063540	0.397035	1.67205	0.237453	AT1G70370	PG2	putative polygalacturonase non-catalytic subunit JP650
CARHR063580	0.356499	1.37209	0.259822	AT1G70410	ATBCA4	beta carbonic anhydrase 4
CARHR063670	0.390044	1.93654	0.201413
CARHR063740	0.229473	1.10106	0.208412	AT1G70530	CRK3	cysteine-rich receptor-like protein kinase 3
CARHR063840	0.292043	1.21678	0.240014	AT1G70610	ATTAP1	ABC transporter B family member 26
CARHR063880	0.604077	1.27726	0.472948
CARHR063960	0.591655	1.39561	0.423939	AT1G70700	JAZ9	protein TIFY 7
CARHR063970	0.406643	1.0445	0.389318	AT1G70710	CEL1	endoglucanase 8
CARHR064050	0.458505	1.43367	0.319813	AT1G70782	CPuORF28	conserved peptide upstream open reading frame 28
CARHR064100	0.367862	1.21973	0.301593
CARHR064160	0.25635	1.06009	0.241819	AT1G70870	AT1G70870	SRPBCC ligand-binding domain-containing protein
CARHR064320	0.667676	1.14662	0.582299	AT1G71030	ATMYBL2	myb proto-oncogene protein
CARHR064330	0.425712	1.52294	0.279532	AT1G71040	LPR2	cupredoxin-like protein
CARHR064390	0.287912	1.40966	0.204242	AT1G71100	RSW10	ribose 5-phosphate isomerase A
CARHR064970	0.244815	1.03433	0.236689	AT1G72130	AT1G72130	putative peptide/nitrate transporter
CARHR065440	0.339349	1.35928	0.249652	AT1G72500	AT1G72500	uncharacterized protein
CARHR065460	0.530519	1.24885	0.424805	AT1G72520	LOX4	lipoxygenase 4
CARHR065520	0.6317	1.37165	0.460541	AT1G72610	GLP1	germin-like protein subfamily 3 member 1
CARHR065940	0.233986	1.0174	0.229985	AT1G72970	HTH	protein HOTHEAD
CARHR066380	0.525937	1.24335	0.422999	AT1G73325	AT1G73325	Kunitz family trypsin and protease inhibitor protein
CARHR066620	0.336451	1.56307	0.215249	AT1G73600	AT1G73600	putative phosphoethanolamine N-methyltransferase 3
CARHR066910	0.295661	1.27418	0.23204
CARHR066920	0.512351	1.26283	0.405716	AT1G73830	BEE3	transcription factor BEE 3
CARHR067720	0.27244	1.21824	0.223634	AT1G74450	AT1G74450	uncharacterized protein
CARHR068150	0.236872	1.08109	0.219105	AT1G74840	AT1G74840	myb family transcription factor
CARHR068200	0.306773	1.30239	0.235547	AT1G74880	NDH-O	NAD(P)H:plastoquinone dehydrogenase complex subunit O
CARHR069090	0.472287	1.21282	0.389411	AT1G75690	AT1G75690	DnaJ/Hsp40 cysteine-rich domain-containing protein
CARHR069450	0.620672	1.16379	0.533321	AT1G75900	AT1G75900	GDSL esterase/lipase EXL3
CARHR069570	0.27061	1.10662	0.244537	AT1G76040	CPK29	calcium-dependent protein kinase 29
CARHR069650	0.259518	1.21424	0.213728	AT1G76110	AT1G76110	high mobility group-box and ARID domain-binding domain-containing protein
CARHR069670	0.319386	1.53858	0.207585	AT1G76130	ATAMY2	alpha-amylase-like 2
CARHR070070	0.274429	1.15945	0.236689	AT1G76520	AT1G76520	auxin efflux carrier-like protein
CARHR070140	0.369605	1.13956	0.324339	AT1G76590	AT1G76590	PLATZ transcription factor domain-containing protein
CARHR070250	0.500326	1.99394	0.250924	AT1G76690	OPR2	12-oxophytodienoate reductase 2
CARHR070590	0.446368	1.63058	0.273747	AT1G77110	PIN6	putative auxin efflux carrier component 6
CARHR071100	0.291619	1.18152	0.246816	AT1G77590	LACS9	long chain acyl-CoA synthetase 9
CARHR071450	0.290319	1.33129	0.218074	AT1G77990	SULTR2;2	sulfate transporter 2.2
CARHR071530	0.403616	1.14302	0.353115	AT1G78070	AT1G78070	transducin/WD-40 repeat-containing protein
CARHR071970	0.424361	1.4078	0.301436
CARHR072110	0.297877	1.28624	0.231588
CARHR072190	0.286704	1.15173	0.248933	AT1G78660	GGH1	gamma-glutamyl hydrolase 1
CARHR072410	0.418835	1.3201	0.317275	AT1G78830	AT1G78830	curculin-like (mannose-binding) lectin-like protein
CARHR072470	0.348779	1.37449	0.253752	AT1G78890	AT1G78890	uncharacterized protein
CARHR073070	0.378209	1.29876	0.291208	AT1G79410	AtOCT5	organic cation/carnitine transporter5
CARHR073180	0.251067	1.08016	0.232434	AT1G79520	AT1G79520	Cation efflux family protein
CARHR073490	0.29151	1.122	0.259811	AT1G79720	AT1G79720	aspartyl protease-like protein
CARHR073600	0.210126	1.0325	0.203512	AT1G80870	AT1G80870	protein kinase-like protein
CARHR073640	0.269504	1.20917	0.222884	AT1G80830	NRAMP1	metal transporter Nramp1
CARHR073740	0.361368	1.4049	0.25722	AT1G80760	NIP6;1	aquaporin NIP6-1
CARHR073960	0.307726	1.17402	0.262112
CARHR074220	0.220144	1.00216	0.21967	AT1G80270	PPR596	pentatricopeptide repeat-containing protein
CARHR074370	0.438017	2.05173	0.213487	AT1G80130	AT1G80130	tetratricopeptide repeat domain-containing protein
CARHR074810	0.640423	1.39688	0.458466	AT1G80440	AT1G80440	F-box/kelch-repeat protein
CARHR074820	0.248833	1.21894	0.204139	AT1G80420	ATXRCC1	DNA-repair protein XRCC1
CARHR075070	0.238767	1.17708	0.202847	AT3G01860	AT3G01860	uncharacterized protein
CARHR075240	0.510262	1.35217	0.377367	AT3G01680	AT3G01680	uncharacterized protein
CARHR075250	0.46812	1.18057	0.39652	AT3G01670	AT3G01670	uncharacterized protein
CARHR075450	0.921212	2.18843	0.420946	AT3G01500	CA1	carbonic anhydrase 1
CARHR076010	0.460241	1.7725	0.259657	AT3G01060	AT3G01060	uncharacterized protein
CARHR076140	0.511397	1.07697	0.47485	AT3G02170	LNG2	longifolia2
CARHR076160	0.295893	1.44954	0.204128	AT3G02190	AT3G02190	60S ribosomal protein L39-2
CARHR076360	0.620948	1.38227	0.449225	AT3G02380	COL2	zinc finger protein CONSTANS-LIKE 2
CARHR076510	0.261528	1.29613	0.201775	AT3G02510	AT3G02510	regulator of chromosome condensation domain-containing protein
CARHR076550	0.273518	1.02542	0.266738	AT3G02550	LBD41	LOB domain-containing protein 41
CARHR076780	0.226289	1.0164	0.222636	AT3G02770	AT3G02770	Regulator of ribonuclease-like protein 1
CARHR076810	0.21796	1.0221	0.213247	AT3G02800	AT3G02800	tyrosine specific protein phosphatase-like protein
CARHR076940	0.46465	1.28795	0.360766	AT3G02910	AT3G02910	AIG2-like (avirulence induced gene) family protein
CARHR077210	0.486327	1.47805	0.329033	AT3G03190	ATGSTF11	glutathione S-transferase
CARHR077290	0.282512	1.04398	0.27061	AT3G03270	AT3G03270	adenine nucleotide alpha hydrolases-like protein
CARHR078240	0.374314	1.10462	0.338863	AT3G04110	GLR1	glutamate receptor 1.1
CARHR078270	0.33858	1.10579	0.306187	AT3G04140	AT3G04140	ankyrin repeat-containing protein
CARHR078940	0.225545	1.07306	0.210189	AT3G04710	TPR10	ankyrin repeat family protein
CARHR078950	0.548892	1.89481	0.289682
CARHR079020	0.218307	1.04306	0.209296	AT3G04770	RPSAb	40S ribosomal protein Sa-2
CARHR079340	0.345057	1.45186	0.237665	AT3G05020	ACP1	acyl carrier protein 1
CARHR079560	0.33384	1.49119	0.223876	AT3G05220	AT3G05220	heavy-metal-associated domain-containing protein
CARHR080170	0.213768	1.049	0.203783	AT3G05720	IMPA-7	importin alpha isoform 7
CARHR080370	0.286722	1.15392	0.248477	AT3G05910	AT3G05910	Pectin lyase-like protein
CARHR080660	0.269969	1.23048	0.219402	AT3G06145	AT3G06145	uncharacterized protein
CARHR080990	0.257903	1.22103	0.211218	AT3G06450	AT3G06450	putative boron transporter 3
CARHR081600	0.295746	1.42433	0.207638	AT3G07010	AT3G07010	putative pectate lyase 8
CARHR081960	0.307421	1.47615	0.208258	AT3G07310	AT3G07310	uncharacterized protein
CARHR081970	0.342476	1.125	0.304423	AT3G07320	AT3G07320	O-Glycosyl hydrolases family 17 protein
CARHR082480	0.296146	1.38605	0.213662	AT3G07770	Hsp89.1	HEAT SHOCK PROTEIN 89.1
CARHR082770	0.33249	1.52974	0.21735	AT3G08030	AT3G08030	uncharacterized protein
CARHR083020	0.229593	1.04041	0.220675
CARHR083220	0.239527	1.1946	0.200507	AT3G08890	AT3G08890	uncharacterized protein
CARHR083430	0.239371	1.03062	0.232259	AT3G09070	AT3G09070	uncharacterized protein
CARHR083620	0.497508	1.17496	0.423426	AT3G09260	BGLU23	beta-glucosidase 23
CARHR083950	0.248859	1.03746	0.239875	AT3G09540	AT3G09540	pectate lyase
CARHR084010	0.753891	1.30856	0.576124	AT3G09600	AT3G09600	myb family transcription factor
CARHR084520	0.580827	1.3579	0.42774	AT3G10020	AT3G10020	uncharacterized protein
CARHR084580	0.291104	1.07479	0.270847	AT3G10080	AT3G10080	germin-like protein subfamily 3 member 2
CARHR085320	0.318761	1.09127	0.292101	AT3G10740	ASD1	alpha-L-arabinofuranosidase 1
CARHR085390	0.407064	1.30354	0.312277	AT3G10815	AT3G10815	RING/U-box domain-containing protein
CARHR086460	0.27928	1.20277	0.232197
CARHR086520	0.231088	1.11079	0.208039	AT3G11964	AT3G11964	RNA binding protein
CARHR086820	0.239135	1.07918	0.221588	AT3G12270	ATPRMT3	protein arginine N-methyltransferase 3
CARHR086860	0.669276	1.63215	0.410057	AT3G12320	AT3G12320	uncharacterized protein
CARHR087230	0.42932	1.25568	0.341901	AT3G12710	AT3G12710	DNA-3-methyladenine glycosylase I
CARHR087360	0.27352	1.11332	0.245679	AT3G12830	AT3G12830	SAUR-like auxin-responsive protein
CARHR088180	0.345651	1.21207	0.285173	AT3G13510	AT3G13510	uncharacterized protein
CARHR088190	0.583298	1.59501	0.365702	AT3G13520	AGP12	arabinogalactan protein 12
CARHR088260	0.281627	1.08519	0.259517
CARHR088380	0.473383	1.0334	0.458085	AT3G13672	AT3G13672	seven in absentia (SINA) domain-containing protein
CARHR088480	0.253552	1.04445	0.242762	AT3G13750	BGAL1	beta galactosidase 1
CARHR088650	0.317567	1.04409	0.304155	AT3G13860	HSP60-3A	chaperonin CPN60-like 2
CARHR089110	0.379937	1.59689	0.237923	AT3G14210	ESM1	epithiospecifier modifier 1
CARHR089160	0.417361	1.40752	0.296523	AT3G14240	AT3G14240	Subtilase family protein
CARHR089480	0.496146	2.00638	0.247285	AT3G14310	ATPME3	pectinesterase 3
CARHR089590	0.324582	1.34123	0.242002	AT3G14610	CYP72A7	cytochrome P450, family 72, subfamily A, polypeptide 7
CARHR089600	0.370271	1.62963	0.227211	AT3G14620	CYP72A8	cytochrome P450, family 72, subfamily A, polypeptide 8
CARHR089750	0.333562	1.10804	0.301039	AT3G14810	MSL5	mechanosensitive channel of small conductance-like 5
CARHR090280	0.278246	1.07281	0.259363	AT3G15300	AT3G15300	VQ motif-containing protein
CARHR090310	0.220385	1.087	0.202747	AT3G15350	AT3G15350	Core-2/I-branching beta-1,6-N-acetylglucosaminyltransferase family protein
CARHR090320	0.335873	1.21961	0.275395	AT3G15354	SPA3	ubiquitin-protein ligase RFWD2
CARHR090470	0.239599	1.01383	0.236331	AT3G15420	AT3G15420	Transcription factor TFIIIC, tau55-related protein
CARHR090560	0.462015	1.74222	0.265188	AT3G15510	ATNAC2	NAC domain containing protein 2
CARHR090720	0.597967	1.31803	0.453682	AT3G15630	AT3G15630	uncharacterized protein
CARHR090770	0.299367	1.20084	0.249297	AT3G15680	AT3G15680	Ran BP2/NZF zinc finger-like protein
CARHR090930	0.393433	1.88295	0.208945	AT3G15840	PIFI	post-illumination chlorophyll fluorescence increase protein
CARHR090940	0.226022	1.09247	0.206891	AT3G15850	FADB	palmitoyl-monogalactosyldiacylglycerol delta-7 desaturase
CARHR091310	0.840185	1.58693	0.52944	AT3G16150	AT3G16150	Isoaspartyl peptidase/L-asparaginase 2 subunit beta
CARHR091570	0.426528	1.09963	0.387884	AT3G16360	AHP4	histidine-containing phosphotransfer protein 4
CARHR091580	0.328932	1.32627	0.248012
CARHR091590	0.413639	1.49615	0.276468	AT3G16370	AT3G16370	GDSL esterase/lipase APG
CARHR091610	0.548735	1.83855	0.29846	AT3G16410	NSP4	Nitrile-specifier protein 4
CARHR091630	0.488642	1.51705	0.322101	AT3G16420	PBP1	PYK10-binding protein 1
CARHR091640	0.397494	1.11528	0.356408
CARHR091660	0.298108	1.12789	0.264305	AT3G16450	AT3G16450	jacalin-like lectin domain-containing protein
CARHR091670	0.384645	1.42622	0.269695	AT3G16460	AT3G16460	jacalin-like lectin domain-containing protein
CARHR091680	0.463961	1.99094	0.233036	AT3G16470	JR1	myrosinase-binding-like protein
CARHR091920	0.80913	1.29529	0.624674
CARHR092020	0.345107	1.25307	0.27541	AT3G16770	RAP2.3	ethylene-responsive transcription factor RAP2-3
CARHR092200	0.231753	1.12721	0.205599	AT3G16920	ATCTL2	chitinase-like protein 2
CARHR092290	0.277205	1.12778	0.245797	AT3G17040	HCF107	protein high chlorophyll fluorescent 107
CARHR092320	0.285316	1.14015	0.250244	AT3G17070	AT3G17070	peroxidase 29
CARHR092790	0.294349	1.1714	0.251279	AT3G17465	RPL3P	50S ribosomal protein L3-2
CARHR092920	0.680359	1.31281	0.518245	AT3G17609	HYH	transcription factor HY5-like protein
CARHR093070	0.40623	1.35958	0.298792
CARHR093190	0.34387	1.1544	0.297878	AT3G17840	RLK902	putative inactive receptor kinase RLK902
CARHR093210	0.267103	1.27223	0.209948	AT3G17860	TIFY6B	protein TIFY 6B
CARHR093350	0.240661	1.08034	0.222764
CARHR093600	0.340605	1.05261	0.323581	AT3G18250	AT3G18250	Putative membrane lipoprotein
CARHR093930	0.275084	1.18732	0.231685	AT3G18560	AT3G18560	uncharacterized protein
CARHR094250	0.427124	1.88344	0.226779	AT3G18830	ATPLT5	Polyol transporter 5
CARHR095030	0.221759	1.05474	0.21025	AT3G19580	AZF2	zinc-finger protein 2
CARHR095650	0.207677	1.00409	0.206831	AT3G20080	CYP705A15	cytochrome P450, family 705, subfamily A, polypeptide 15
CARHR095840	0.263671	1.26723	0.208068	AT3G20230	AT3G20230	Ribosomal L18p/L5e family protein
CARHR096110	0.617503	1.55368	0.397446	AT3G20395	AT3G20395	RING-finger domain-containing protein
CARHR096220	0.414502	1.88297	0.220132	AT3G20470	GRP5	glycine-rich protein 5
CARHR096360	0.460205	1.36129	0.338066	AT3G20570	ENODL9	early nodulin-like protein 9
CARHR096490	0.244376	1.13084	0.216101	AT3G20680	AT3G20680	uncharacterized protein
CARHR096680	0.45277	1.35155	0.335	AT3G20820	AT3G20820	leucine-rich repeat-containing protein
CARHR097440	0.485741	1.24074	0.391493	AT3G21510	AHP1	histidine-containing phosphotransmitter 1
CARHR097460	0.337458	1.09655	0.307746	AT3G21520	DMP1	DUF679 domain membrane protein 1
CARHR097610	0.504391	1.26111	0.399957	AT3G21670	AT3G21670	major facilitator protein
CARHR097660	0.438226	1.27689	0.343197	AT3G21710	AT3G21710	uncharacterized protein
CARHR097690	0.307354	1.41644	0.21699	AT3G21750	UGT71B1	UDP-glucosyl transferase 71B1
CARHR097710	0.592035	1.20307	0.492102
CARHR097750	0.215006	1.01435	0.211964
CARHR097850	0.613792	1.27226	0.482442	AT3G21890	AT3G21890	B-box type zinc finger-containing protein
CARHR097920	0.428613	1.03891	0.41256	AT3G22060	AT3G22060	cysteine-rich repeat secretory protein 38
CARHR098010	0.672544	2.3268	0.289043	AT3G22120	CWLP	cell wall-plasma membrane linker protein
CARHR098100	0.277876	1.24407	0.223361	AT3G22210	AT3G22210	uncharacterized protein
CARHR098260	0.473211	1.82389	0.259452	AT3G22370	AOX1A	alternative oxidase 1A
CARHR098700	0.809979	1.08485	0.746625	AT3G22840	ELIP1	chlorophyll A-B binding, early light-inducible protein
CARHR098940	0.352824	1.60509	0.219815	AT3G23000	SnRK3.10	CBL-interacting serine/threonine-protein kinase 7
CARHR098970	0.423484	2.11491	0.200237	AT3G23050	IAA7	auxin-responsive protein IAA7
CARHR099000	0.294233	1.2841	0.229136	AT3G23090	AT3G23090	targeting protein for Xklp2-like protein
CARHR099110	0.325408	1.42039	0.229098	AT3G23170	AT3G23170	uncharacterized protein
CARHR099190	0.3612	1.17749	0.306754	AT3G23240	ERF1	ethylene-responsive transcription factor 1B
CARHR099700	0.280974	1.25733	0.223469	AT3G23710	AT3G23710	Tic22-like family protein
CARHR099720	0.316886	1.21999	0.259745	AT3G23730	XTH16	xyloglucan:xyloglucosyl transferase
CARHR099770	0.443656	1.12487	0.394408	AT3G23790	AAE16	AMP-dependent synthetase and ligase family protein
CARHR099810	0.450902	1.28378	0.351231	AT3G23810	SAHH2	adenosylhomocysteinase 2
CARHR099880	0.409162	1.02644	0.398622	AT3G23880	AT3G23880	F-box/kelch-repeat protein
CARHR100010	0.412374	1.70183	0.242312	AT3G24190	AT3G24190	aarF domain-containing kinase
CARHR100510	0.63849	1.56787	0.407235	AT3G24420	AT3G24420	hydrolase, alpha/beta fold family protein
CARHR101060	0.246574	1.13193	0.217834	AT3G24730	AT3G24730	mRNA splicing factor, thioredoxin-like U5 snRNP
CARHR101470	0.360243	1.22932	0.293043	AT3G25150	AT3G25150	nuclear transport factor 2 and RNA recognition motif domain-containing protein
CARHR101710	0.223685	1.01122	0.221203	AT3G25410	AT3G25410	putative sodium-bile acid cotransporter
CARHR101960	0.349301	1.11561	0.313102
CARHR101970	0.287559	1.38466	0.207674	AT2G04039	AT2G04039	uncharacterized protein
CARHR102100	0.35157	1.63594	0.214903	AT2G04240	XERICO	RING/U-box domain-containing protein
CARHR102400	0.485548	1.40251	0.3462	AT2G04515	AT2G04515	uncharacterized protein
CARHR102650	0.24513	1.21467	0.201808	AT2G04700	AT2G04700	Ferredoxin-thioredoxin reductase catalytic chain
CARHR102660	0.283807	1.15946	0.244774
CARHR102750	0.345476	1.0489	0.329369	AT2G04780	FLA7	fasciclin-like arabinogalactan protein 7
CARHR103380	0.416849	1.23091	0.338652	AT2G05790	AT2G05790	O-Glycosyl hydrolases family 17 protein
CARHR103580	0.263877	1.07117	0.246345	AT2G05940	AT2G05940	kinase-like protein
CARHR103890	0.457615	1.84056	0.248627	AT2G06850	EXGT-A1	xyloglucan endotransglucosylase/hydrolase protein 4
CARHR104470	0.633763	1.34914	0.469755	AT3G44450	AT3G44450	uncharacterized protein
CARHR105070	0.214836	1.03857	0.206858	AT2G12462	AT2G12462	uncharacterized protein
CARHR105450	0.828625	1.64736	0.503002	AT2G15020	AT2G15020	uncharacterized protein
CARHR105540	0.338886	1.25836	0.269308	AT2G15080	RLP19	receptor like protein 19
CARHR105560	0.483537	1.70279	0.283968	AT2G15220	AT2G15220	basic secretory protein family protein
CARHR105570	0.433287	1.1397	0.380176	AT2G15130	AT2G15130	basic secretory protein family protein
CARHR105610	0.348194	1.13952	0.305562
CARHR106220	0.943683	1.56194	0.604176	AT2G15890	MEE14	maternal effect embryo arrest 14 protein
CARHR106410	0.74521	1.13954	0.653955
CARHR106510	0.418968	1.61494	0.259433	AT2G16280	KCS9	3-ketoacyl-CoA synthase 9
CARHR106720	0.378036	1.3951	0.270974	AT2G16500	ARGDC	arginine decarboxylase 1
CARHR106850	0.215907	1.02213	0.211233	AT2G16630	AT2G16630	pollen Ole e 1 allergen and extensin family protein
CARHR106950	0.366694	1.23226	0.297578	AT2G16720	MYB7	myb domain protein 7
CARHR107380	0.447464	1.6255	0.275278	AT2G17040	anac036	NAC domain containing protein 36
CARHR108050	0.28859	1.01995	0.282947	AT2G17730	NIP2	NEP1-interacting protein 2
CARHR108340	0.339683	1.59356	0.213159	AT2G17840	ERD7	senescence/dehydration related protein
CARHR108540	0.481111	2.24215	0.214576	AT2G18050	HIS1-3	histone H1-3
CARHR108600	0.338626	1.32924	0.254752
CARHR108760	0.351186	1.3256	0.264925	AT2G18230	AtPPa2	soluble inorganic pyrophosphatase 2
CARHR108880	0.260116	1.00247	0.259475	AT2G18290	APC10	anaphase-promoting complex subunit 10
CARHR109250	0.406414	1.57713	0.257693	AT2G18660	PNP-A	EG45-like domain-containing protein 2
CARHR109260	0.342572	1.00732	0.340081	AT2G18670	AT2G18670	RING-H2 finger protein ATL56
CARHR109290	0.237077	1.18286	0.200427	AT2G18700	TPS11	putative alpha,alpha-trehalose-phosphate synthase
CARHR109650	0.230938	1.03512	0.223102	AT2G19170	SLP3	subtilisin-like serine protease 3
CARHR110010	0.246452	1.19033	0.207045	AT2G19570	CDA1	cytidine deaminase 1
CARHR110570	0.212348	1.00229	0.211862	AT2G20060	AT2G20060	large subunit ribosomal protein L4
CARHR111030	0.232136	1.14972	0.201906	AT2G20480	AT2G20480	uncharacterized protein
CARHR111180	0.339424	1.24913	0.271727
CARHR111770	0.563763	1.05531	0.534217	AT2G01021	AT2G01021	uncharacterized protein
CARHR112650	0.656491	2.99644	0.21909	AT2G21660	CCR2	glycine-rich RNA-binding protein 7
CARHR113320	0.660061	1.55905	0.423373	AT2G22170	AT2G22170	PLAT-plant-stress domain-containing protein
CARHR113360	0.280391	1.26455	0.221731	AT2G22190	TPPE	haloacid dehalogenase-like hydrolase domain-containing protein
CARHR113520	0.468497	1.08919	0.430134
CARHR113600	0.277209	1.1709	0.23675	AT2G22420	AT2G22420	peroxidase
CARHR113660	0.297219	1.42177	0.209049	AT2G22470	AGP2	arabinogalactan protein 2
CARHR114550	0.302132	1.22007	0.247634	AT3G43720	AT3G43720	bifunctional inhibitor/lipid-transfer protein/seed storage 2S albumin-like protein
CARHR114810	0.559016	2.05142	0.272502	AT2G26080	AtGLDP2	glycine dehydrogenase
CARHR114940	0.292745	1.1261	0.259964	AT2G26170	CYP711A1	cytochrome P450, family 711, subfamily A, polypeptide 1
CARHR115300	0.453191	1.86219	0.243365	AT2G25900	ATCTH	zinc finger CCCH domain-containing protein 23
CARHR115700	0.256562	1.10139	0.232944
CARHR115920	0.223285	1.08356	0.206067	AT5G66550	AT5G66550	Maf-like protein
CARHR116010	0.367911	1.44107	0.255304
CARHR116310	0.238731	1.16727	0.204521
CARHR116350	0.231062	1.13102	0.204295
CARHR118140	0.297863	1.22191	0.24377	AT2G24150	HHP3	heptahelical protein 3
CARHR118240	0.241147	1.18279	0.20388	AT2G24100	AT2G24100	uncharacterized protein
CARHR118480	0.262678	1.15193	0.228034	AT2G26330	ER	LRR receptor-like serine/threonine-protein kinase ERECTA
CARHR119230	0.207196	1.02407	0.202326	AT2G26980	CIPK3	CBL-interacting serine/threonine-protein kinase 3
CARHR119990	0.513217	1.7411	0.294765	AT2G27385	AT2G27385	Pollen Ole e 1 allergen and extensin family protein
CARHR120010	0.636818	1.15556	0.55109	AT2G27420	AT2G27420	cysteine proteinase-like protein
CARHR120160	0.395297	1.42359	0.277677	AT2G27500	AT2G27500	glucan endo-1,3-beta-glucosidase 14
CARHR120480	0.249666	1.01305	0.246451	AT2G27775	AT2G27775	uncharacterized protein
CARHR120770	0.427743	1.12773	0.379295
CARHR121210	0.306783	1.44725	0.211977	AT2G28305	LOG1	cytokinin riboside 5-monophosphate phosphoribohydrolase LOG1
CARHR121220	0.394792	1.18543	0.333037
CARHR121280	0.274129	1.14462	0.239493	AT2G28350	ARF10	auxin response factor 10
CARHR121420	0.278305	1.28537	0.216518	AT2G28470	BGAL8	beta-galactosidase 8
CARHR121930	0.408273	1.29058	0.316347	AT2G28790	AT2G28790	pathogenesis-related thaumatin-like protein
CARHR122370	0.439158	1.60277	0.274	AT2G29090	CYP707A2	abscisic acid 8-hydroxylase 2
CARHR122410	0.370738	1.21701	0.304629	AT2G29120	ATGLR2.7	glutamate receptor 2.7
CARHR122460	0.212419	1.05231	0.201858	AT2G29180	AT2G29180	uncharacterized protein
CARHR122540	0.342816	1.45221	0.236065	AT2G29320	AT2G29320	tropine dehydrogenase
CARHR122610	0.375006	1.04326	0.359456
CARHR122820	0.264228	1.28591	0.205479
CARHR122910	0.228218	1.02757	0.222096	AT2G29570	PCNA2	proliferating cell nuclear antigen 2
CARHR122950	0.531782	1.44995	0.36676	AT2G29630	THIC	thiamine biosynthesis protein ThiC
CARHR122970	0.354601	1.1993	0.295674	AT2G29650	ANTR1	sodium-dependent phosphate transport protein 1
CARHR123100	0.257363	1.1307	0.227613	AT2G29740	UGT71C2	UDP-glucosyl transferase 71C2
CARHR123230	0.284821	1.20581	0.236208	AT2G29990	NDA2	NADH dehydrogenase
CARHR123260	0.548972	1.38659	0.395915	AT2G30010	TBL45	trichome birefringence-like 45 protein
CARHR123370	0.37558	1.51916	0.24723	AT2G30070	ATKT1	potassium transporter 1
CARHR123430	0.307684	1.28775	0.238932
CARHR123570	0.452801	1.53392	0.295193	AT2G30250	WRKY25	putative WRKY transcription factor 25
CARHR123870	0.404914	1.4846	0.272743	AT2G30420	ETC2	DNA binding / transcription factor
CARHR123970	0.582692	2.03883	0.285797	AT2G30520	RPT2	Root phototropism protein 2
CARHR125010	0.468353	1.01644	0.460776	AT2G31380	STH	Salt tolerance-like protein
CARHR125020	0.314612	1.2249	0.256848	AT2G31390	AT2G31390	fructokinase
CARHR125460	0.589538	1.26824	0.464849	AT2G31790	AT2G31790	UDP-glucosyl transferase 74c1-like protein
CARHR125530	0.23421	1.03701	0.225852	AT2G31840	AT2G31840	TRX fold-containing protein
CARHR125750	0.22471	1.1002	0.204244
CARHR126100	0.351196	1.08159	0.324702	AT2G32290	BMY5	beta-amylase 6
CARHR126580	0.402903	1.63706	0.246113	AT2G32690	GRP23	glycine-rich protein 23
CARHR127210	0.407292	1.11007	0.366906
CARHR127330	0.341524	1.09782	0.311094	AT2G33330	PDLP3	cysteine-rich repeat secretory protein 11
CARHR127490	0.280722	1.11551	0.251655	AT2G33480	NAC041	NAC domain containing protein 41
CARHR127600	0.322491	1.27578	0.25278	AT2G33580	AT2G33580	protein kinase family protein
CARHR127940	0.864294	1.53608	0.56266	AT2G33830	AT2G33830	dormancy/auxin associated protein
CARHR127950	0.455597	1.12587	0.404663	AT2G33835	FES1	zinc finger CCCH domain-containing protein 27
CARHR128080	0.25404	1.05549	0.240683	AT2G34010	AT2G34010	uncharacterized protein
CARHR128160	0.329197	1.16836	0.281759	AT2G34070	TBL37	trichome birefringence-like 37 protein
CARHR128690	0.24556	1.06448	0.230686	AT2G34590	AT2G34590	pyruvate dehydrogenase E1 component subunit beta
CARHR128930	0.263922	1.15224	0.229052	AT2G34770	FAH1	fatty acid hydroxylase 1
CARHR129270	0.201947	1.00221	0.201502	AT2G35130	AT2G35130	pentatricopeptide repeat-containing protein
CARHR129500	0.239862	1.03531	0.231681
CARHR129900	0.288356	1.2293	0.23457	AT2G35660	CTF2A	CTF2A like oxidoreductase
CARHR130120	0.379615	1.46069	0.259888	AT2G35860	FLA16	fasciclin-like arabinogalactan protein 16
CARHR130220	0.374926	1.42012	0.264011	AT2G35960	NHL12	NDR1/HIN1-like 12 protein
CARHR130720	0.263037	1.13658	0.231429	AT2G36420	AT2G36420	uncharacterized protein
CARHR130860	0.412203	1.13629	0.362763	AT2G36570	AT2G36570	leucine-rich repeat protein kinase-like protein
CARHR130910	0.448128	1.60714	0.278836	AT2G36630	AT2G36630	Sulfite exporter TauE/SafE family protein
CARHR131170	0.576657	1.14076	0.505504	AT2G36800	DOGT1	cytokinin-O-glucosyltransferase 3
CARHR131360	0.260776	1.24368	0.209681	AT2G36895	AT2G36895	uncharacterized protein
CARHR131430	0.415367	1.32097	0.314441	AT2G36970	AT2G36970	UDP-glycosyltransferase-like protein
CARHR131540	0.519737	1.92488	0.27001	AT2G37040	PAL1	phenylalanine ammonia-lyase 1
CARHR131580	0.318339	1.05517	0.301693
CARHR131640	0.299907	1.35656	0.221078	AT2G37130	AT2G37130	peroxidase
CARHR131690	0.389614	1.78331	0.218478
CARHR131780	0.534891	1.02366	0.522528
CARHR132420	0.308688	1.08523	0.284444	AT2G37870	AT2G37870	protease inhibitor/seed storage/lipid transfer protein (LTP) family protein
CARHR132520	0.676422	1.76226	0.383838	AT2G37970	SOUL-1	SOUL heme-binding-like protein
CARHR132700	0.246003	1.07482	0.228878
CARHR133000	0.446511	1.01642	0.439299
CARHR133310	0.404527	1.03843	0.389555	AT2G38640	AT2G38640	protein LURP-one-related 8
CARHR133340	0.25291	1.20447	0.209977	AT2G38670	PECT1	ethanolamine-phosphate cytidylyltransferase
CARHR133430	0.280842	1.37555	0.204168	AT2G38740	AT2G38740	haloacid dehalogenase-like hydrolase domain-containing protein
CARHR133730	0.239765	1.04949	0.228459	AT2G38970	AT2G38970	C3HC4-type RING finger-containing protein
CARHR133960	0.44871	1.0151	0.442037
CARHR133970	0.383594	1.59372	0.24069	AT2G39210	AT2G39210	major facilitator protein
CARHR134790	0.221464	1.03912	0.213128	AT2G39870	AT2G39870	uncharacterized protein
CARHR134810	0.234794	1.12118	0.209417	AT2G39890	PROT1	proline transporter 1
CARHR134820	0.264182	1.03688	0.254784	AT2G39900	AT2G39900	LIM domain-containing protein
CARHR135020	0.806699	1.14521	0.704413	AT2G40080	ELF4	uncharacterized protein
CARHR135070	0.453777	1.37524	0.329961	AT2G40100	LHCB4.3	chlorophyll a-b binding protein CP29.3
CARHR135420	0.427784	1.16658	0.366699	AT2G40330	PYL6	abscisic acid receptor PYL6
CARHR135590	0.346402	1.24253	0.278789	AT2G40475	AT2G40475	uncharacterized protein
CARHR135720	0.433549	1.25006	0.346823	AT2G40610	EXP8	expansin A8
CARHR135940	0.314167	1.5602	0.201364	AT2G40820	AT2G40820	uncharacterized protein
CARHR136280	0.256457	1.21571	0.210953	AT2G41190	AT2G41190	transmembrane amino acid transporter-like protein
CARHR136340	0.494024	1.80184	0.274177	AT2G41250	AT2G41250	haloacid dehalogenase-like hydrolase domain-containing protein
CARHR136510	0.399247	1.81079	0.220482	AT2G41380	AT2G41380	S-adenosyl-L-methionine-dependent methyltransferase-like protein
CARHR137650	0.462506	2.27337	0.203445	AT2G42530	COR15B	cold-regulated protein 15b
CARHR137830	0.35051	1.74639	0.200705	AT2G42750	AT2G42750	DNAJ heat shock N-terminal domain-containing protein
CARHR137920	0.492223	1.08695	0.452846	AT2G42840	PDF1	protodermal factor 1
CARHR137960	0.262813	1.1622	0.226135	AT2G42890	ML2	MEI2-like 2 protein
CARHR138060	0.527109	1.11198	0.474028	AT2G43000	NAC042	NAC domain-containing protein 42
CARHR138190	0.294732	1.08748	0.271023	AT2G43120	AT2G43120	pirin-like protein
CARHR138210	0.4116	1.33233	0.308933	AT2G43140	AT2G43140	transcription factor bHLH129
CARHR138740	0.534069	1.47479	0.362131	AT2G43580	AT2G43580	chitinase-like protein
CARHR138750	0.481525	1.3185	0.365207	AT2G43590	AT2G43590	chitinase-like protein
CARHR139250	0.534241	2.02068	0.264387	AT2G44080	ARL	ARGOS-like protein
CARHR139310	0.335464	1.23073	0.272574	AT2G44130	AT2G44130	F-box/kelch-repeat protein
CARHR139470	0.408803	1.39166	0.293752	AT2G44300	AT2G44300	xylogen-like protein 10
CARHR139560	0.297634	1.02239	0.291116	AT2G44400	AT2G44400	cysteine/histidine-rich C1 domain-containing protein
CARHR139680	0.28844	1.02646	0.281005	AT2G44500	AT2G44500	axi 1 protein-like protein
CARHR140180	0.238014	1.08329	0.219713	AT2G44940	AT2G44940	ethylene-responsive transcription factor ERF034
CARHR140640	0.556654	1.03288	0.538935	AT2G45450	ZPR1	little zipper 1 protein
CARHR140660	0.38858	1.71179	0.227002	AT2G45470	FLA8	FASCICLIN-like arabinogalactan protein 8
CARHR140880	0.327539	1.20632	0.271519	AT2G45660	AGL20	MADS-box protein SOC1
CARHR140980	0.25561	1.01022	0.253024	AT2G45730	AT2G45730	translation initiation factor eIF-3 subunit P62
CARHR141440	0.371197	1.04225	0.35615	AT2G46160	AT2G46160	RING-H2 finger protein ATL67
CARHR141680	0.385932	1.27715	0.302183	AT2G46400	WRKY46	putative WRKY transcription factor 46
CARHR141790	0.262651	1.30726	0.200917	AT2G46490	AT2G46490	uncharacterized protein
CARHR142000	0.373865	1.85324	0.201736	AT2G46650	B5
CARHR142130	0.639035	1.28761	0.496294	AT2G46790	TL1	two-component response regulator-like APRR9
CARHR142170	0.730326	1.32091	0.552895
CARHR142180	0.854376	1.4953	0.571374	AT2G46830	CCA1	protein CCA1
CARHR142280	0.236664	1.03205	0.229313	AT2G46930	AT2G46930	pectinacetylesterase-like protein
CARHR142300	0.718882	1.08865	0.660341	AT2G46950	CYP709B2	cytochrome P450, family 709, subfamily B, polypeptide 2
CARHR142520	0.324424	1.55661	0.208418	AT2G47140	AT2G47140	Rossmann-fold NAD(P)-binding domain-containing protein
CARHR142540	0.348193	1.08207	0.321786
CARHR142550	0.214985	1.01828	0.211126	AT2G47160	BOR1	boron transporter 1
CARHR142890	0.306429	1.35217	0.22662	AT2G47490	ATNDT1	NAD+ transporter 1
CARHR143270	0.513758	2.02739	0.253409	AT2G47880	AT2G47880	glutaredoxin-C13
CARHR143300	0.20934	1.04402	0.200513	AT2G47910	CRR6	chlororespiratory reduction 6
CARHR144140	0.301848	1.13094	0.2669	AT2G01590	CRR3	chlororespiratory reduction 3
CARHR144520	0.31405	1.06843	0.293934	AT2G01918	PQL3	oxygen evolving enhancer 3 (PsbQ)-like 3
CARHR145140	0.286558	1.24065	0.230974	AT2G02710	PLPC	protein TWIN LOV 1
CARHR145170	0.330617	1.05879	0.312258	AT2G02740	WHY3	ssDNA-binding transcriptional regulator
CARHR145280	0.283882	1.1737	0.24187	AT2G02850	ARPN	plantacyanin
CARHR145440	0.384875	1.38536	0.277816	AT2G03090	ATEXP15	expansin A15
CARHR146140	0.538316	1.11994	0.480667	AT2G03750	AT2G03750	P-loop containing nucleoside triphosphate hydrolase-like protein
CARHR146480	0.364546	1.02221	0.356624	AT3G25560	NIK2	NSP-interacting kinase 2
CARHR146670	0.467416	1.50911	0.309729	AT3G25760	AOC1	allene oxide cyclase 1
CARHR147050	0.341447	1.52147	0.22442	AT3G26060	ATPRX Q	peroxiredoxin Q
CARHR147580	0.387608	1.67947	0.230792	AT3G26570	PHT2;1	inorganic phosphate transporter 2-1
CARHR147590	0.417788	1.66102	0.251526	AT3G26590	AT3G26590	mate efflux domain-containing protein
CARHR147910	0.693989	1.04759	0.66246	AT3G26840	AT3G26840	acyltransferase-like protein
CARHR148170	0.412641	1.04903	0.393354	AT3G26960	AT3G26960	pollen Ole e 1 allergen and extensin family protein
CARHR148210	0.275277	1.32924	0.207094	AT3G27020	YSL6	putative metal-nicotianamine transporter YSL6
CARHR148370	0.45837	1.50599	0.304364	AT3G27170	CLC-B	chloride channel protein CLC-b
CARHR149140	0.477016	1.38209	0.345142
CARHR149750	0.315588	1.31805	0.239437
CARHR149760	0.316078	1.40912	0.224308
CARHR149860	0.344354	1.05412	0.326674	AT3G28210	PMZ	zinc finger AN1 domain-containing stress-associated protein 12
CARHR149930	0.240819	1.00149	0.240461
CARHR150150	0.880291	1.60513	0.548423
CARHR150990	0.655978	1.0218	0.641981	AT3G44990	XTR8	xyloglucan:xyloglucosyl transferase
CARHR151150	0.233517	1.11236	0.20993	AT3G12500	ATHCHIB	chitinase
CARHR151180	0.918554	1.19542	0.768395
CARHR151390	0.221788	1.03236	0.214836	AT3G44750	ATHD2A	histone deacetylase HDT1
CARHR151470	0.388943	1.01751	0.382249	AT3G44720	ADT4	arogenate dehydratase 4
CARHR151720	0.328478	1.27905	0.256814	AT3G28740	CYP81D1	cytochrome P450 CYP81D11
CARHR152030	0.317823	1.51827	0.209332	AT3G28950	AT3G28950	AIG2-like protein
CARHR152150	0.462671	1.6132	0.286803	AT3G29035	NAC3	NAC domain-containing protein 3
CARHR152700	0.354434	1.19961	0.295457	AT3G43980	AT3G43980	40S ribosomal protein S29
CARHR153210	0.876828	1.01149	0.866866	AT3G29970	AT3G29970	B12D protein
CARHR153560	0.343294	1.55757	0.220403	AT3G30775	ATPOX	proline dehydrogenase 1
CARHR154040	0.404931	1.81138	0.223549	AT3G29320	AT3G29320	glycosyl transferase, family 35 protein
CARHR154330	0.520931	1.00519	0.518241	AT3G45970	EXLA1	expansin-like A1
CARHR155180	0.278247	1.23066	0.226096	AT3G46630	AT3G46630	uncharacterized protein
CARHR155610	0.489694	2.26181	0.216505	AT3G46970	ATPHS2	alpha-glucan phosphorylase isozyme H
CARHR156060	0.389545	1.27431	0.30569	AT3G47420	ATPS3	phosphate starvation-induced protein
CARHR156070	0.239006	1.06323	0.224793	AT3G47430	PEX11B	peroxisomal membrane protein 11B
CARHR156120	0.406127	1.76287	0.230378	AT3G47480	AT3G47480	putative calcium-binding protein CML47
CARHR156140	0.423305	1.78531	0.237105	AT3G47500	cdf3	Dof zinc finger protein DOF3.3
CARHR156900	0.399433	1.05251	0.379505	AT3G48180	AT3G48180	uncharacterized protein
CARHR157160	0.257447	1.17634	0.218854	AT3G48410	AT3G48410	alpha/beta-hydrolase domain-containing protein
CARHR157250	0.249984	1.16684	0.21424	AT3G48500	PTAC10	CONSTANS interacting protein 5-like protein
CARHR157370	0.324824	1.04407	0.311112	AT3G48570	AT3G48570	protein transport protein sec61 subunit gamma-3
CARHR157470	0.306171	1.21156	0.252708	AT3G48720	AT3G48720	HXXXD-type acyl-transferase-like protein
CARHR157580	0.514557	1.22699	0.419366
CARHR158060	0.22575	1.09904	0.205406	AT3G49180	RID3	root initiation defective 3 protein
CARHR158130	0.294514	1.067	0.276021	AT3G49260	iqd21	protein IQ-domain 21
CARHR158590	0.814485	1.19663	0.680646
CARHR158680	0.259335	1.01796	0.254759	AT3G49645	AT3G49645	uncharacterized protein
CARHR158740	0.317166	1.31491	0.241208	AT3G49670	BAM2	receptor-like kinase BAM2
CARHR158750	0.413246	1.42569	0.289856	AT3G49680	BCAT3	branched-chain-amino-acid aminotransferase 3
CARHR158860	0.24253	1.13881	0.212968	AT3G49780	PSK4	phytosulfokine-beta
CARHR159610	0.298756	1.03034	0.28996	AT3G50260	CEJ1	ethylene-responsive transcription factor ERF011
CARHR160270	0.235686	1.06053	0.222235	AT3G50760	GATL2	putative galacturonosyltransferase-like 2
CARHR160350	0.261117	1.07833	0.24215	AT3G50810	AT3G50810	uncharacterized protein
CARHR160820	0.377424	1.4434	0.261484	AT3G51240	TT6	Naringenin,2-oxoglutarate 3-dioxygenase
CARHR161530	0.353284	1.52439	0.231754	AT3G51895	SULTR3;1	sulfate transporter 3.1
CARHR162130	0.320722	1.00337	0.319644	AT3G52370	FLA15	fasciclin-like arabinogalactan protein 15
CARHR162170	0.365185	1.54232	0.236777	AT3G52400	SYP122	syntaxin-122
CARHR162590	0.289528	1.11484	0.259702	AT3G52720	ACA1	carbonic anhydrase
CARHR162610	0.466705	1.06222	0.439367	AT3G52740	AT3G52740	uncharacterized protein
CARHR162710	0.451836	1.7425	0.259303	AT3G52840	BGAL2	beta-galactosidase 2
CARHR162950	0.286205	1.32048	0.216744	AT3G53100	AT3G53100	GDSL esterase/lipase
CARHR163050	0.571342	1.04185	0.548392
CARHR163320	0.579704	2.35063	0.246616	AT3G53420	PIP2	aquaporin PIP2-1
CARHR163700	0.458924	2.23253	0.205563	AT3G57010	AT3G57010	strictosidine synthase family protein
CARHR163760	0.716519	1.1216	0.638835	AT3G53830	AT3G53830	Regulator of chromosome condensation (RCC1) family protein
CARHR163970	0.256671	1.25972	0.203752	AT3G54085	AT3G54085	Yos1-like protein
CARHR164400	0.75636	1.87794	0.402761	AT3G54500	AT3G54500	uncharacterized protein
CARHR164500	0.480667	1.88345	0.255206	AT3G54600	AT3G54600	class I glutamine amidotransferase domain-containing protein
CARHR164610	0.246464	1.12892	0.218319	AT3G54690	AT3G54690	sugar isomerase domain-containing protein
CARHR164640	0.242068	1.01656	0.238123	AT3G54720	AMP1	glutamate carboxypeptidase II
CARHR164760	0.305127	1.09973	0.277457	AT3G54820	PIP2;5	putative aquaporin PIP2-5
CARHR164900	0.370969	1.37982	0.268854	AT3G54920	PMR6	putative pectate lyase 13
CARHR165020	0.29897	1.20899	0.24729	AT3G55010	PUR5	phosphoribosylformylglycinamidine cyclo-ligase
CARHR165150	0.633444	1.58651	0.399269
CARHR165160	0.450696	1.23114	0.366079	AT3G55130	ATWBC19	ABC transporter G family member 19
CARHR165240	0.411705	1.42227	0.28947	AT3G55240	AT3G55240	uncharacterized protein
CARHR165310	0.412925	1.63809	0.252076	AT3G55330	PPL1	PsbP-like protein 1
CARHR165450	0.334955	1.44672	0.231528	AT3G55430	AT3G55430	O-Glycosyl hydrolases family 17 protein
CARHR165550	0.308067	1.1689	0.263553	AT3G55500	EXPA16	expansin A16
CARHR165850	0.217956	1.00385	0.21712	AT3G55740	ATPROT2	proline transporter 2
CARHR166170	0.255102	1.2568	0.202977	AT3G56090	FER3	ferritin 3
CARHR166320	0.253687	1.26379	0.200736	AT3G56170	CAN	Ca-2+ dependent nuclease
CARHR166450	0.827507	1.72474	0.479785	AT3G56290	AT3G56290	uncharacterized protein
CARHR166730	0.410049	1.09567	0.374245	AT3G56620	AT3G56620	nodulin MtN21 /EamA-like transporter protein
CARHR166740	0.417284	1.19127	0.350285	AT3G56630	CYP94D2	cytochrome P450, family 94, subfamily D, polypeptide 2
CARHR167170	0.381353	1.5422	0.247278
CARHR167210	0.41073	1.78356	0.230287
CARHR167360	0.220083	1.03772	0.212083	AT3G57180	BPG2	GTP binding protein
CARHR167390	0.239628	1.08399	0.221061	AT3G57190	AT3G57190	putative peptide chain release factor
CARHR167880	0.321456	1.21657	0.264231	AT3G57680	AT3G57680	Peptidase S41 family protein
CARHR169050	0.212722	1.0037	0.211937	AT3G58670	AT3G58670	uncharacterized protein
CARHR169260	0.299095	1.20186	0.24886	AT3G58850	PAR2	phy rapidly regulated 2 protein
CARHR169370	0.426644	1.34978	0.316083	AT3G58990	IPMI1	isopropylmalate isomerase 1
CARHR169730	0.477744	1.0883	0.438981	AT3G59350	AT3G59350	protein kinase family protein
CARHR169970	0.263372	1.05286	0.250149	AT3G59580	AT3G59580	RWP-RK domain-containing protein
CARHR170220	0.25482	1.04128	0.244717	AT3G59890	AT3G59890	dihydrodipicolinate reductase 2
CARHR170230	0.641945	2.13786	0.300274	AT3G59900	ARGOS	ARGOS protein
CARHR170270	0.438749	1.81425	0.241835	AT3G59940	AT3G59940	F-box/kelch-repeat protein SKIP20
CARHR170430	0.482811	1.80937	0.26684	AT3G60120	BGLU27	beta glucosidase 27
CARHR170620	0.228603	1.04383	0.219004	AT3G60300	AT3G60300	ubiquitin-protein ligase RNF25
CARHR170740	0.489014	1.85728	0.263295	AT3G60420	AT3G60420	Phosphoglycerate mutase family protein
CARHR170790	0.242304	1.19771	0.202306	AT3G60440	AT3G60440	phosphoglycerate mutase-like protein
CARHR170930	0.457031	1.62953	0.280468	AT3G60530	GATA4	GATA transcription factor 4
CARHR171200	0.251821	1.12143	0.224554	AT3G60810	AT3G60810	uncharacterized protein
CARHR171590	0.666131	1.39724	0.476749	AT3G61280	AT3G61280	uncharacterized protein
CARHR171770	0.286792	1.0348	0.277146	AT3G61430	ATPIP1	aquaporin PIP1-1
CARHR172080	0.226831	1.11257	0.20388	AT3G61750	AT3G61750	Cytochrome b561/ferric reductase transmembrane with DOMON related domain
CARHR172240	0.379707	1.21233	0.313204	AT3G61890	ATHB-12	homeobox-leucine zipper protein ATHB-12
CARHR172810	0.865553	1.1393	0.759725	AT3G62550	AT3G62550	putative adenine nucleotide alpha hydrolase domain-containing universal stress protein
CARHR172920	0.229984	1.14409	0.201019	AT3G62650	AT3G62650	uncharacterized protein
CARHR173010	0.348601	1.42909	0.243932	AT4G27820	BGLU9	beta glucosidase 9
CARHR173250	0.390046	1.76761	0.220662	AT3G62960	AT3G62960	glutaredoxin-C14
CARHR173300	0.220769	1.06902	0.206516	AT3G63010	GID1B	putative gibberellin receptor GID1L2
CARHR173480	0.629636	2.08287	0.302293	AT3G63160	AT3G63160	uncharacterized protein
CARHR173530	0.317341	1.18637	0.267489	AT5G47800	AT5G47800	Phototropic-responsive NPH3 family protein
CARHR173790	0.54525	1.43167	0.380848	AT5G47560	ATSDAT	tonoplast dicarboxylate transporter
CARHR173800	0.466776	1.17884	0.395962	AT5G47550	AT5G47550	cysteine proteinase inhibitor 5
CARHR174030	0.28631	1.33723	0.214106	AT5G47370	HAT2	homeobox-leucine zipper protein HAT2
CARHR174120	0.467182	1.07337	0.43525	AT5G47240	atnudt8	nudix hydrolase 8
CARHR174130	0.247936	1.06446	0.232922	AT5G47230	ERF5	ethylene-responsive transcription factor 5
CARHR174140	0.312755	1.30639	0.239403	AT5G47220	ERF2	ethylene-responsive transcription factor 2
CARHR174790	0.220075	1.07115	0.205457	AT5G46710	AT5G46710	PLATZ transcription factor family protein
CARHR175480	0.318456	1.37644	0.231362	AT5G46330	FLS2	LRR receptor-like serine/threonine-protein kinase FLS2
CARHR175630	0.263492	1.21178	0.217442
CARHR175880	0.350001	1.33522	0.262129	AT5G46050	ATPTR3	peptide transporter PTR3-A
CARHR176290	0.307649	1.14809	0.267967	AT5G45680	ATFKBP13	FKBP-type peptidyl-prolyl cis-trans isomerase 3
CARHR177730	0.364307	1.24099	0.293561	AT5G44990	AT5G44990	Glutathione S-transferase family protein
CARHR178210	0.321334	1.31979	0.243474	AT5G44680	AT5G44680	DNA-3-methyladenine glycosylase I
CARHR178290	0.342207	1.68786	0.202746	AT5G44630	AT5G44630	alpha-barbatene synthase
CARHR178640	0.573543	1.03717	0.552989	AT5G44440	AT5G44440	FAD-binding and BBE domain-containing protein
CARHR178670	0.352743	1.57564	0.223872	AT5G44400	AT5G44400	FAD-binding and BBE domain-containing protein
CARHR178950	0.583088	1.68344	0.346367	AT5G44260	AT5G44260	zinc finger CCCH domain-containing protein 61
CARHR179290	0.246671	1.0789	0.228631	AT5G44005	AT5G44005	uncharacterized protein
CARHR179680	0.279382	1.01674	0.274781	AT5G43810	ZLL	protein PINHEAD
CARHR180740	0.359137	1.60292	0.224052	AT5G43170	AZF3	zinc-finger protein 3
CARHR181280	0.249391	1.23194	0.202437	AT5G42860	AT5G42860	uncharacterized protein
CARHR181590	0.471879	1.23329	0.382617	AT5G42680	AT5G42680	uncharacterized protein
CARHR181640	0.30183	1.27827	0.236125	AT5G42720	AT5G42720	Glycosyl hydrolase family 17 protein
CARHR181660	0.338354	1.32246	0.255851	AT5G42750	BKI1	BRI1 kinase inhibitor 1
CARHR182620	0.330267	1.16997	0.282287	AT5G49120	AT5G49120	uncharacterized protein
CARHR182840	0.242066	1.09432	0.221202	AT5G48880	PKT1	3-ketoacyl-CoA thiolase 5
CARHR183600	0.300515	1.26376	0.237796	AT5G48480	AT5G48480	Lactoylglutathione lyase / glyoxalase I-like protein
CARHR183610	0.337176	1.16494	0.289436	AT5G48470	AT5G48470	uncharacterized protein
CARHR184140	0.229635	1.14722	0.200167
CARHR184430	0.330668	1.32355	0.249833	AT5G47860	AT5G47860	uncharacterized protein
CARHR184910	0.373587	1.05947	0.352617
CARHR185620	0.370533	1.14217	0.324412
CARHR185630	0.475874	1.33039	0.357695
CARHR185910	0.212432	1.04301	0.203672	AT5G27290	AT5G27290	putative stress regulated protein
CARHR185920	0.297793	1.468	0.202856	AT5G27320	ATGID1C	putative gibberellin receptor GID1L3
CARHR187030	0.56373	1.07039	0.526658	AT5G26594	ARR24	response regulator 24
CARHR187040	0.505718	1.21583	0.415944	AT5G26570	OK1	phosphoglucan, water dikinase
CARHR187060	0.382144	1.4272	0.267757	AT5G26340	MSS1	sugar transport protein 13
CARHR187150	0.721531	1.17062	0.616367	AT5G26220	AT5G26220	ChaC-like family protein
CARHR187580	0.274801	1.06528	0.25796	AT5G25830	GATA12	GATA transcription factor 12
CARHR187720	0.454044	2.16455	0.209763	AT5G25610	RD22	dehydration-responsive protein RD22
CARHR187760	0.257898	1.24302	0.207477	AT5G25440	AT5G25440	protein kinase family protein
CARHR187990	0.499871	1.2314	0.405938	AT5G25460	AT5G25460	uncharacterized protein
CARHR188680	0.643299	1.0279	0.62584
CARHR188700	0.67183	1.9225	0.349456
CARHR188720	0.779225	1.26503	0.615973	AT5G24780	VSP1	vegetative storage protein 1
CARHR188800	0.482838	1.95408	0.247092	AT5G24660	LSU2	response to low sulfur 2
CARHR188900	0.292063	1.4157	0.206303	AT5G24530	DMR6	downy mildew resistance 6 protein / oxidoreductase
CARHR188930	0.475232	1.52066	0.312518	AT5G24490	AT5G24490	putative 30S ribosomal protein
CARHR189000	0.524241	1.74115	0.301089	AT5G24420	PGL5	6-phosphogluconolactonase 5
CARHR189430	0.365663	1.45723	0.250931
CARHR189460	0.543292	1.53013	0.355063	AT5G24120	SIG5	RNA polymerase sigma factor
CARHR189480	0.340497	1.29795	0.262334	AT5G24105	AGP41	arabinogalactan protein 41
CARHR189640	0.339953	1.55195	0.219049	AT5G23920	AT5G23920	uncharacterized protein
CARHR189690	0.256028	1.12531	0.227518	AT5G23870	AT5G23870	Pectinacetylesterase family protein
CARHR189890	0.528378	1.48059	0.356871	AT5G23660	MTN3	MTN3-like protein
CARHR190240	0.240525	1.03841	0.231629	AT5G23300	PYRD	dihydroorotate dehydrogenase
CARHR190300	0.474838	1.27548	0.372281	AT5G23240	AT5G23240	DNAJ heat shock N-terminal domain-containing protein
CARHR190310	0.40075	1.21811	0.328994	AT5G23230	NIC2	nicotinamidase 2
CARHR190330	0.385755	1.5833	0.24364	AT5G23210	SCPL34	carboxypeptidase D
CARHR190650	0.471759	1.35339	0.348577	AT5G22880	H2B	histone H2B
CARHR190850	0.41195	1.83114	0.224969	AT5G22740	ATCSLA2	glucomannan 4-beta-mannosyltransferase 2
CARHR190970	0.384918	1.1444	0.33635	AT5G22580	AT5G22580	stress responsive A/B Barrel domain-containing protein
CARHR191150	0.455873	1.04461	0.436403	AT5G22380	NAC090	NAC domain-containing protein 90
CARHR191560	0.245769	1.00807	0.243801	AT5G21970	AT5G21970	ubiquitin carboxyl-terminal hydrolase-like protein
CARHR191590	0.54384	1.38593	0.392402	AT5G21940	AT5G21940	uncharacterized protein
CARHR191620	0.212309	1.03962	0.204218	AT5G21920	YLMG2	YGGT family protein
CARHR191660	0.33772	1.35533	0.249179	AT5G21430	AT5G21430	chaperone DnaJ-domain containing protein
CARHR191670	0.279064	1.08965	0.256104	AT5G21326	AT5G21326	CBL-interacting serine/threonine-protein kinase 26
CARHR191700	0.280779	1.32568	0.211799	AT5G21170	AKINBETA1	SNF1-related protein kinase regulatory subunit beta-1
CARHR191760	0.283939	1.24318	0.228397	AT5G21105	AT5G21105	L-ascorbate oxidase
CARHR191800	0.221207	1.095	0.202014	AT5G21070	AT5G21070	uncharacterized protein
CARHR191880	0.372743	1.04419	0.356969	AT5G20960	AO1	aldehyde oxidase 1
CARHR192140	0.328107	1.02119	0.3213	AT5G20670	AT5G20670	uncharacterized protein
CARHR192300	0.384393	1.32465	0.290184	AT5G20510	AL5	alfin-like 5 protein
CARHR192560	0.347615	1.14217	0.304345	AT5G20270	HHP1	heptahelical transmembrane protein1
CARHR192680	0.348407	1.12433	0.309881	AT5G20150	ATSPX1	SPX domain-containing protein 1
CARHR192690	0.303354	1.11018	0.273248	AT5G20140	AT5G20140	SOUL heme-binding protein
CARHR193370	0.313174	1.33349	0.234853	AT5G19530	ACL5	Thermospermine synthase ACAULIS5
CARHR193740	0.42175	1.52593	0.276389	AT5G19220	ADG2	glucose-1-phosphate adenylyltransferase large subunit 1
CARHR193760	0.492127	1.16481	0.422497	AT5G19190	AT5G19190	uncharacterized protein
CARHR193900	0.324484	1.37366	0.236219	AT5G19090	AT5G19090	heavy metal transport/detoxification domain-containing protein
CARHR194310	0.33992	1.15274	0.294881	AT5G18690	ATAGP25	arabinogalactan protein 25
CARHR194420	0.281934	1.03767	0.271699	AT5G18600	AT5G18600	monothiol glutaredoxin-S2
CARHR194890	0.345376	1.48258	0.232957	AT5G18170	GDH1	glutamate dehydrogenase 1
CARHR195310	0.345978	1.59841	0.216452	AT5G17860	CAX7	calcium exchanger 7
CARHR195480	0.332396	1.0577	0.314264	AT5G17700	AT5G17700	mate efflux domain-containing protein
CARHR195670	0.311986	1.06113	0.294012	AT5G17520	RCP1	Maltose excess protein 1
CARHR195760	0.228394	1.03774	0.220089	AT5G17450	HIPP21	heavy metal transport/detoxification domain-containing protein
CARHR195840	0.235516	1.05935	0.222322	AT5G17370	AT5G17370	transducin/WD40 domain-containing protein
CARHR195990	0.81648	1.34583	0.606673	AT5G17220	ATGSTF12	glutathione S-transferase phi 12
CARHR197240	0.241546	1.0362	0.233107	AT5G16070	AT5G16070	TCP-1/cpn60 chaperonin family protein
CARHR197280	0.571647	1.17054	0.488361	AT5G16030	AT5G16030	uncharacterized protein
CARHR197310	0.363023	1.61041	0.225422	AT5G16010	AT5G16010	3-oxo-5-alpha-steroid 4-dehydrogenase family protein
CARHR197320	0.299655	1.18281	0.253341	AT5G16000	NIK1	NSP-interacting kinase 1
CARHR197350	0.673134	1.26326	0.532856	AT5G15950	AT5G15950	S-adenosylmethionine decarboxylase-like protein
CARHR197590	0.278087	1.14847	0.242137	AT5G15740	AT5G15740	O-fucosyltransferase family protein
CARHR198000	0.350969	1.0124	0.34667	AT5G15310	ATMIXTA	myb domain protein 16
CARHR198080	0.667528	2.22796	0.299613	AT5G15230	GASA4	gibberellin-regulated protein 4
CARHR198130	0.756937	1.15861	0.653317	AT5G15180	AT5G15180	peroxidase 56
CARHR198370	0.233682	1.16744	0.200167	AT5G14940	AT5G14940	major facilitator protein
CARHR198420	0.517936	1.49649	0.346101	AT5G14920	AT5G14920	gibberellin-regulated protein
CARHR198570	0.759029	1.2883	0.589171	AT5G14740	CA2	carbonic anhydrase 2
CARHR199390	0.295175	1.32092	0.223462	AT5G13980	AT5G13980	Glycosyl hydrolase family 38 protein
CARHR199500	0.749803	2.04317	0.36698	AT5G13930	TT4	chalcone synthase
CARHR199680	0.30515	1.26858	0.240544	AT5G13760	AT5G13760	Plasma-membrane choline transporter family protein
CARHR199970	0.377234	1.0182	0.370492	AT5G13460	IQD11	protein IQ-domain 11
CARHR200110	0.314519	1.08414	0.290109	AT5G13330	Rap2.6L	ethylene-responsive transcription factor ERF113
CARHR200330	0.458133	1.16109	0.394571	AT5G13140	AT5G13140	Pollen Ole e 1 allergen and extensin family protein
CARHR200500	0.38564	1.85857	0.207492	AT5G12950	AT5G12950	uncharacterized protein
CARHR201220	0.455114	1.07405	0.423736	AT5G11930	AT5G11930	glutaredoxin-C10
CARHR201570	0.35938	1.19082	0.301792	AT5G11650	AT5G11650	alpha/beta fold hydrolase family protein
CARHR201670	0.305747	1.02493	0.298309	AT5G11550	AT5G11550	ARM repeat-containing protein-like protein
CARHR201810	0.418435	1.93044	0.216756	AT5G11420	AT5G11420	uncharacterized protein
CARHR202360	0.463209	1.59296	0.290785	AT5G10930	SnRK3.24	CBL-interacting serine/threonine-protein kinase 5
CARHR202550	0.42612	1.3298	0.320439	AT5G10760	AT5G10760	aspartyl protease family protein
CARHR202740	0.32788	1.01305	0.323656	AT5G10560	AT5G10560	putative beta-D-xylosidase 6
CARHR202820	0.2612	1.20631	0.216527	AT5G10470	KCA1	geminivirus Rep-interacting motor protein
CARHR202920	0.276527	1.21572	0.227458	AT5G10380	RING1	E3 ubiquitin-protein ligase RING1
CARHR203640	0.259007	1.02227	0.253365	AT5G09760	AT5G09760	Putative pectinesterase/pectinesterase inhibitor 51
CARHR203960	0.49641	1.84429	0.269161	AT5G09440	EXL4	protein exordium like 4
CARHR204290	0.241664	1.00245	0.241074	AT5G08720	AT5G08720	uncharacterized protein
CARHR204340	0.51417	1.20749	0.425817	AT5G08640	FLS	flavonol synthase/flavanone 3-hydroxylase
CARHR204360	0.304557	1.28861	0.236344	AT5G08620	STRS2	DEAD-box ATP-dependent RNA helicase 25
CARHR204880	0.335455	1.45711	0.230219	AT5G08260	scpl35	serine carboxypeptidase-like 35
CARHR205200	0.583209	1.74734	0.33377	AT5G07990	CYP75B1	Flavonoid 3-monooxygenase
CARHR206030	0.297192	1.38342	0.214823	AT5G07100	WRKY26	WRKY DNA-binding protein 26
CARHR206120	0.363717	1.77348	0.205086	AT5G07030	AT5G07030	aspartyl protease family protein
CARHR206160	0.587533	1.75246	0.335262	AT5G06980	AT5G06980	uncharacterized protein
CARHR206430	0.23302	1.15531	0.201695	AT5G06750	AT5G06750	putative protein phosphatase 2C 68
CARHR206510	0.720458	1.19434	0.603227	AT5G06690	WCRKC1	thioredoxin-like 3-1
CARHR206630	0.644647	1.44363	0.446546	AT5G06570	AT5G06570	alpha/beta hydrolase fold-containing protein
CARHR206670	0.354019	1.4161	0.249995	AT5G06530	AT5G06530	ABC transporter G family member 22
CARHR206990	0.220669	1.03564	0.213075	AT5G06270	AT5G06270	uncharacterized protein
CARHR207680	0.560224	1.00913	0.555157	AT5G05600	AT5G05600	oxidoreductase, 2OG-Fe(II) oxygenase family protein
CARHR207820	0.316658	1.37879	0.229663	AT5G05440	PYL5	abscisic acid receptor PYL5
CARHR207910	0.822674	1.35301	0.608032	AT5G05340	AT5G05340	peroxidase 52
CARHR208100	0.323009	1.15349	0.280028	AT5G05160	AT5G05160	putative leucine-rich repeat receptor-like protein kinase
CARHR208450	0.550113	1.87221	0.29383	AT5G04830	AT5G04830	Nuclear transport factor 2 (NTF2) family protein
CARHR208950	0.31646	1.16785	0.270978	AT5G04340	C2H2	putative c2h2 zinc finger transcription factor
CARHR209050	0.279487	1.07916	0.258985	AT5G04220	NTMC2T1.3	calcium-dependent lipid-binding domain-containing protein
CARHR209130	0.401538	1.81941	0.220697	AT5G04140	FD-GOGAT	ferredoxin-dependent glutamate synthase 1
CARHR209370	0.259633	1.26104	0.205889	AT5G03890	AT5G03890	uncharacterized protein
CARHR209540	0.365898	1.15248	0.317486	AT5G03760	ATCSLA9	glucomannan 4-beta-mannosyltransferase 9
CARHR210140	0.630421	1.61204	0.391071	AT5G03210	AT5G03210	uncharacterized protein
CARHR210430	0.508104	1.53072	0.331939	AT5G02890	AT5G02890	HXXXD-type acyl-transferase-like protein
CARHR210490	0.480966	1.35007	0.356253	AT5G02840	LCL1	protein LHY/CCA1-like 1
CARHR210620	0.673187	1.32034	0.509859	AT5G02760	AT5G02760	putative protein phosphatase 2C 67
CARHR210820	0.439723	1.70647	0.25768	AT5G02540	AT5G02540	Rossmann-fold NAD(P)-binding domain-containing protein
CARHR210890	0.42544	1.50498	0.282689	AT5G02490	AT5G02490	heat shock protein 70
CARHR211110	0.49441	1.0526	0.469704	AT5G02260	ATEXPA9	expansin A9
CARHR211200	0.447976	2.22564	0.201279	AT5G02160	AT5G02160	uncharacterized protein
CARHR211300	0.284723	1.31243	0.216943	AT5G02050	AT5G02050	Mitochondrial glycoprotein family protein
CARHR211540	0.596491	1.13366	0.526164	AT5G01210	AT5G01210	HXXXD-type acyl-transferase-like protein
CARHR211960	0.27208	1.06552	0.25535	AT5G01610	AT5G01610	uncharacterized protein
CARHR212000	0.217068	1.02166	0.212466	AT5G01640	PRA1.B5	PRA1-like protein B5
CARHR212150	0.399828	1.3829	0.289124	AT5G01790	AT5G01790	uncharacterized protein
CARHR212170	0.344723	1.53587	0.224448	AT5G01820	CIPK14	CBL-interacting serine/threonine-protein kinase 14
CARHR212200	0.338545	1.49211	0.22689	AT5G01850	AT5G01850	protein kinase family protein
CARHR212220	0.329037	1.59082	0.206834	AT5G01870	AT5G01870	non-specific lipid-transfer protein 10
CARHR212470	0.229534	1.07894	0.21274	AT4G35580	NTL9	NAC transcription factor-like 9
CARHR212810	0.719594	1.60252	0.449038	AT5G41761	AT5G41761	uncharacterized protein
CARHR214170	0.706372	2.95545	0.239007	AT5G38430	AT5G38430	ribulose bisphosphate carboxylase small chain 1B
CARHR214970	0.262819	1.03538	0.253838	AT5G37790	AT5G37790	protein kinase family protein
CARHR215040	0.404449	1.63102	0.247973	AT5G37770	TCH2	calcium-binding protein CML24
CARHR216010	0.451036	1.22627	0.36781
CARHR216510	0.385381	1.33851	0.287918	AT5G36220	CYP81D1	cytochrome P450 81D1
CARHR216550	0.308435	1.11868	0.275712
CARHR216580	0.425573	1.18339	0.359624	AT5G36160	AT5G36160	tyrosine aminotransferase
CARHR216680	0.578528	1.73159	0.334102	AT5G35970	AT5G35970	putative DNA-binding protein
CARHR219630	0.358043	1.34858	0.265497
CARHR220120	0.672577	1.1844	0.567863	AT4G14090	AT4G14090	anthocyanin 5-O-glucosyltransferase
CARHR220300	0.25353	1.08193	0.234331	AT4G14220	RHF1A	E3 ubiquitin-protein ligase RHF1A
CARHR220550	0.370798	1.17867	0.314589	AT4G12730	FLA2	fasciclin-like arabinogalactan protein 2
CARHR220580	0.338706	1.4828	0.228423	AT4G14365	XBAT34	putative E3 ubiquitin-protein ligase XBAT34
CARHR220610	0.286266	1.18699	0.24117	AT4G14385	AT4G14385	chromatin modification-related protein EAF6
CARHR220770	0.334837	1.14537	0.292339	AT4G14560	AXR5	auxin-responsive protein IAA1
CARHR220870	0.258089	1.12969	0.228461	AT4G14620	AT4G14620	uncharacterized protein
CARHR221020	0.24211	1.00663	0.240517	AT4G14660	NRPE7	DNA-directed RNA polymerase II subunit G
CARHR221230	0.256541	1.17802	0.217774
CARHR221950	0.318692	1.05851	0.301077	AT4G15236	AT4G15236	ABC transporter G family member 43
CARHR222180	0.608343	1.29695	0.469057	AT4G15430	AT4G15430	ERD (early-responsive to dehydration stress) family protein
CARHR222250	0.754152	1.35673	0.555859	AT4G15480	UGT84A1	UDP-glycosyltransferase-like protein
CARHR222260	0.325998	1.54061	0.211604	AT4G15490	UGT84A3	UDP-glycosyltransferase-like protein
CARHR222310	0.26342	1.00165	0.262986	AT4G15520	AT4G15520	tRNA/rRNA methyltransferase (SpoU) family protein
CARHR222560	0.339126	1.60028	0.211917	AT4G16190	AT4G16190	Papain family cysteine protease
CARHR222810	0.283777	1.09097	0.260115	AT4G16442	AT4G16442	uncharacterized protein
CARHR223320	0.204154	1.01676	0.200788	AT4G16750	AT4G16750	ethylene-responsive transcription factor ERF039
CARHR223400	0.445461	1.06414	0.418612	AT4G16780	ATHB2	homeobox-leucine zipper protein HAT4
CARHR223590	0.320732	1.4112	0.227276	AT4G17030	EXPR	expansin-like B1
CARHR224250	0.283684	1.09672	0.258665	AT4G17550	AT4G17550	MFS transporter, OPA family, solute carrier family 37
CARHR224520	0.231152	1.08582	0.212882	AT4G17790	AT4G17790	SNARE associated Golgi protein
CARHR224840	0.227294	1.13514	0.200235	AT4G18070	AT4G18070	uncharacterized protein
CARHR225000	0.233012	1.01914	0.228636
CARHR225080	0.566521	1.12296	0.504491	AT4G18280	AT4G18280	glycine-rich cell wall protein-like protein
CARHR225130	0.397842	1.33554	0.297888	AT4G18360	AT4G18360	(S)-2-hydroxy-acid oxidase
CARHR226040	0.483669	2.41271	0.200467	AT4G19170	NCED4	putative carotenoid cleavage dioxygenase 4
CARHR226170	0.39224	1.44809	0.270868	AT4G19380	AT4G19380	Long-chain-alcohol oxidase FAO4A
CARHR226240	0.48832	1.06378	0.459044	AT4G19450	AT4G19450	major facilitator protein
CARHR226960	0.234065	1.0145	0.230721	AT4G20130	PTAC14	plastid transcriptionally active 14 protein
CARHR227100	0.314355	1.45732	0.215708	AT4G20270	BAM3	leucine-rich receptor-like protein kinase BAM3
CARHR227140	0.383957	1.52187	0.252293	AT4G20320	AT4G20320	putative CTP synthase
CARHR227360	0.237341	1.01285	0.234329	AT4G20820	AT4G20820	FAD-binding and BBE domain-containing protein
CARHR227430	0.293019	1.2188	0.240417	AT4G20860	AT4G20860	FAD-binding and BBE domain-containing protein
CARHR228120	0.393835	1.27017	0.310066	AT4G21445	AT4G21445	uncharacterized protein
CARHR228200	0.429557	1.05103	0.408703	AT4G21534	AT4G21534	Diacylglycerol kinase family protein
CARHR228630	0.516434	1.50207	0.343816	AT4G21870	AT4G21870	heat shock protein class V 15.4
CARHR228760	0.295641	1.02811	0.287559
CARHR228790	0.292398	1.03122	0.283546	AT4G21980	ATG8A	autophagy-related protein 8a
CARHR228820	0.436504	1.11252	0.392356	AT4G22010	sks4	protein SKU5 similar 4
CARHR228940	0.332411	1.19824	0.277417
CARHR228950	0.294776	1.1519	0.255906
CARHR229360	0.400441	1.19815	0.334215
CARHR230210	0.266777	1.29785	0.205553
CARHR230310	0.293606	1.03422	0.283892
CARHR230410	0.371154	1.3909	0.266845	AT4G23200	CRK12	putative cysteine-rich receptor-like protein kinase 12
CARHR230620	0.257548	1.06453	0.241936
CARHR230970	0.451535	1.70199	0.265299	AT4G23600	JR2	cystine lyase
CARHR231200	0.334905	1.28081	0.26148	AT4G23810	WRKY53	putative WRKY transcription factor 53
CARHR231250	0.326578	1.07879	0.302727	AT4G23870	AT4G23870	uncharacterized protein
CARHR231340	0.268457	1.1878	0.226012	AT4G23920	UGE2	UDP-D-glucose/UDP-D-galactose 4-epimerase 2
CARHR231530	0.257396	1.09197	0.235717	AT4G24130	AT4G24130	uncharacterized protein
CARHR232160	0.60986	1.94392	0.313727	AT4G24780	AT4G24780	putative pectate lyase 18
CARHR232390	0.244461	1.04525	0.233879	AT4G25000	ATAMY1	alpha-amylase
CARHR232500	0.288701	1.22204	0.236244	AT4G25110	AtMC2	metacaspase 2
CARHR232630	0.224735	1.1186	0.200908	AT4G25225	AT4G25225	uncharacterized protein
CARHR232700	0.379695	1.20245	0.315768	AT4G25290	AT4G25290	DNA photolyase
CARHR232710	0.471325	1.38786	0.339605	AT4G25300	AT4G25300	protein SRG1
CARHR233050	0.40359	1.02187	0.394954	AT4G25630	FIB2	rRNA 2-O-methyltransferase fibrillarin 2
CARHR233060	0.220374	1.03508	0.212906	AT4G25640	ATDTX35	detoxifying efflux carrier 35
CARHR233280	0.34978	1.14215	0.306246	AT4G25830	AT4G25830	uncharacterized protein
CARHR233490	0.30848	1.0338	0.298393	AT4G25980	AT4G25980	peroxidase 43
CARHR234110	0.750665	1.26739	0.59229	AT4G26530	AT4G26530	fructose-bisphosphate aldolase, class I
CARHR234270	0.440634	1.26654	0.347904	AT4G26670	AT4G26670	Tim17/Tim22/Tim23 pre-protein translocase of the mitochondrial outer membrane domain-containing protein
CARHR234550	0.382174	1.1354	0.336598	AT4G26950	AT4G26950	uncharacterized protein
CARHR234580	0.262936	1.18042	0.222747	AT4G26970	ACO2	aconitase 2
CARHR234940	0.286051	1.40145	0.204111	AT4G27280	AT4G27280	EF-hand, calcium binding motif-containing protein
CARHR234960	0.425093	1.68224	0.252694	AT4G27310	AT4G27310	B-box type zinc finger-containing protein
CARHR235000	0.272455	1.01266	0.269048	AT4G27350	AT4G27350	uncharacterized protein
CARHR235130	0.48209	1.98136	0.243313	AT4G27450	AT4G27450	aluminum induced protein with YGL and LRDR motifs
CARHR235200	0.350753	1.28305	0.273374	AT4G27520	ENODL2	early nodulin-like protein 2
CARHR235440	0.336613	1.2651	0.266076	AT4G27720	AT4G27720	major facilitator protein
CARHR235820	0.323372	1.21872	0.265338	AT4G28100	AT4G28100	uncharacterized protein
CARHR235980	0.405032	1.33048	0.304425	AT4G28270	RMA2	E3 ubiquitin-protein ligase RMA2
CARHR236750	0.557589	1.75804	0.317165	AT4G29020	AT4G29020	glycine-rich protein
CARHR236840	0.28354	1.1265	0.251701	AT4G29110	AT4G29110	uncharacterized protein
CARHR237940	0.309164	1.39766	0.221202	AT4G30020	AT4G30020	PA-domain containing subtilase family protein
CARHR238270	0.24777	1.08166	0.229065	AT4G30370	AT4G30370	RING-H2 finger protein ATL14
CARHR238530	0.658711	1.17531	0.560459	AT4G30650	AT4G30650	putative low temperature and salt responsive protein
CARHR238560	0.271605	1.20651	0.225117
CARHR238950	0.28348	1.18624	0.238975	AT4G31040	AT4G31040	CemA-like proton extrusion protein-like protein
CARHR239020	0.251004	1.00249	0.25038	AT4G31115	AT4G31115	uncharacterized protein
CARHR239030	0.31448	1.27009	0.247605	AT4G31120	SKB1	protein arginine N-methyltransferase 5
CARHR239470	0.273804	1.10989	0.246696	AT4G31590	CSLC5	putative xyloglucan glycosyltransferase 5
CARHR239760	0.415989	1.03912	0.40033	AT4G31840	ENODL15	early nodulin-like protein 15
CARHR239820	0.273067	1.09756	0.248796	AT4G31890	AT4G31890	armadillo/beta-catenin-like repeat-containing protein
CARHR240200	0.312814	1.23923	0.252425	AT4G32295	AT4G32295	uncharacterized protein
CARHR240240	0.672133	1.18753	0.565991	AT4G32340	AT4G32340	tetratricopeptide repeat domain-containing protein-like protein
CARHR240640	0.221818	1.03634	0.214038	AT4G32670	AT4G32670	ubiquitin-protein ligase MARCH6
CARHR240870	0.339595	1.06804	0.317963	AT4G32870	AT4G32870	SRPBCC ligand-binding domain-containing protein
CARHR241180	0.307705	1.29124	0.238302	AT4G33150	AT4G33150	lysine-ketoglutarate reductase/saccharopine dehydrogenase bifunctional enzyme
CARHR241640	0.275706	1.15195	0.239338	AT4G33540	AT4G33540	metallo-beta-lactamase family protein
CARHR241650	0.504642	1.14705	0.439948	AT4G33550	AT4G33550	bifunctional inhibitor/lipid-transfer protein/seed storage 2S albumin-like protein
CARHR241680	0.373574	1.77293	0.21071	AT4G33580	BCA5	beta carbonic anhydrase 5
CARHR242120	0.345902	1.00313	0.344822	AT4G33985	AT4G33985	uncharacterized protein
CARHR242530	0.273008	1.05349	0.259146	AT4G34260	FUC95A	alpha-L-fucosidase 2
CARHR242560	0.405272	1.7083	0.237237	AT4G34230	CAD-5	cinnamyl alcohol dehydrogenase 5
CARHR242600	0.419996	1.77946	0.236024	AT4G34200	EDA9	D-3-phosphoglycerate dehydrogenase
CARHR242940	0.360103	1.34938	0.266864	AT4G34630	AT4G34630	uncharacterized protein
CARHR243230	0.397884	1.09675	0.362785
CARHR243370	0.792742	2.24179	0.353621	AT4G35090	CAT2	catalase 2
CARHR243650	0.354669	1.29861	0.273114	AT4G35320	AT4G35320	uncharacterized protein
CARHR243810	0.343248	1.31305	0.261414	AT4G35480	RHA3B	RING-H2 finger protein ATL45
CARHR244420	0.243703	1.00397	0.24274
CARHR244700	0.352765	1.61386	0.218585	AT4G36360	BGAL3	beta-galactosidase 3
CARHR244840	0.477809	1.6129	0.296242	AT4G36530	AT4G36530	hydrolase, alpha/beta fold family protein
CARHR245510	0.356969	1.00262	0.356036	AT4G36990	HSF4	heat stress transcription factor B-1
CARHR245750	0.246678	1.19251	0.206856	AT4G37370	CYP81D8	cytochrome P450, family 81, subfamily D, polypeptide 8
CARHR245810	0.363091	1.01596	0.357387	AT4G37430	CYP81F1	cytochrome P450 81F1
CARHR245850	0.425464	1.17443	0.362273	AT4G37450	AGP18	Lysine-rich arabinogalactan protein 18
CARHR246030	0.240428	1.09701	0.219167	AT4G37650	SHR	protein SHORT-ROOT
CARHR246070	0.354814	1.53408	0.231288	AT4G37010	CEN2	calcium-binding protein CML19
CARHR246150	0.424909	1.58446	0.268173	AT4G37760	SQE3	squalene epoxidase 3
CARHR246390	0.718131	1.17076	0.613391	AT4G37980	CAD7	cinnamyl alcohol dehydrogenase 7
CARHR246730	0.425181	1.05708	0.402224	AT4G39955	AT4G39955	hydrolase, alpha/beta fold family protein
CARHR246750	0.252645	1.25443	0.201402	AT4G39950	CYP79B2	tryptophan N-hydroxylase 1
CARHR246760	0.578568	1.69831	0.340672	AT4G39940	AKN2	Adenylyl-sulfate kinase 2
CARHR246900	0.525843	1.75467	0.299683	AT4G39800	MIPS1	inositol-3-phosphate synthase isozyme 1
CARHR247010	0.47827	1.02106	0.468407	AT4G39710	FKBP16-2	putative FKBP-type peptidyl-prolyl cis-trans isomerase 4
CARHR247440	0.39505	1.1777	0.335441	AT4G39250	ATRL1	protein RAD-like 1
CARHR247470	0.353543	1.01879	0.347022	AT4G39230	AT4G39230	NmrA-like negative transcriptional regulator family protein
CARHR247540	0.283852	1.16394	0.243872	AT4G39190	AT4G39190	uncharacterized protein
CARHR247810	0.74754	1.35099	0.553327	AT4G38960	AT4G38960	B-box type zinc finger-containing protein
CARHR247880	0.556471	1.15668	0.481093	AT4G38860	AT4G38860	SAUR-like auxin-responsive protein
CARHR247920	0.42399	1.45509	0.291385	AT4G38810	AT4G38810	EF-hand, calcium binding motif-containing protein
CARHR248090	0.219377	1.03046	0.212892	AT4G00050	UNE10	transcription factor UNE10
CARHR248190	0.324249	1.26117	0.257101	AT4G00150	HAM3	scarecrow-like protein 6
CARHR248210	0.397962	1.38607	0.287117	AT4G00165	AT4G00165	bifunctional inhibitor/lipid-transfer protein/seed storage 2S albumin-like protein
CARHR248470	0.302805	1.24742	0.242745
CARHR248480	0.302805	1.24742	0.242745
CARHR248850	0.409452	1.25543	0.326144
CARHR249390	0.315669	1.31388	0.240257	AT4G00950	MEE47	uncharacterized protein
CARHR249960	0.257051	1.04286	0.246486	AT4G01720	WRKY47	putative WRKY transcription factor 47
CARHR250310	0.285538	1.22085	0.233885	AT4G02130	GATL6	putative galacturonosyltransferase-like 6
CARHR250520	0.320663	1.03874	0.308703	AT4G02330	ATPMEPCRB	pectinesterase 41
CARHR250610	0.285077	1.1393	0.250221	AT4G02410	AT4G02410	concanavalin A-like lectin kinase-like protein
CARHR250630	0.231842	1.13902	0.203545
CARHR251620	0.305794	1.17448	0.260366	AT4G03190	ATGRH1	GRR1-like protein 1
CARHR252480	0.487759	1.40028	0.34833	AT4G05070	AT4G05070	Wound-responsive family protein
CARHR252490	0.30603	1.0444	0.29302	AT4G05060	AT4G05060	vesicle-associated membrane family protein
CARHR252720	0.261619	1.27186	0.205698	AT4G04850	KEA3	K+ efflux antiporter 3
CARHR252940	0.495392	1.91405	0.258819	AT4G04610	APR1	5-adenylylsulfate reductase 1
CARHR253020	0.324728	1.18677	0.273623	AT4G04490	CRK36	cysteine-rich receptor-like protein kinase 36
CARHR253100	0.478162	1.55043	0.308406	AT4G04340	AT4G04340	early-responsive to dehydration stress-related protein
CARHR253500	0.395605	1.26596	0.312495	AT4G05590	AT4G05590	uncharacterized protein
CARHR253590	0.319753	1.15957	0.27575	AT4G12580	AT4G12580	uncharacterized protein
CARHR253700	0.514339	1.04787	0.490844
CARHR253710	0.431632	1.35766	0.317925	AT4G12480	pEARLI 1	bifunctional inhibitor/lipid-transfer protein/seed storage 2S albumin-like protein
CARHR253720	0.345151	1.57244	0.2195
CARHR253750	0.334868	1.08649	0.308211	AT4G12450	AT4G12450	uncharacterized protein
CARHR253780	0.359302	1.16247	0.309084	AT4G12420	SKU5	Monocopper oxidase-like protein SKU5
CARHR254070	0.237355	1.06441	0.222991	AT4G12110	ATSMO1	sterol-4alpha-methyl oxidase 1-1
CARHR254880	0.25375	1.06789	0.237618
CARHR255200	0.445957	1.14654	0.38896
CARHR255260	0.439683	1.1422	0.384943
CARHR255290	0.415981	1.04122	0.399513	AT4G11290	AT4G11290	peroxidase 39
CARHR255310	0.390165	1.41061	0.276593	AT4G11280	ACS6	1-aminocyclopropane-1-carboxylate synthase 6
CARHR255610	0.245691	1.06482	0.230734	AT4G11010	NDPK3	nucleoside diphosphate kinase III
CARHR256130	0.397009	1.40278	0.283015	AT4G10500	AT4G10500	oxidoreductase, 2OG-Fe(II) oxygenase family protein
CARHR257840	0.429627	1.3964	0.307668	AT5G50450	AT5G50450	MYND-type zinc finger protein
CARHR258170	0.790104	2.06843	0.381982	AT5G50335	AT5G50335	uncharacterized protein
CARHR258530	0.346714	1.27472	0.271993	AT5G50100	AT5G50100	putative thiol-disulfide oxidoreductase DCC
CARHR259040	0.524499	2.03587	0.257628	AT5G49730	ATFRO6	ferric reduction oxidase 6
CARHR259380	0.437711	1.06314	0.411716	AT4G08300	AT4G08300	nodulin MtN21 /EamA-like transporter family protein
CARHR259470	0.298223	1.26355	0.236019
CARHR259480	0.308805	1.1537	0.267664
CARHR259620	0.254156	1.13514	0.223899
CARHR259690	0.258873	1.21557	0.212964	AT4G08700	ATPUP13	putative purine permease 13
CARHR260090	0.217255	1.01692	0.21364
CARHR260370	0.360101	1.4562	0.247287	AT4G09460	AtMYB6	transcription repressor MYB6
CARHR260740	0.477329	1.78304	0.267705	AT4G09750	AT4G09750	Rossmann-fold NAD(P)-binding domain-containing protein
CARHR260770	0.441556	1.156	0.381969
CARHR260780	0.450205	1.18659	0.379409
CARHR261040	0.383428	1.52391	0.251609	AT4G10040	CYTC-2	cytochrome c-2
CARHR261060	0.337294	1.55756	0.216553	AT4G10060	AT4G10060	Beta-glucosidase, GBA2 type family protein
CARHR261210	0.401928	1.69104	0.237681	AT4G10120	ATSPS4F	sucrose-phosphate synthase
CARHR261410	0.24917	1.08836	0.228942	AT5G40570	AT5G40570	Surfeit locus protein 2
CARHR261540	0.596253	1.88205	0.31681
CARHR262200	0.387636	1.51113	0.256521
CARHR262430	0.230842	1.14347	0.201879	AT5G40080	AT5G40080	Mitochondrial ribosomal protein L27
CARHR262480	0.42991	1.79148	0.239976	AT5G39730	AT5G39730	AIG2-like protein
CARHR262630	0.297562	1.12036	0.265594	AT5G39660	CDF2	Dof zinc finger protein DOF5.2
CARHR262680	0.476671	1.44017	0.330982	AT5G39610	ATNAC6	NAC domain containing protein 6
CARHR263720	0.239956	1.16064	0.206744
CARHR264360	0.251976	1.01904	0.247269	AT5G51560	AT5G51560	leucine-rich repeat protein kinase-like protein
CARHR264370	0.5357	1.51042	0.35467	AT5G51570	AT5G51570	Hypersensitive-induced response protein 4
CARHR264580	0.840233	1.48885	0.564349	AT5G51720	AT5G51720	Iron-binding zinc finger CDGSH type domain-containing protein
CARHR264610	0.267053	1.2278	0.217505	AT5G51750	ATSBT1.3	subtilase 1.3
CARHR265260	0.348117	1.13538	0.306608	AT5G52280	AT5G52280	Myosin heavy chain-related protein
CARHR265630	0.385425	1.15805	0.332821	AT5G52640	AtHsp90-1	heat shock protein 81-1
CARHR265950	0.378499	1.22083	0.310034	AT5G52970	AT5G52970	thylakoid lumenal protein 2
CARHR267100	0.561343	1.13797	0.493286	AT5G53970	AT5G53970	tyrosine aminotransferase
CARHR267320	0.272234	1.25066	0.217673	AT5G54130	AT5G54130	calcium-binding endonuclease/exonuclease/phosphatase family protein
CARHR267410	0.597673	1.01995	0.585983	AT5G54190	PORA	protochlorophyllide reductase A
CARHR267530	0.349743	1.10705	0.315924	AT5G54250	HLM1	cyclic nucleotide-gated ion channel 4
CARHR267730	0.498501	1.10199	0.452364	AT5G54470	AT5G54470	B-box type zinc finger-containing protein
CARHR267770	0.302275	1.33289	0.226782	AT5G54490	PBP1	pinoid-binding protein 1
CARHR267790	0.274987	1.21235	0.226822	AT5G54510	GH3.6	indole-3-acetic acid-amido synthetase GH3.6
CARHR267870	0.522461	1.19937	0.435612	AT5G54585	AT5G54585	uncharacterized protein
CARHR268370	0.626792	1.03239	0.607129	AT5G55050	AT5G55050	GDSL esterase/lipase
CARHR268480	0.255003	1.01682	0.250784	AT5G55125	AT5G55125	Ribosomal protein L31
CARHR268500	0.259185	1.17664	0.220275	AT5G55140	AT5G55140	large subunit ribosomal protein L30
CARHR268930	0.430635	2.08452	0.206588	AT5G55620	AT5G55620	uncharacterized protein
CARHR269410	0.268	1.26878	0.211227	AT5G56040	AT5G56040	leucine-rich receptor-like protein kinase
CARHR269550	0.282435	1.05788	0.266981
CARHR270180	0.259822	1.08164	0.240211	AT5G56530	AT5G56530	uncharacterized protein
CARHR270200	0.229548	1.05785	0.216996
CARHR270230	0.502633	1.23129	0.408217	AT5G56550	ATOXS3	oxidative stress 3
CARHR270590	0.228147	1.01207	0.225425	AT5G56840	AT5G56840	myb-like transcription factor family protein
CARHR270600	0.328503	1.20055	0.273627	AT5G56860	GNC	GATA transcription factor 21
CARHR270740	0.223779	1.07997	0.207209	AT5G57000	AT5G57000	uncharacterized protein
CARHR270780	0.389895	1.12136	0.347699	AT5G57030	LUT2	lycopene epsilon cyclase
CARHR270970	0.294067	1.42487	0.206382	AT5G57180	CIA2	chloroplast import apparatus 2 protein
CARHR271140	0.270242	1.28027	0.211082	AT5G57345	AT5G57345	uncharacterized protein
CARHR271330	0.349199	1.29761	0.26911	AT5G57560	TCH4	xyloglucan endotransglucosylase/hydrolase protein 22
CARHR271420	0.368825	1.84243	0.200185	AT5G57660	COL5	zinc finger protein CONSTANS-LIKE 5
CARHR271680	0.504333	1.77456	0.284201	AT5G57887	AT5G57887	uncharacterized protein
CARHR271880	0.41021	1.86803	0.219595	AT5G58070	ATTIL	outer membrane lipoprotein Blc
CARHR272050	0.350974	1.14214	0.307295	AT5G58260	AT5G58260	oxidoreductase
CARHR272180	0.240832	1.04911	0.229558	AT5G58350	WNK4	putative serine/threonine-protein kinase WNK4
CARHR272230	0.334917	1.54272	0.217095	AT5G58390	AT5G58390	peroxidase 67
CARHR272640	0.265682	1.22938	0.21611	AT5G58730	AT5G58730	pfkB-like carbohydrate kinase family protein
CARHR272670	0.236913	1.01956	0.232369	AT5G58760	DDB2	DNA damage-binding protein 2
CARHR272840	0.451929	1.04831	0.431105	AT5G58900	AT5G58900	Homeodomain-like transcriptional regulator
CARHR273150	0.302189	1.01316	0.298263
CARHR273220	0.235592	1.11793	0.21074	AT5G59670	AT5G59670	Receptor-like protein kinase
CARHR273300	0.438345	1.28676	0.340659	AT5G59720	HSP18.2	heat shock protein 18.2
CARHR273360	0.433731	1.63362	0.265502	AT5G59780	ATMYB59	transcription factor MYB59
CARHR273610	0.35612	1.58146	0.225185
CARHR274130	0.3137	1.18561	0.264589
CARHR274200	0.4268	1.38895	0.307283	AT5G60540	PDX2	Pyridoxal biosynthesis protein PDX2
CARHR274240	0.265697	1.18642	0.223948	AT5G60580	AT5G60580	RING/U-box domain-containing protein
CARHR274360	0.475552	1.62916	0.291899	AT5G60680	AT5G60680	uncharacterized protein
CARHR274370	0.236606	1.01575	0.232937	AT5G60690	REV	homeobox-leucine zipper protein REVOLUTA
CARHR274440	0.270247	1.03159	0.261971	AT5G60760	AT5G60760	2-phosphoglycerate kinase-related protein
CARHR274630	0.260885	1.10469	0.23616	AT5G60950	COBL5	COBRA-like protein 5
CARHR274740	0.234748	1.14677	0.204704	AT5G61030	GR-RBP3	glycine-rich RNA-binding protein 3
CARHR275000	0.305328	1.2888	0.236908	AT5G61250	AtGUS1	Heparanase-like protein 2
CARHR275020	0.295406	1.04282	0.283277	AT5G61270	PIF7	transcription factor PIF7
CARHR275140	0.592599	1.13577	0.521757	AT5G61380	PRR1	two-component response regulator-like APRR1
CARHR275250	0.31674	1.31743	0.240422	AT5G61480	PXY	putative leucine-rich repeat receptor-like protein kinase
CARHR275290	0.360235	1.4465	0.249038	AT5G61520	AT5G61520	sugar transport protein 3
CARHR275380	0.401594	1.89627	0.211781	AT5G61590	AT5G61590	ethylene-responsive transcription factor ERF107
CARHR275460	0.394664	1.4446	0.2732	AT5G61660	AT5G61660	glycine-rich protein
CARHR276140	1.13746	1.62365	0.70056	AT5G62360	AT5G62360	plant invertase/pectin methylesterase inhibitor domain-containing protein
CARHR276230	0.25821	1.26472	0.204163	AT5G62430	CDF1	Dof zinc finger protein DOF5.5
CARHR276350	0.258439	1.02449	0.252262	AT5G62570	AT5G62570	calmodulin binding protein-like protein
CARHR277000	0.447386	1.14968	0.38914	AT5G63160	BT1	BTB and TAZ domain protein 1
CARHR277010	0.439799	1.16085	0.378859
CARHR277030	0.681404	1.85777	0.366785	AT5G63180	AT5G63180	putative pectate lyase 22
CARHR277040	0.241216	1.04819	0.230125
CARHR277390	0.417659	1.69708	0.246105	AT5G63530	FP3	farnesylated protein 3
CARHR277920	0.376996	1.47253	0.25602	AT5G64000	SAL2	SAL2 phosphatase
CARHR278080	0.580376	1.36527	0.425101	AT5G64170	AT5G64170	dentin sialophosphoprotein-like protein
CARHR278470	0.257266	1.14875	0.223952
CARHR278540	0.505197	1.53705	0.32868	AT5G64570	XYL4	beta-D-xylosidase 4
CARHR278590	0.570222	1.85955	0.306645	AT5G64620	ATC/VIF2	cell wall / vacuolar inhibitor of fructosidase 2
CARHR278630	0.235871	1.1558	0.204075	AT5G64660	CMPG2	U-box domain-containing protein 27
CARHR278840	0.227775	1.01907	0.223513	AT5G64830	AT5G64830	programmed cell death 2 C-terminal domain-containing protein
CARHR278850	0.517454	2.33727	0.221393	AT5G64840	GCN5	ABC transporter F family member 5
CARHR278860	0.340326	1.65947	0.205081	AT5G64850	AT5G64850	uncharacterized protein
CARHR279130	0.301183	1.03547	0.290867	AT5G65207	AT5G65207	uncharacterized protein
CARHR279260	0.278602	1.35653	0.205378	AT5G65300	AT5G65300	uncharacterized protein
CARHR279320	0.443973	1.55795	0.284974	AT5G65360	AT5G65360	histone H3
CARHR279360	0.265864	1.07341	0.247681	AT5G65390	AGP7	arabinogalactan protein 7
CARHR279610	0.501695	1.32431	0.378834	AT5G65640	bHLH093	transcription factor bHLH93
CARHR279830	0.344869	1.01561	0.339569	AT5G65830	RLP57	receptor like protein 57
CARHR279840	0.503084	1.4918	0.337232	AT5G65840	AT5G65840	peroxiredoxin (PRX)-like 2 domain-containing protein
CARHR280240	0.620673	1.36039	0.456247	AT5G67370	AT5G67370	uncharacterized protein
CARHR281080	0.298108	1.19546	0.249366
CARHR281100	0.510319	1.14242	0.446701	AT5G66640	DAR3	protein DA1-related 3
CARHR281310	0.284123	1.09276	0.260006	AT5G66440	AT5G66440	uncharacterized protein
CARHR281320	0.51917	2.04907	0.253369	AT5G66400	RAB18	dehydrin Rab18
CARHR281830	0.628256	1.33214	0.471614	ATCG00020	PSBA	photosystem II reaction center protein A.[Source:TAIR;Acc:ATCG00020]
CARHR282040	0.354662	1.13129	0.313501	ATCG00420	NDHJ	NADH dehydrogenase subunit J.[Source:TAIR;Acc:ATCG00420]
CARHR282490	0.946897	2.40985	0.392928
CARHR282500	0.321754	1.32432	0.242958
CARHR282860	0.332957	1.26561	0.263079	ATMG00480	ATP8	Plant mitochondrial ATPase, F0 complex, subunit 8 protein.[Source:TAIR;Acc:ATMG00480]
CARHR282870	0.475968	1.04379	0.456
CARHR283420	0.496673	1.17734	0.42186	ATMG01190	ATP1	ATP synthase subunit 1.[Source:TAIR;Acc:ATMG01190]
CARHR283530	0.279965	1.06742	0.262282	ATMG01360	COX1	cytochrome oxidase.[Source:TAIR;Acc:ATMG01360]
CARHR284710	0.67119	1.57913	0.425038
CARHR284770	0.664044	1.49498	0.444183
CARHR285300	0.23709	1.11295	0.213028	AT5G59240	AT5G59240	40S ribosomal protein S8-2
CARHR285370	0.505231	1.29987	0.388679	AT5G59180	NRPB7	DNA-directed RNA polymerase II subunit RPB7
CARHR285670	0.546544	1.71035	0.319551
CARHR285680	0.667558	1.3216	0.505114	AT5G59310	LTP4	non-specific lipid-transfer protein 4
CARHR285770	0.21385	1.04881	0.203897	AT5G59400	AT5G59400	uncharacterized protein
CARHR285850	0.384568	1.32618	0.289981	AT5G59480	AT5G59480	haloacid dehalogenase-like hydrolase domain-containing protein
CARHR286700	0.366148	1.26686	0.28902	AT3G28580	AT3G28580	AAA-type ATPase family protein
CARHR286780	0.37785	1.28485	0.29408	AT3G28510	AT3G28510	AAA-type ATPase family protein
CARHR287210	0.43844	1.07771	0.406824
CARHR287280	0.29362	1.2255	0.239592	AT1G35210	AT1G35210	uncharacterized protein
CARHR287400	0.389938	1.56816	0.248659	AT1G64770	NDF2	NDH-dependent cyclic electron flow 1
CARHR287470	0.627207	1.57175	0.39905	AT2G16660	AT2G16660	putative nodulin protein
CARHR288130	0.281077	1.17596	0.239019
CARHR288460	0.317968	1.15293	0.27579
CARHR289960	0.402004	1.91655	0.209754
CARHR290010	0.491475	1.17312	0.418946	AT4G15610	AT4G15610	uncharacterized protein
CARHR290240	0.30447	1.45592	0.209125	AT4G15760	MO1	monooxygenase 1
CARHR291110	0.333884	1.57368	0.212167	AT1G71695	AT1G71695	peroxidase 12
CARHR291590	0.227575	1.04472	0.217834	AT3G63380	AT3G63380	Ca2+-transporting ATPase
CARHR291610	0.640895	1.22935	0.521326	AT3G63360	AT3G63360	defensin-like protein 11
CARHR291730	0.632575	1.09113	0.579744	AT3G63210	MARD1	uncharacterized protein
CARHR291740	0.315786	1.15022	0.274544	AT3G63200	PLP9	PATATIN-like protein 9
CARHR292620	0.301658	1.10188	0.273767	AT3G28345	AT3G28345	ABC transporter B family member 15
CARHR293750	0.35873	1.73564	0.206685	AT5G65020	ANNAT2	annexin D2
CARHR293980	0.338597	1.04684	0.323445	AT4G38210	EXP20	expansin A20
CARHR294460	0.646072	1.90184	0.339708	AT4G38770	PRP4	proline-rich protein 4
CARHR034800	0.227088	1.02471	0.221612
CARHR188710	0.673584	1.16056	0.580393
CARHR252860	0.258475	1.25922	0.205266	AT4G04695	CPK31	calcium-dependent protein kinase 31

## Sheet: IR
VEH name of IR samples	standard deviation	mean	coefficient of variation	TAIR	gene name	gene description
CARHR000900	0.429554	1.43218	0.29993	AT1G01470	LEA14	putative desiccation-related protein LEA14
CARHR001150	0.519687	1.41441	0.367423	AT1G01300	AT1G01300	aspartyl protease-like protein
CARHR001210	0.510933	1.27709	0.400077	AT1G01250	AT1G01250	ethylene-responsive transcription factor ERF023
CARHR001340	0.435038	1.44877	0.300281	AT1G01120	KCS1	3-ketoacyl-CoA synthase 1
CARHR001380	0.286096	1.1967	0.23907	AT1G01080	AT1G01080	RNA recognition motif-containing protein
CARHR001420	0.941612	1.49374	0.630372	AT1G01060	LHY	protein late elongated hypocotyl
CARHR001780	0.366129	1.11422	0.328595	AT1G02460	AT1G02460	Pectin lyase-like protein
CARHR001900	0.35197	1.14749	0.30673	AT1G02610	AT1G02610	RING/FYVE/PHD zinc finger-containing protein
CARHR001950	0.262064	1.16116	0.225692
CARHR002160	0.352323	1.75329	0.20095
CARHR002170	0.343969	1.32356	0.259881
CARHR002270	0.494222	1.85561	0.266339	AT1G02920	GST11	glutathione S-transferase 11
CARHR002280	0.265418	1.04161	0.254817	AT1G02950	GSTF4	glutathione S-transferase
CARHR002340	0.392765	1.05533	0.372174	AT1G03220	AT1G03220	aspartyl protease-like protein
CARHR002790	0.261231	1.13535	0.230089	AT1G03440	AT1G03440	leucine-rich repeat-containing protein
CARHR003390	0.452579	1.24534	0.363417	AT1G04040	AT1G04040	HAD superfamily, subfamily IIIB acid phosphatase
CARHR003570	0.265504	1.11483	0.238157	AT1G04240	IAA3	auxin-responsive protein IAA3
CARHR004190	0.823218	1.26011	0.653291
CARHR004830	0.365932	1.08611	0.336921	AT1G05340	AT1G05340	uncharacterized protein
CARHR005200	0.407417	1.28759	0.316419	AT1G05680	UGT74E2	Uridine diphosphate glycosyltransferase 74E2
CARHR006370	0.628211	1.30899	0.479922	AT1G06690	AT1G06690	NAD(P)-linked oxidoreductase-like protein
CARHR006440	0.347737	1.47207	0.236222	AT1G06760	AT1G06760	histone H1.1
CARHR006450	0.347737	1.47207	0.236222
CARHR006700	0.39207	1.41868	0.276363	AT1G07010	AT1G07010	calcineurin-like metallo-phosphoesterase-like protein
CARHR006900	0.411656	1.09489	0.37598
CARHR006910	0.486371	1.77487	0.274032	AT1G07180	ATNDI1	alternative NAD(P)H dehydrogenase 1
CARHR006980	0.29415	1.45799	0.20175	AT1G07260	UGT71C3	UDP-glucosyl transferase 71C3
CARHR007020	0.238537	1.13486	0.21019	AT1G07300	AT1G07300	josephin protein-like protein
CARHR007160	0.307199	1.46727	0.209368	AT1G07420	ATSMO2	methylsterol monooxygenase
CARHR007380	0.454399	1.1275	0.403016	AT1G07590	AT1G07590	pentatricopeptide repeat-containing protein
CARHR007390	0.425458	1.50959	0.281837	AT1G07600	LSR4	metallothionein 1A
CARHR007420	0.205557	1.0126	0.203	AT1G07630	PLL5	putative protein phosphatase 2C 4
CARHR007510	0.42705	1.27727	0.334345	AT1G07720	KCS3	3-ketoacyl-CoA synthase 3
CARHR008450	0.219683	1.08738	0.202029	AT1G08550	NPQ1	Violaxanthin de-epoxidase
CARHR008900	0.30735	1.34069	0.229248	AT1G09010	AT1G09010	mannosylglycoprotein endo-beta-mannosidase subunit
CARHR009160	0.472305	1.04263	0.452995	AT1G09200	AT1G09200	histone H3
CARHR009290	0.49249	2.0739	0.23747	AT1G09310	AT1G09310	uncharacterized protein
CARHR009320	0.737111	2.32935	0.316445	AT1G09350	AtGolS3	galactinol synthase 3
CARHR009390	0.285356	1.03984	0.274424	AT1G09415	NIMIN-3	NIM1-interacting 3 protein
CARHR009500	0.428021	1.07238	0.399131	AT1G09530	POC1	transcription factor PIF3
CARHR009550	0.251875	1.00304	0.251112	AT1G09575	AT1G09575	uncharacterized protein
CARHR009730	0.506427	1.21023	0.418457	AT1G09750	AT1G09750	aspartyl protease-like protein
CARHR010170	0.593311	1.73748	0.341478	AT1G10060	BCAT-1	branched-chain-amino-acid aminotransferase 1
CARHR010200	0.203636	1.00654	0.202314
CARHR010830	0.409413	1.28827	0.317802	AT1G10657	AT1G10657	uncharacterized protein
CARHR010850	0.293128	1.25961	0.232714	AT1G10670	ACLA-1	ATP-citrate lyase A-1
CARHR011410	0.362951	1.22957	0.295185
CARHR011440	0.601352	1.67578	0.358849	AT1G11210	AT1G11210	uncharacterized protein
CARHR011550	0.436669	1.04957	0.416047	AT1G11300	AT1G11300	G-type lectin S-receptor-like serine/threonine-protein kinase
CARHR011900	0.926191	1.93046	0.479778
CARHR012010	0.441209	1.85099	0.238364	AT1G11700	AT1G11700	uncharacterized protein
CARHR012540	0.404478	1.1166	0.362242	AT1G12240	ATBETAFRUCT4	beta-fructofuranosidase
CARHR012660	0.314989	1.00579	0.313176	AT1G12370	PHR1	photolyase 1
CARHR012760	0.323809	1.51269	0.214062
CARHR012780	0.282785	1.0394	0.272065	AT1G12480	OZS1	C4-dicarboxylate transporter/malic acid transport protein
CARHR013090	0.269939	1.34189	0.201163	AT1G12780	UGE1	UDP-D-glucose/UDP-D-galactose 4-epimerase 1
CARHR013290	0.292119	1.18286	0.24696	AT1G12940	ATNRT2.5	nitrate transporter2.5
CARHR013470	0.272577	1.19101	0.228861
CARHR013690	0.251058	1.1825	0.212311	AT1G13310	AT1G13310	Endosomal targeting BRO1-like domain-containing protein
CARHR014540	0.360134	1.52376	0.236345	AT1G14150	PQL1	photosystem II oxygen-evolving enhancer protein
CARHR014630	0.467382	1.58272	0.295303	AT1G14210	AT1G14210	Ribonuclease T2 family protein
CARHR014710	0.236987	1.18468	0.200044	AT1G14290	SBH2	sphingoid base hydroxylase 2
CARHR014720	0.242083	1.03102	0.2348	AT1G14300	AT1G14300	armadillo/beta-catenin-like repeats-containing protein
CARHR014820	0.232117	1.03041	0.225268	AT1G14380	IQD28	IQ-domain 28 protein
CARHR015620	0.320917	1.34088	0.239334	AT1G15100	RHA2A	E3 ubiquitin-protein ligase RHA2A
CARHR015950	0.341624	1.02129	0.334502
CARHR015960	0.341624	1.02129	0.334502	AT1G15410	AT1G15410	aspartate-glutamate racemase-like protein
CARHR016480	0.454647	1.28876	0.352779	AT1G15980	NDF1	NDH-dependent cyclic electron flow 1
CARHR016860	0.449324	1.10275	0.407459	AT1G16390	ATOCT3	organic cation/carnitine transporter 3
CARHR016870	0.523659	1.54429	0.339094	AT1G16410	CYP79F1	dihomomethionine N-hydroxylase
CARHR016880	0.539431	1.05145	0.513038
CARHR017000	0.276426	1.03134	0.268025	AT1G16520	AT1G16520	uncharacterized protein
CARHR017470	0.383086	1.27138	0.301315	AT1G16960	AT1G16960	Ubiquitin domain-containing protein
CARHR017500	0.337627	1.68806	0.200009
CARHR017620	0.328716	1.06953	0.307345	AT1G17090	AT1G17090	uncharacterized protein
CARHR017780	0.355945	1.75168	0.203203	AT1G17200	AT1G17200	UPF0497 membrane protein
CARHR018940	0.436653	1.03262	0.42286	AT1G18350	ATMKK7	MAP kinase kinase 7
CARHR019370	0.488261	1.59397	0.306317	AT1G18730	NDF6	NDH dependent flow 6 protein
CARHR019540	0.239037	1.09388	0.218522	AT1G18890	ATCDPK1	calcium-dependent protein kinase 1
CARHR019660	0.431957	1.11099	0.388804	AT1G19050	ARR7	two-component response regulator ARR7
CARHR019750	0.447302	1.06191	0.421224	AT1G19150	LHCA6	light-harvesting complex I chlorophyll a/b binding protein 2
CARHR019920	0.234282	1.01675	0.230422	AT1G19330	AT1G19330	uncharacterized protein
CARHR020020	0.31183	1.28413	0.242833	AT1G19440	KCS4	3-ketoacyl-CoA synthase 4
CARHR020110	0.375546	1.19333	0.314704	AT1G19540	AT1G19540	NmrA-like negative transcriptional regulator-like protein
CARHR020190	0.647168	1.70893	0.378698	AT1G19670	ATCLH1	chlorophyllase 1
CARHR020480	0.317807	1.47282	0.215782	AT1G20010	TUB5	tubulin beta-5 chain
CARHR020670	0.212072	1.02708	0.206481	AT1G20160	ATSBT5.2	Subtilisin-like serine endopeptidase-like protein
CARHR020900	0.380736	1.40277	0.271416	AT1G20450	ERD10	dehydrin ERD10
CARHR020980	0.38525	1.75839	0.219092	AT1G20510	OPCL1	OPC-8:0 CoA ligase1
CARHR021280	0.497678	1.04224	0.477509	AT1G20850	XCP2	Xylem cysteine proteinase 2
CARHR021580	0.386373	1.31681	0.293417	AT1G21120	AT1G21120	O-methyltransferase family protein
CARHR021780	0.310982	1.19006	0.261317	AT1G21390	emb2170	embryo defective 2170
CARHR021820	0.350358	1.42608	0.245679	AT1G21440	AT1G21440	phosphoenolpyruvate carboxylase-like protein
CARHR021910	0.22684	1.12364	0.201879	AT1G21540	AT1G21540	putative AMP-binding protein
CARHR021920	0.371523	1.60166	0.231961	AT1G21550	AT1G21550	putative calcium-binding protein CML44
CARHR021960	0.339239	1.63891	0.20699	AT1G21600	PTAC6	plastid transcriptionally active 6
CARHR022030	0.39232	1.3254	0.296001	AT1G21680	AT1G21680	DPP6 N-terminal domain-like protein
CARHR022170	0.261117	1.1398	0.22909	AT1G21790	AT1G21790	TRAM, LAG1 and CLN8 (TLC) lipid-sensing domain containing protein
CARHR022510	0.266493	1.33113	0.200201	AT1G22160	AT1G22160	uncharacterized protein
CARHR022720	0.406397	1.1635	0.349289	AT1G22360	AtUGT85A2	UDP-glucosyl transferase 85A2
CARHR022760	0.365576	1.79801	0.203323	AT1G22410	AT1G22410	class-II DAHP synthetase-like protein
CARHR022890	0.337837	1.06987	0.315773	AT1G22530	PATL2	patellin-4
CARHR023060	0.553995	1.15108	0.481284	AT1G22690	AT1G22690	putative gibberellin-regulated protein
CARHR023190	0.266545	1.15204	0.231368	AT1G22850	AT1G22850	SNARE associated Golgi protein family
CARHR023560	0.589265	1.84782	0.318897
CARHR023840	0.326827	1.04303	0.313342	AT1G23400	ATCAF2	CRS2-associated factor 2
CARHR024120	0.771788	2.37287	0.325254	AT1G23730	ATBCA3	beta carbonic anhydrase 3
CARHR024130	0.271416	1.31637	0.206186
CARHR024140	0.271416	1.31637	0.206186
CARHR024150	0.271416	1.31637	0.206186
CARHR024160	0.271416	1.31637	0.206186
CARHR024290	0.216099	1.0062	0.214766	AT1G23890	AT1G23890	NHL domain-containing protein
CARHR024410	0.410647	1.06261	0.386452
CARHR024630	0.221974	1.02941	0.215631	AT1G27210	AT1G27210	armadillo/beta-catenin-like repeat-containing protein
CARHR024720	0.216	1.06067	0.203644	AT1G27150	AT1G27150	StaR-like protein domain-containing protein
CARHR024960	0.366869	1.24228	0.29532	AT1G26945	KDR	basic helix-loop-helix domain-containing protein
CARHR025170	0.497971	1.69753	0.29335	AT1G26770	AT-EXP10	expansin A10
CARHR025180	0.261038	1.18216	0.220814	AT1G26761	AT1G26761	Arabinanase/levansucrase/invertase
CARHR025870	0.427508	1.28833	0.33183	AT2G41730	AT2G41730	uncharacterized protein
CARHR025890	0.500997	2.03938	0.245662	AT1G25560	TEM1	AP2/ERF and B3 domain-containing transcription factor TEM1
CARHR025960	0.328626	1.05709	0.31088	AT1G25500	AT1G25500	plasma-membrane choline transporter-like protein
CARHR026380	0.407395	1.15296	0.353346
CARHR026820	0.269467	1.23421	0.218331
CARHR027290	0.303582	1.33755	0.226968	AT1G27770	PEA1	autoinhibited Ca2+-ATPase 1
CARHR027500	0.388469	1.49728	0.25945	AT1G28050	AT1G28050	zinc finger protein CONSTANS-LIKE 15
CARHR027780	0.485607	1.43259	0.338973	AT1G28290	AGP31	arabinogalactan protein 31
CARHR027820	0.593446	1.33042	0.446059	AT1G28330	DRM1	dormancy-associated protein-like 1
CARHR028080	0.258504	1.17207	0.220554	AT1G28580	AT1G28580	GDSL esterase/lipase
CARHR028600	0.532021	1.15024	0.462532	AT1G29280	WRKY65	putative WRKY transcription factor 65
CARHR028910	0.449531	1.07983	0.4163	AT1G29520	AT1G29520	AWPM19-like protein
CARHR029020	0.270574	1.29547	0.208861	AT1G29670	AT1G29670	GDSL esterase/lipase
CARHR029790	0.417264	1.13103	0.368923	AT1G30420	ATMRP12	ABC transporter C family member 11
CARHR029910	0.281163	1.04831	0.268205	AT1G30500	NF-YA7	nuclear transcription factor Y subunit A-7
CARHR030020	0.228754	1.03795	0.22039	AT1G30570	HERK2	hercules receptor kinase 2
CARHR030100	0.248781	1.1348	0.219229	AT1G30620	MUR4	UDP-arabinose 4-epimerase
CARHR031060	0.251987	1.05393	0.239092	AT1G31760	AT1G31760	SWIB/MDM2 domain-containing protein
CARHR031070	0.341344	1.14679	0.297652	AT1G31770	ABCG14	ABC transporter G family member 14
CARHR031430	0.385938	1.91399	0.20164	AT1G32080	AT1G32080	putative membrane protein
CARHR031720	0.569652	1.04306	0.546134	AT1G32350	AOX1D	alternative oxidase 3
CARHR031900	0.502727	1.45754	0.344915	AT1G32450	NRT1.5	nitrate transporter 1.5
CARHR031920	0.432575	1.60681	0.269214	AT1G32470	AT1G32470	glycine cleavage system H protein
CARHR031970	0.444507	1.41356	0.314459	AT1G32520	AT1G32520	uncharacterized protein
CARHR032430	0.332309	1.25117	0.265599	AT1G33110	AT1G33110	MATE efflux family protein
CARHR033050	0.384403	1.74614	0.220144	AT1G33590	AT1G33590	leucine-rich repeat-containing protein
CARHR033220	0.52208	1.31423	0.397252	AT1G33811	AT1G33811	GDSL esterase/lipase
CARHR033980	0.266377	1.3171	0.202246	AT1G34750	AT1G34750	putative protein phosphatase 2C 10
CARHR034490	0.271601	1.04944	0.258806	AT1G64890	AT1G64890	integral membrane transporter family protein
CARHR034520	0.553536	1.29534	0.427329
CARHR034540	0.436524	1.3347	0.327058	AT1G35710	AT1G35710	putative leucine-rich repeat receptor-like protein
CARHR034580	0.235534	1.14842	0.205094	AT1G35780	AT1G35780	uncharacterized protein
CARHR034830	0.436872	1.30042	0.335947	AT1G41830	SKS6	SKU5 similar 6
CARHR035650	0.214489	1.04017	0.206206	AT1G43620	TT15	sterol 3beta-glucosyltransferase
CARHR035760	0.331878	1.44174	0.230192	AT1G44000	AT1G44000	uncharacterized protein
CARHR036190	0.241597	1.17708	0.205251	AT1G45010	AT1G45010	TRAM, LAG1 and CLN8 (TLC) lipid-sensing domain containing protein
CARHR036460	0.308152	1.20931	0.254816	AT1G45474	LHCA5	photosystem I light harvesting complex protein 5
CARHR036620	0.311503	1.52862	0.20378	AT1G46768	RAP2.1	ethylene-responsive transcription factor RAP2-1
CARHR037040	0.260409	1.23763	0.21041	AT1G47480	AT1G47480	alpha/beta-hydrolase domain-containing protein
CARHR037580	0.305212	1.25041	0.24409	AT1G47960	C/VIF1	cell wall / vacuolar inhibitor of fructosidase 1
CARHR038680	0.557232	1.65264	0.337176	AT1G48750	AT1G48750	bifunctional inhibitor/lipid-transfer protein/seed storage 2S albumin-like protein
CARHR039030	0.351499	1.30346	0.269666	AT1G49000	AT1G49000	uncharacterized protein
CARHR039050	0.263191	1.29761	0.202828	AT1G49010	AT1G49010	myb/SANT-like DNA-binding domain-containing protein
CARHR040120	0.411003	1.71007	0.240342	AT1G50010	TUA2	tubulin alpha-2/alpha-4 chain
CARHR040210	0.285864	1.09273	0.261604	AT1G50180	AT1G50180	NB-ARC domain-containing disease resistance protein
CARHR042240	0.241194	1.03633	0.232739	AT1G52080	AR791	actin binding protein family
CARHR042330	0.331499	1.19489	0.277431	AT1G52190	AT1G52190	putative peptide transporter
CARHR042340	0.433294	1.67769	0.258268	AT1G52200	AT1G52200	PLAC8 family protein
CARHR042380	0.384114	1.28083	0.299895
CARHR042540	0.667354	1.60225	0.41651	AT1G52400	BGL1	beta glucosidase 18
CARHR042550	0.415701	1.25587	0.331008	AT1G52410	TSA1	TSK-associating protein 1
CARHR042560	0.262066	1.11565	0.234899	AT1G52420	AT1G52420	UDP-glycosyltransferase-like protein
CARHR043100	0.586439	1.01968	0.575119	AT1G52880	NAM	NAC domain-containing protein 18
CARHR043150	0.232069	1.01272	0.229155	AT1G52930	AT1G52930	Ribosomal RNA processing Brix domain protein
CARHR043160	0.463388	1.42322	0.325592
CARHR043300	0.302341	1.29039	0.234302	AT1G53070	AT1G53070	legume lectin-like protein
CARHR043400	0.345889	1.06491	0.324806	AT1G53170	ATERF-8	ethylene-responsive transcription factor 8
CARHR043660	0.366611	1.62061	0.226218	AT1G53430	AT1G53430	Leucine-rich repeat transmembrane protein kinase
CARHR044990	0.277777	1.28942	0.215429	AT1G55330	AGP21	arabinogalactan protein 21
CARHR045740	0.540836	1.14973	0.470403	AT1G56010	NAC1	NAC domain-containing protein 21/22
CARHR046210	0.494446	1.10587	0.447112	AT1G64680	AT1G64680	uncharacterized protein
CARHR046230	0.500235	1.49682	0.3342	AT1G64660	ATMGL	methionine gamma-lyase
CARHR046410	0.489745	1.09767	0.446168
CARHR046450	0.653603	1.54667	0.422587	AT1G64500	AT1G64500	glutaredoxin-like protein
CARHR046520	0.295659	1.0498	0.281633	AT1G64400	LACS3	long-chain acyl-CoA synthetase
CARHR046540	0.370407	1.39686	0.265172	AT1G64390	AtGH9C2	endoglucanase 6
CARHR046580	0.282629	1.26001	0.224307
CARHR046730	0.325105	1.073	0.302986	AT1G64200	VHA-E3	V-type proton ATPase subunit E3
CARHR046770	0.39839	1.01897	0.390973	AT1G64170	ATCHX16	cation/H(+) antiporter 16
CARHR047330	0.460086	1.11858	0.411313	AT1G63840	AT1G63840	RING/U-box domain-containing protein
CARHR048340	0.269583	1.01847	0.264694	AT1G63160	RFC2	replication factor C 2
CARHR049070	0.579689	1.65914	0.34939	AT1G62770	AT1G62770	plant invertase/pectin methylesterase inhibitor domain-containing protein
CARHR049130	0.246172	1.18549	0.207654	AT1G62710	BETA-VPE	vacuolar-processing enzyme beta-isozyme
CARHR049550	0.395555	1.03404	0.382534	AT1G62370	AT1G62370	RING/U-box domain-containing protein
CARHR049820	0.322422	1.06161	0.30371	AT1G62300	WRKY6	WRKY transcription factor 6
CARHR050530	0.589599	2.15584	0.273489	AT1G61800	GPT2	glucose-6-phosphate/phosphate translocator 2
CARHR051340	0.227797	1.11275	0.204716	AT1G61260	AT1G61260	uncharacterized protein
CARHR051390	0.223224	1.08217	0.206276	AT1G61240	AT1G61240	lysine ketoglutarate reductase trans-splicing related 1
CARHR052700	0.439236	1.23194	0.356539	AT1G60090	BGLU4	beta glucosidase 4
CARHR052890	0.252065	1.06319	0.237085	AT1G60060	AT1G60060	serine/threonine-protein kinase WNK (With No lysine)-related protein
CARHR052990	0.259299	1.03412	0.250744	AT1G59990	AT1G59990	DEAD-box ATP-dependent RNA helicase 22
CARHR053050	0.238701	1.03032	0.231678	AT1G59980	ATDJC39	chaperone protein dnaJ 39
CARHR053640	0.247187	1.08779	0.227237	AT1G58280	AT1G58280	phosphoglycerate mutase-like protein
CARHR053730	0.807898	1.61889	0.499044	AT5G48180	NSP5	nitrile specifier protein 5
CARHR054430	0.342968	1.19333	0.287406	AT1G57770	AT1G57770	FAD/NAD(P)-binding oxidoreductase domain-containing protein
CARHR054440	0.251932	1.13553	0.221862	AT3G43270	AT3G43270	pectinesterase 32
CARHR054730	0.356649	1.2835	0.277872	AT1G57590	AT1G57590	Pectin lyase-like protein
CARHR055340	0.620821	1.19483	0.51959
CARHR056310	0.369482	1.4613	0.252845	AT2G12190	AT2G12190	putative cytochrome P450
CARHR056800	0.204775	1.01173	0.202401
CARHR057190	0.373592	1.31536	0.284022
CARHR057690	0.288828	1.06101	0.272219
CARHR057820	0.272785	1.1731	0.232534	AT1G65920	AT1G65920	Regulator of chromosome condensation (RCC1) family with FYVE zinc finger domain
CARHR058530	0.273959	1.0341	0.264924
CARHR058550	0.258611	1.27283	0.203177
CARHR059860	0.345868	1.5904	0.217473	AT1G67330	AT1G67330	uncharacterized protein
CARHR060170	0.33843	1.00967	0.335189	AT1G67590	AT1G67590	Remorin family protein
CARHR060460	0.25761	1.24893	0.206265	AT1G67830	FXG1	alpha-L-fucosidase 3
CARHR060620	0.336408	1.4203	0.236857	AT1G67970	AT-HSFA8	heat stress transcription factor A-8
CARHR060980	0.327806	1.39442	0.235085	AT1G68300	AT1G68300	universal stress protein domain-containing protein
CARHR061220	0.334623	1.29184	0.259028	AT1G68440	AT1G68440	uncharacterized protein
CARHR061250	0.292087	1.37422	0.212548	AT1G68470	AT1G68470	Exostosin family protein
CARHR061300	0.671891	1.44457	0.465114	AT1G68520	AT1G68520	zinc finger protein CONSTANS-LIKE 6
CARHR062030	0.316509	1.42344	0.222354	AT1G69160	AT1G69160	uncharacterized protein
CARHR062180	0.297701	1.14084	0.260948	AT1G69310	WRKY57	putative WRKY transcription factor 57
CARHR062360	0.265015	1.18639	0.223379	AT1G69440	AGO7	argonaute-like protein
CARHR062490	0.664834	2.13763	0.311015	AT1G69530	EXP1	expansin A1
CARHR062520	0.290172	1.07212	0.270652	AT1G69570	AT1G69570	Dof zinc finger protein DOF1.10
CARHR062770	0.267444	1.12804	0.237088
CARHR062980	0.342267	1.26672	0.270198	AT1G69900	AT1G69900	Actin cross-linking protein
CARHR063000	0.383974	1.6084	0.23873	AT1G69920	ATGSTU12	glutathione S-transferase TAU 12
CARHR063030	0.246845	1.06132	0.232584
CARHR063100	0.209386	1.04154	0.201034	AT1G70000	AT1G70000	myb-like transcription factor-like protein
CARHR063540	0.350202	1.60804	0.217782	AT1G70370	PG2	putative polygalacturonase non-catalytic subunit JP650
CARHR063580	0.423937	1.61421	0.262628	AT1G70410	ATBCA4	beta carbonic anhydrase 4
CARHR063670	0.348502	1.59649	0.218293
CARHR063770	0.259295	1.11659	0.232221	AT1G70560	SAV3	tryptophan aminotransferase
CARHR063880	0.415669	1.52324	0.272886
CARHR063890	0.411836	1.66499	0.247351
CARHR063960	0.589343	1.39792	0.421585	AT1G70700	JAZ9	protein TIFY 7
CARHR063970	0.45156	1.25863	0.358771	AT1G70710	CEL1	endoglucanase 8
CARHR064080	0.468367	1.05541	0.443777	AT1G70820	AT1G70820	phosphoglucomutase-like protein
CARHR064440	0.257679	1.12483	0.229082	AT1G71140	AT1G71140	MATE efflux family protein
CARHR064580	0.228247	1.11296	0.205082	AT1G71260	ATWHY2	protein WHIRLY 2
CARHR064980	0.419816	1.45188	0.289154
CARHR065240	0.227049	1.02145	0.222281	AT1G72330	ALAAT2	alanine aminotransferase 2
CARHR065440	0.288321	1.26437	0.228036	AT1G72500	AT1G72500	uncharacterized protein
CARHR065560	0.295486	1.38545	0.213278	AT1G72640	AT1G72640	Rossmann-fold NAD(P)-binding domain-containing protein
CARHR066380	0.385318	1.91682	0.20102	AT1G73325	AT1G73325	Kunitz family trypsin and protease inhibitor protein
CARHR066510	0.320759	1.12103	0.286128	AT1G73480	AT1G73480	alpha/beta-hydrolase domain-containing protein
CARHR066620	0.684677	1.33982	0.51102	AT1G73600	AT1G73600	putative phosphoethanolamine N-methyltransferase 3
CARHR066870	0.305175	1.12657	0.270889	AT1G73805	AT1G73805	calmodulin binding protein-like protein
CARHR066910	0.377275	1.06301	0.354913
CARHR066920	0.399931	1.19463	0.334774	AT1G73830	BEE3	transcription factor BEE 3
CARHR067720	0.302581	1.23381	0.245241	AT1G74450	AT1G74450	uncharacterized protein
CARHR068010	0.361663	1.25177	0.288921	AT1G74710	ICS1	Isochorismate synthase 1
CARHR068200	0.318754	1.54318	0.206557	AT1G74880	NDH-O	NAD(P)H:plastoquinone dehydrogenase complex subunit O
CARHR068420	0.381735	1.24003	0.307844	AT1G75100	JAC1	J-domain protein required for chloroplast accumulation response 1
CARHR068620	0.399377	1.47316	0.271103	AT1G75280	AT1G75280	Isoflavone reductase-P3
CARHR068760	0.226747	1.02846	0.220472	AT1G75390	AtbZIP44	basic leucine-zipper 44
CARHR068980	0.613724	1.19193	0.514901	AT1G75590	AT1G75590	SAUR-like auxin-responsive protein
CARHR069090	0.460875	1.23573	0.372959	AT1G75690	AT1G75690	DnaJ/Hsp40 cysteine-rich domain-containing protein
CARHR069150	0.418469	1.41139	0.296495	AT1G75750	GASA1	gibberellin-regulated protein 1
CARHR069200	0.271003	1.08901	0.248853	AT1G75780	TUB1	tubulin beta
CARHR070140	0.352769	1.23973	0.284553	AT1G76590	AT1G76590	PLATZ transcription factor domain-containing protein
CARHR070210	0.351859	1.24516	0.282583	AT1G76650	CML38	calcium-binding protein CML38
CARHR070340	0.318114	1.12809	0.281993	AT1G76800	AT1G76800	vacuolar iron transporter-like protein
CARHR070490	0.272125	1.0091	0.269672	AT1G76980	AT1G76980	uncharacterized protein
CARHR070570	0.31695	1.47804	0.21444	AT1G77090	AT1G77090	PsbP domain-containing protein 4
CARHR070590	0.388463	1.63385	0.23776	AT1G77110	PIN6	putative auxin efflux carrier component 6
CARHR070970	0.268072	1.26991	0.211095	AT1G77450	anac032	NAC domain containing protein 32
CARHR071080	0.23408	1.14697	0.204085	AT1G77550	AT1G77550	tubulin-tyrosine ligase
CARHR071360	0.381921	1.08906	0.350687	AT1G77870	MUB5	membrane-anchored ubiquitin-fold protein 5
CARHR071390	0.286857	1.05793	0.271149	AT1G77920	AT1G77920	transcription factor TGA7
CARHR071450	0.257184	1.03651	0.248124	AT1G77990	SULTR2;2	sulfate transporter 2.2
CARHR071470	0.253384	1.03195	0.245538	AT1G78010	AT1G78010	putative tRNA modification GTPase
CARHR072090	0.360054	1.61365	0.22313	AT1G78600	LZF1	light-regulated zinc finger protein 1
CARHR072320	0.456495	1.1555	0.395063	AT1G78780	AT1G78780	pathogenesis-related protein
CARHR072660	0.248761	1.02211	0.243379	AT1G78995	AT1G78995	uncharacterized protein
CARHR073070	0.47674	1.61623	0.294971	AT1G79410	AtOCT5	organic cation/carnitine transporter5
CARHR073740	0.307719	1.38857	0.221608	AT1G80760	NIP6;1	aquaporin NIP6-1
CARHR074810	0.435053	1.4376	0.302625	AT1G80440	AT1G80440	F-box/kelch-repeat protein
CARHR075170	0.22453	1.05116	0.213603	AT3G01750	AT3G01750	ankyrin repeat-containing protein
CARHR075240	0.491378	1.38716	0.354233	AT3G01680	AT3G01680	uncharacterized protein
CARHR075250	0.474637	1.38613	0.34242	AT3G01670	AT3G01670	uncharacterized protein
CARHR075260	0.274239	1.1959	0.229315	AT3G01660	AT3G01660	S-adenosylmethionine-dependent methyltransferase domain-containing protein
CARHR075450	0.888776	1.62844	0.545784	AT3G01500	CA1	carbonic anhydrase 1
CARHR075480	0.289378	1.29484	0.223485	AT3G01480	ATCYP38	peptidyl-prolyl cis-trans isomerase CYP38
CARHR076010	0.448776	2.08965	0.214761	AT3G01060	AT3G01060	uncharacterized protein
CARHR076070	0.402662	1.0434	0.385914	AT3G02110	scpl25	serine carboxypeptidase-like 25
CARHR076140	0.407533	1.27569	0.319461	AT3G02170	LNG2	longifolia2
CARHR076160	0.360415	1.1627	0.309982	AT3G02190	AT3G02190	60S ribosomal protein L39-2
CARHR076360	0.517914	1.27806	0.405234	AT3G02380	COL2	zinc finger protein CONSTANS-LIKE 2
CARHR076550	0.263498	1.16087	0.226983	AT3G02550	LBD41	LOB domain-containing protein 41
CARHR076940	0.378197	1.61272	0.234508	AT3G02910	AT3G02910	AIG2-like (avirulence induced gene) family protein
CARHR077210	0.40496	1.17576	0.344425	AT3G03190	ATGSTF11	glutathione S-transferase
CARHR077470	0.300241	1.24845	0.240491	AT3G03450	RGL2	DELLA protein RGL2
CARHR077940	0.267227	1.1759	0.227252	AT3G03850	AT3G03850	SAUR-like auxin-responsive protein
CARHR078270	0.435589	1.14487	0.380472	AT3G04140	AT3G04140	ankyrin repeat-containing protein
CARHR078970	0.331121	1.28063	0.25856	AT3G04720	PR4	hevein-like protein
CARHR079340	0.328347	1.20137	0.27331	AT3G05020	ACP1	acyl carrier protein 1
CARHR079880	0.253925	1.22032	0.208081	AT3G05490	RALFL22	ralf-like 22 protein
CARHR080370	0.282291	1.15338	0.244752	AT3G05910	AT3G05910	Pectin lyase-like protein
CARHR080640	0.297896	1.06431	0.279896	AT3G06130	AT3G06130	heavy-metal-associated domain-containing protein
CARHR080660	0.370728	1.41857	0.261339	AT3G06145	AT3G06145	uncharacterized protein
CARHR081370	0.300478	1.15818	0.25944	AT3G06750	AT3G06750	hydroxyproline-rich glycoprotein family protein
CARHR081420	0.238652	1.04843	0.227627	AT3G06780	AT3G06780	glycine-rich protein
CARHR081600	0.253459	1.08984	0.232566	AT3G07010	AT3G07010	putative pectate lyase 8
CARHR081730	0.385966	1.02597	0.376195	AT3G07130	ATPAP15	purple acid phosphatase 15
CARHR081880	0.258456	1.21356	0.212973	AT3G07230	AT3G07230	wound-responsive-related protein
CARHR081970	0.329729	1.13735	0.289908	AT3G07320	AT3G07320	O-Glycosyl hydrolases family 17 protein
CARHR082410	0.375613	1.78228	0.210749	AT3G07700	AT3G07700	protein kinase domain-containing protein
CARHR082480	0.331162	1.57541	0.210207	AT3G07770	Hsp89.1	HEAT SHOCK PROTEIN 89.1
CARHR082640	0.225198	1.02352	0.220023	AT3G07910	AT3G07910	uncharacterized protein
CARHR082770	0.338823	1.44951	0.233749	AT3G08030	AT3G08030	uncharacterized protein
CARHR083360	0.283348	1.10862	0.255586	AT3G09020	AT3G09020	lactosylceramide 4-alpha-galactosyltransferase
CARHR083620	0.549446	1.19667	0.459147	AT3G09260	BGLU23	beta-glucosidase 23
CARHR083710	0.248459	1.09031	0.22788	AT3G09350	Fes1A	protein Fes1A
CARHR083830	0.218382	1.01606	0.214931	AT3G09410	AT3G09410	putative pectinacetylesterase
CARHR083910	0.236487	1.05134	0.22494	AT3G09520	EXO70H4	exocyst complex component 7
CARHR084010	0.678977	1.26386	0.537227	AT3G09600	AT3G09600	myb family transcription factor
CARHR084060	0.250389	1.16251	0.215387	AT3G09650	CRM3	pentatricopeptide repeat-containing protein
CARHR085040	0.240197	1.10634	0.21711	AT3G10525	LGO	loss of giant cells from organs protein
CARHR085390	0.344032	1.51701	0.226783	AT3G10815	AT3G10815	RING/U-box domain-containing protein
CARHR085520	0.280125	1.09576	0.255644	AT3G10940	AT3G10940	dual-specificity protein-like phosphatase 3
CARHR085960	0.3301	1.52381	0.216628	AT3G11410	ATPP2CA	protein phosphatase 2C 37
CARHR086210	0.52354	1.97981	0.264439	AT3G11660	NHL1	NDR1/HIN1-Like protein 1
CARHR086470	0.325981	1.48652	0.219292	AT3G11930	AT3G11930	adenine nucleotide alpha hydrolases-like protein
CARHR086720	0.541271	1.33004	0.40696	AT3G12145	FLR1	polygalacturonase inhibitory protein-like protein
CARHR086860	0.689749	1.61912	0.426002	AT3G12320	AT3G12320	uncharacterized protein
CARHR086990	0.403646	1.57575	0.256162	AT3G12490	CYSB	cysteine proteinase inhibitor 6
CARHR087080	0.576203	2.27505	0.253271	AT3G12580	HSP70	heat shock protein 70-4
CARHR087230	0.394359	1.20081	0.328412	AT3G12710	AT3G12710	DNA-3-methyladenine glycosylase I
CARHR087380	0.34482	1.17184	0.294256	AT3G12860	AT3G12860	NOP56-like pre RNA processing ribonucleoprotein
CARHR088180	0.258401	1.17683	0.219574	AT3G13510	AT3G13510	uncharacterized protein
CARHR088190	0.384689	1.66216	0.23144	AT3G13520	AGP12	arabinogalactan protein 12
CARHR088330	0.384537	1.17979	0.325938	AT3G13650	AT3G13650	disease resistance-responsive, dirigent domain-containing protein
CARHR089100	0.311776	1.1208	0.278173
CARHR089160	0.44803	1.47074	0.304629	AT3G14240	AT3G14240	Subtilase family protein
CARHR089210	0.490997	1.3716	0.357975	AT3G14280	AT3G14280	uncharacterized protein
CARHR089480	0.365039	1.68963	0.216047	AT3G14310	ATPME3	pectinesterase 3
CARHR089560	0.215143	1.05647	0.203643	AT3G14595	AT3G14595	ribosomal protein L18ae family protein
CARHR089570	0.23395	1.12788	0.207424
CARHR089590	0.324022	1.56236	0.207392	AT3G14610	CYP72A7	cytochrome P450, family 72, subfamily A, polypeptide 7
CARHR090160	0.245178	1.12298	0.218328	AT3G15180	AT3G15180	26S proteasome non-ATPase regulatory subunit 5
CARHR090320	0.312496	1.23724	0.252575	AT3G15354	SPA3	ubiquitin-protein ligase RFWD2
CARHR090400	0.3022	1.42422	0.212187	AT3G15360	ATHM4	thioredoxin M4
CARHR090720	0.659686	1.39337	0.473448	AT3G15630	AT3G15630	uncharacterized protein
CARHR090770	0.292392	1.09955	0.26592	AT3G15680	AT3G15680	Ran BP2/NZF zinc finger-like protein
CARHR090940	0.318729	1.23043	0.259038	AT3G15850	FADB	palmitoyl-monogalactosyldiacylglycerol delta-7 desaturase
CARHR091090	0.331353	1.34582	0.24621	AT3G15950	NAI2	DNA topoisomerase-like protein
CARHR091310	0.71269	1.15426	0.617443	AT3G16150	AT3G16150	Isoaspartyl peptidase/L-asparaginase 2 subunit beta
CARHR091350	0.31656	1.31713	0.240341
CARHR091360	0.31656	1.31713	0.240341
CARHR091570	0.298149	1.39085	0.214365	AT3G16360	AHP4	histidine-containing phosphotransfer protein 4
CARHR091580	0.376211	1.1677	0.32218
CARHR091590	0.331683	1.43955	0.230407	AT3G16370	AT3G16370	GDSL esterase/lipase APG
CARHR091630	0.452191	1.29376	0.349518	AT3G16420	PBP1	PYK10-binding protein 1
CARHR091640	0.436119	1.27473	0.342125
CARHR091680	0.48564	1.37012	0.354452	AT3G16470	JR1	myrosinase-binding-like protein
CARHR091770	0.257974	1.16368	0.221688	AT3G16565	AT3G16565	putative nucleotide binding protein
CARHR091920	0.743885	1.16015	0.641194
CARHR092710	0.418433	1.9253	0.217333	AT3G17390	MTO3	S-adenosylmethionine synthase 4
CARHR092920	0.535773	1.20235	0.445604	AT3G17609	HYH	transcription factor HY5-like protein
CARHR093070	0.213582	1.05962	0.201565
CARHR093190	0.345283	1.14323	0.302024	AT3G17840	RLK902	putative inactive receptor kinase RLK902
CARHR093210	0.337185	1.05019	0.321071	AT3G17860	TIFY6B	protein TIFY 6B
CARHR093370	0.533557	1.09986	0.485112	AT3G18050	AT3G18050	uncharacterized protein
CARHR094380	0.257147	1.14126	0.225319	AT3G18960	AT3G18960	AP2/B3 domain-containing transcription factor
CARHR094880	0.301066	1.09346	0.275332	AT3G19450	CAD	cinnamyl alcohol dehydrogenase 4
CARHR095550	0.271253	1.05752	0.256498	AT3G20015	AT3G20015	aspartyl protease family protein
CARHR096110	0.678722	1.98888	0.341258	AT3G20395	AT3G20395	RING-finger domain-containing protein
CARHR096220	0.392623	1.31827	0.297831	AT3G20470	GRP5	glycine-rich protein 5
CARHR096360	0.381417	1.27127	0.300029	AT3G20570	ENODL9	early nodulin-like protein 9
CARHR096490	0.319124	1.07749	0.296172	AT3G20680	AT3G20680	uncharacterized protein
CARHR096680	0.492589	1.2118	0.406493	AT3G20820	AT3G20820	leucine-rich repeat-containing protein
CARHR097260	0.326616	1.30831	0.249648	AT3G21340	AT3G21340	leucine-rich repeat protein kinase-like protein
CARHR097390	0.334186	1.16924	0.285814	AT3G21420	AT3G21420	oxidoreductase, 2OG-Fe(II) oxygenase family protein
CARHR097440	0.621594	1.4452	0.430109	AT3G21510	AHP1	histidine-containing phosphotransmitter 1
CARHR097460	0.409284	1.28665	0.3181	AT3G21520	DMP1	DUF679 domain membrane protein 1
CARHR097510	0.559876	1.43435	0.390333	AT3G21560	UGT84A2	sinapate 1-glucosyltransferase
CARHR097710	0.395536	1.64624	0.240267
CARHR097980	0.480604	1.19518	0.402118
CARHR098010	0.530654	2.19072	0.242228	AT3G22120	CWLP	cell wall-plasma membrane linker protein
CARHR098100	0.401095	1.36224	0.294438	AT3G22210	AT3G22210	uncharacterized protein
CARHR098210	0.24324	1.08546	0.224088	AT3G22310	PMH1	DEAD-box ATP-dependent RNA helicase 9
CARHR098320	0.292207	1.0044	0.290926	AT3G22420	ATWNK2	serine/threonine-protein kinase WNK2
CARHR098700	0.854911	1.49626	0.571366	AT3G22840	ELIP1	chlorophyll A-B binding, early light-inducible protein
CARHR098940	0.294827	1.35409	0.217731	AT3G23000	SnRK3.10	CBL-interacting serine/threonine-protein kinase 7
CARHR098970	0.456959	1.09181	0.418534	AT3G23050	IAA7	auxin-responsive protein IAA7
CARHR099110	0.374407	1.52823	0.244994	AT3G23170	AT3G23170	uncharacterized protein
CARHR099190	0.400891	1.48781	0.26945	AT3G23240	ERF1	ethylene-responsive transcription factor 1B
CARHR099500	0.268221	1.20424	0.22273	AT3G23580	RNR2A	Ribonucleoside-diphosphate reductase small chain A
CARHR099770	0.28963	1.14751	0.252398	AT3G23790	AAE16	AMP-dependent synthetase and ligase family protein
CARHR099810	0.441037	1.24527	0.354171	AT3G23810	SAHH2	adenosylhomocysteinase 2
CARHR100010	0.467924	1.72634	0.27105	AT3G24190	AT3G24190	aarF domain-containing kinase
CARHR101350	0.536982	1.20584	0.445318
CARHR102010	0.581787	1.28889	0.451385	AT2G04040	ATDTX1	MATE efflux family protein
CARHR102400	0.43858	1.43138	0.306404	AT2G04515	AT2G04515	uncharacterized protein
CARHR103240	0.538696	1.88254	0.286153
CARHR103380	0.372194	1.34224	0.277294	AT2G05790	AT2G05790	O-Glycosyl hydrolases family 17 protein
CARHR103890	0.404549	1.17757	0.343546	AT2G06850	EXGT-A1	xyloglucan endotransglucosylase/hydrolase protein 4
CARHR104010	0.33895	1.48715	0.227919	AT2G07180	AT2G07180	protein kinase domain-containing protein
CARHR104470	0.56123	1.41021	0.397976	AT3G44450	AT3G44450	uncharacterized protein
CARHR104510	0.399954	1.29535	0.308761	AT3G44350	anac061	putative NAC domain-containing protein 61
CARHR105390	0.332397	1.33278	0.249402	AT2G14900	AT2G14900	gibberellin-regulated protein
CARHR105450	0.838429	1.3649	0.614278	AT2G15020	AT2G15020	uncharacterized protein
CARHR105680	0.261363	1.22697	0.213015
CARHR105770	0.449419	1.39119	0.323047
CARHR106170	0.235593	1.04592	0.225249	AT2G15790	CYP40	Peptidyl-prolyl cis-trans isomerase CYP40
CARHR106220	0.704745	1.48078	0.475927	AT2G15890	MEE14	maternal effect embryo arrest 14 protein
CARHR106410	0.883297	1.31383	0.672308
CARHR106720	0.48254	1.44901	0.333014	AT2G16500	ARGDC	arginine decarboxylase 1
CARHR107190	0.284073	1.10702	0.256611	AT2G16900	AT2G16900	phospholipase-like protein
CARHR107380	0.483739	1.70897	0.283058	AT2G17040	anac036	NAC domain containing protein 36
CARHR107410	0.392605	1.47098	0.2669	AT2G17300	AT2G17300	uncharacterized protein
CARHR108160	0.266343	1.2456	0.213827	AT2G17770	ATBZIP27	basic region/leucine zipper motif 27-containing protein
CARHR108760	0.267708	1.19767	0.223524	AT2G18230	AtPPa2	soluble inorganic pyrophosphatase 2
CARHR108940	0.209727	1.0464	0.200426	AT2G18350	HB24	homeobox protein 24
CARHR109250	0.432428	1.85789	0.232753	AT2G18660	PNP-A	EG45-like domain-containing protein 2
CARHR109290	0.271018	1.06878	0.253578	AT2G18700	TPS11	putative alpha,alpha-trehalose-phosphate synthase
CARHR111040	0.261106	1.09029	0.239483	AT2G20490	NOP10	H/ACA ribonucleoprotein complex subunit 3-like protein
CARHR111410	0.355193	1.70609	0.208191	AT2G20740	AT2G20740	Tetraspanin family protein
CARHR112640	0.755729	1.20577	0.626761	AT2G21650	MEE3	maternal effect embryo arrest 3 protein
CARHR112650	0.621585	2.87014	0.216569	AT2G21660	CCR2	glycine-rich RNA-binding protein 7
CARHR113320	0.728438	1.32775	0.548625	AT2G22170	AT2G22170	PLAT-plant-stress domain-containing protein
CARHR113520	0.519087	1.33263	0.389519
CARHR113660	0.253497	1.06665	0.237657	AT2G22470	AGP2	arabinogalactan protein 2
CARHR113690	0.249984	1.24446	0.200877	AT2G22490	CYCD2;1	cyclin-D2-1
CARHR114550	0.322514	1.13502	0.284148	AT3G43720	AT3G43720	bifunctional inhibitor/lipid-transfer protein/seed storage 2S albumin-like protein
CARHR114810	0.551294	2.28897	0.240848	AT2G26080	AtGLDP2	glycine dehydrogenase
CARHR114940	0.401415	1.39493	0.287768	AT2G26170	CYP711A1	cytochrome P450, family 711, subfamily A, polypeptide 1
CARHR115300	0.488683	1.8037	0.270934	AT2G25900	ATCTH	zinc finger CCCH domain-containing protein 23
CARHR115430	0.356796	1.16076	0.307382	AT2G25810	TIP4;1	aquaporin TIP4-1
CARHR115660	0.490068	1.25271	0.391205	AT2G25625	AT2G25625	uncharacterized protein
CARHR115890	0.311982	1.01911	0.306132	AT2G25530	AT2G25530	AFG1-like protein
CARHR117500	0.307758	1.18028	0.26075	AT2G24540	AFR	F-box protein AFR
CARHR117620	0.237644	1.12543	0.211157	AT2G24440	AT2G24440	selenium binding protein
CARHR117830	0.531568	1.98348	0.267997	AT2G24270	ALDH11A3	NADP-dependent glyceraldehyde-3-phosphate dehydrogenase
CARHR117900	0.294586	1.1864	0.248302	AT2G24240	AT2G24240	BTB/POZ domain with WD40/YVTN repeat-containing protein
CARHR118010	0.37352	1.56228	0.239087	AT2G24190	AT2G24190	Short-chain dehydrogenase/reductase 2
CARHR118450	0.28414	1.23727	0.22965	AT2G26340	AT2G26340	uncharacterized protein
CARHR118480	0.305345	1.16425	0.262267	AT2G26330	ER	LRR receptor-like serine/threonine-protein kinase ERECTA
CARHR119880	0.327093	1.38765	0.235717	AT2G27310	AT2G27310	F-box protein
CARHR119990	0.503695	1.65044	0.305189	AT2G27385	AT2G27385	Pollen Ole e 1 allergen and extensin family protein
CARHR120160	0.347192	1.6866	0.205853	AT2G27500	AT2G27500	glucan endo-1,3-beta-glucosidase 14
CARHR120180	0.26473	1.01097	0.261856
CARHR120520	0.295347	1.36448	0.216453	AT2G27820	PD1	arogenate dehydratase 3
CARHR120780	0.24361	1.02641	0.237341	AT2G28070	AT2G28070	ABC-2 type transporter-like protein
CARHR120860	0.312763	1.16064	0.269474	AT2G28100	ATFUC1	alpha-L-fucosidase 1
CARHR120960	0.236379	1.13645	0.207997	AT2G28120	AT2G28120	major facilitator protein
CARHR121090	0.388338	1.10091	0.352743	AT2G28200	AT2G28200	C2H2-type zinc finger domain-containing protein
CARHR121210	0.480576	1.50315	0.319713	AT2G28305	LOG1	cytokinin riboside 5-monophosphate phosphoribohydrolase LOG1
CARHR121220	0.339976	1.13306	0.300051
CARHR121280	0.244713	1.00434	0.243655	AT2G28350	ARF10	auxin response factor 10
CARHR121360	0.411577	1.17983	0.348845	AT2G28410	AT2G28410	uncharacterized protein
CARHR121420	0.259901	1.15443	0.225133	AT2G28470	BGAL8	beta-galactosidase 8
CARHR121560	0.293326	1.0794	0.27175	AT2G28550	TOE1	ethylene-responsive transcription factor RAP2-7
CARHR121930	0.456066	1.24238	0.367089	AT2G28790	AT2G28790	pathogenesis-related thaumatin-like protein
CARHR122370	0.306501	1.44517	0.212086	AT2G29090	CYP707A2	abscisic acid 8-hydroxylase 2
CARHR122410	0.429759	1.05367	0.407866	AT2G29120	ATGLR2.7	glutamate receptor 2.7
CARHR122660	0.421135	1.43743	0.292977	AT2G29370	AT2G29370	tropine dehydrogenase
CARHR122760	0.605879	1.90097	0.318721	AT2G29470	ATGSTU3	glutathione S-transferase tau 3
CARHR122790	0.335242	1.14379	0.293097	AT1G78460	AT1G78460	SOUL heme-binding protein
CARHR122970	0.348859	1.29237	0.269937	AT2G29650	ANTR1	sodium-dependent phosphate transport protein 1
CARHR123100	0.326214	1.33794	0.243818	AT2G29740	UGT71C2	UDP-glucosyl transferase 71C2
CARHR123230	0.229475	1.10799	0.20711	AT2G29990	NDA2	NADH dehydrogenase
CARHR123260	0.559235	1.84828	0.302571	AT2G30010	TBL45	trichome birefringence-like 45 protein
CARHR123370	0.381509	1.79656	0.212355	AT2G30070	ATKT1	potassium transporter 1
CARHR123430	0.25989	1.22917	0.211436
CARHR123570	0.370875	1.6388	0.226308	AT2G30250	WRKY25	putative WRKY transcription factor 25
CARHR123970	0.501015	2.23598	0.224069	AT2G30520	RPT2	Root phototropism protein 2
CARHR123990	0.422276	1.36908	0.308438
CARHR124260	0.300238	1.12958	0.265797
CARHR124540	0.291923	1.06138	0.27504	AT2G31010	AT2G31010	protein kinase domain-containing protein
CARHR125010	0.587337	1.16974	0.502107	AT2G31380	STH	Salt tolerance-like protein
CARHR125210	0.238792	1.09682	0.217713	AT2G31560	AT2G31560	uncharacterized protein
CARHR125370	0.282999	1.11403	0.254031
CARHR125460	0.471464	1.74771	0.26976	AT2G31790	AT2G31790	UDP-glucosyl transferase 74c1-like protein
CARHR125550	0.299096	1.09961	0.272001	AT2G31865	PARG2	putative poly(ADP-ribose) glycohydrolase 2
CARHR125700	0.251646	1.0738	0.234351	AT2G31960	ATGSL3	callose synthase
CARHR125750	0.227013	1.10977	0.204558
CARHR126090	0.237575	1.00751	0.235804	AT2G32280	AT2G32280	uncharacterized protein
CARHR126580	0.36726	1.59606	0.230104	AT2G32690	GRP23	glycine-rich protein 23
CARHR126660	0.251238	1.19707	0.209877
CARHR126970	0.228595	1.06122	0.215407	AT2G33050	AtRLP26	receptor like protein 26
CARHR127220	0.243722	1.14473	0.212908	AT2G33210	HSP60-2	chaperonin CPN60-like 1
CARHR127590	0.323303	1.09344	0.295677	AT2G33570	AT2G33570	uncharacterized protein
CARHR127600	0.288836	1.23096	0.234642	AT2G33580	AT2G33580	protein kinase family protein
CARHR127930	0.437124	1.12366	0.389018	AT2G33810	SPL3	squamosa promoter-binding-like protein 3
CARHR127940	1.02114	1.18702	0.860252	AT2G33830	AT2G33830	dormancy/auxin associated protein
CARHR127990	0.228149	1.05045	0.217193	ATCG00790	RPL16	ribosomal protein L16.[Source:TAIR;Acc:ATCG00790]
CARHR128650	0.238521	1.18804	0.200769	AT2G34560	AT2G34560	P-loop containing nucleoside triphosphate hydrolase-like protein
CARHR128750	0.241669	1.00631	0.240152	AT2G34650	PID	protein kinase-like protein
CARHR128870	0.212661	1.03873	0.204731	AT2G34710	PHB	homeobox-leucine zipper protein ATHB-14
CARHR129530	0.461843	2.17393	0.212446	AT2G35370	GDCH	glycine cleavage system H protein 1
CARHR129900	0.480345	1.39268	0.344906	AT2G35660	CTF2A	CTF2A like oxidoreductase
CARHR130120	0.343418	1.38263	0.248381	AT2G35860	FLA16	fasciclin-like arabinogalactan protein 16
CARHR130460	0.323295	1.32576	0.243856	AT2G36220	AT2G36220	uncharacterized protein
CARHR130720	0.280467	1.01097	0.277423	AT2G36420	AT2G36420	uncharacterized protein
CARHR130860	0.390857	1.09438	0.357148	AT2G36570	AT2G36570	leucine-rich repeat protein kinase-like protein
CARHR130910	0.357184	1.41871	0.251767	AT2G36630	AT2G36630	Sulfite exporter TauE/SafE family protein
CARHR131150	0.300432	1.01835	0.295018	AT2G36780	AT2G36780	UDP-glucosyl transferase 73C
CARHR131170	0.459734	1.2374	0.371534	AT2G36800	DOGT1	cytokinin-O-glucosyltransferase 3
CARHR131280	0.517053	1.51589	0.341089	AT2G36830	GAMMA-TIP	aquaporin TIP1-1
CARHR131470	0.310518	1.33395	0.23278	AT2G36990	SIGF	RNApolymerase sigma-subunit F
CARHR131540	0.484547	2.24668	0.215673	AT2G37040	PAL1	phenylalanine ammonia-lyase 1
CARHR131640	0.399166	1.96233	0.203414	AT2G37130	AT2G37130	peroxidase
CARHR131950	0.295735	1.20007	0.246432	AT2G37630	MYB91	transcription factor AS1
CARHR132190	0.273404	1.28348	0.213018	AT2G37400	AT2G37400	tetratricopeptide repeat domain-containing protein
CARHR132420	0.299679	1.27226	0.235548	AT2G37870	AT2G37870	protease inhibitor/seed storage/lipid transfer protein (LTP) family protein
CARHR132520	0.679314	2.03524	0.333776	AT2G37970	SOUL-1	SOUL heme-binding-like protein
CARHR132950	0.231809	1.03817	0.223287	AT2G38330	AT2G38330	MATE efflux family protein
CARHR133010	0.287678	1.41934	0.202685
CARHR133310	0.346271	1.22765	0.282059	AT2G38640	AT2G38640	protein LURP-one-related 8
CARHR133500	0.248728	1.07648	0.231057	AT2G38790	AT2G38790	uncharacterized protein
CARHR133890	0.236775	1.12019	0.211371	AT2G39130	AT2G39130	transmembrane amino acid transporter-like protein
CARHR133970	0.412266	1.38136	0.29845	AT2G39210	AT2G39210	major facilitator protein
CARHR133990	0.294572	1.38847	0.212156	AT2G39250	SNZ	AP2-like ethylene-responsive transcription factor SNZ
CARHR134340	0.284214	1.31414	0.216274	AT2G39470	PPL2	PsbP-like protein 2
CARHR134680	0.272366	1.25951	0.216248	AT2G39800	ATP5CS	Gamma-glutamyl phosphate reductase
CARHR134820	0.314973	1.03804	0.303431	AT2G39900	AT2G39900	LIM domain-containing protein
CARHR134930	0.36533	1.65659	0.220532	AT2G39980	AT2G39980	HXXXD-type acyl-transferase-like protein
CARHR135080	0.252317	1.15427	0.218594	AT2G40110	AT2G40110	yippee-like protein
CARHR135130	0.214768	1.04489	0.205542	AT2G40120	AT2G40120	protein kinase-like protein
CARHR135420	0.337175	1.40406	0.240143	AT2G40330	PYL6	abscisic acid receptor PYL6
CARHR135570	0.326709	1.00618	0.324701	AT2G40460	AT2G40460	putative peptide/nitrate transporter
CARHR135590	0.350098	1.2059	0.290321	AT2G40475	AT2G40475	uncharacterized protein
CARHR135720	0.562796	1.11422	0.505102	AT2G40610	EXP8	expansin A8
CARHR135840	0.284045	1.36659	0.207849	AT2G40750	ATWRKY54	WRKY DNA-binding protein 54
CARHR136340	0.453451	1.61319	0.281089	AT2G41250	AT2G41250	haloacid dehalogenase-like hydrolase domain-containing protein
CARHR136510	0.404381	2.0214	0.20005	AT2G41380	AT2G41380	S-adenosyl-L-methionine-dependent methyltransferase-like protein
CARHR136810	0.293433	1.27723	0.229742	AT2G41710	AT2G41710	AP2-like ethylene-responsive transcription factor
CARHR137330	0.20832	1.01624	0.204991	AT2G42290	AT2G42290	leucine-rich repeat-like protein
CARHR137650	0.387869	1.32162	0.29348	AT2G42530	COR15B	cold-regulated protein 15b
CARHR137830	0.342872	1.65329	0.207388	AT2G42750	AT2G42750	DNAJ heat shock N-terminal domain-containing protein
CARHR137920	0.476272	1.24065	0.383891	AT2G42840	PDF1	protodermal factor 1
CARHR137960	0.289912	1.26695	0.228826	AT2G42890	ML2	MEI2-like 2 protein
CARHR138210	0.521342	1.15408	0.451738	AT2G43140	AT2G43140	transcription factor bHLH129
CARHR138380	0.331579	1.30241	0.254588	AT2G43290	MSS3	calmodulin-like protein 5
CARHR138420	0.242877	1.04495	0.23243	AT2G43340	AT2G43340	uncharacterized protein
CARHR138730	0.391669	1.87007	0.209441
CARHR138740	0.326356	1.38007	0.236478	AT2G43580	AT2G43580	chitinase-like protein
CARHR138750	0.599481	1.72087	0.348359	AT2G43590	AT2G43590	chitinase-like protein
CARHR139250	0.56879	1.81954	0.312602	AT2G44080	ARL	ARGOS-like protein
CARHR139310	0.323353	1.28197	0.252231	AT2G44130	AT2G44130	F-box/kelch-repeat protein
CARHR139400	0.323002	1.34167	0.240747	AT2G44240	AT2G44240	uncharacterized protein
CARHR139550	0.331531	1.60757	0.206231	AT2G44380	AT2G44380	cysteine/histidine-rich C1 domain-containing protein
CARHR139680	0.33099	1.16631	0.283793	AT2G44500	AT2G44500	axi 1 protein-like protein
CARHR140160	0.281955	1.20391	0.2342	AT2G44920	AT2G44920	thylakoid lumenal protein 1
CARHR140400	0.8144	2.82028	0.288765	AT2G45180	AT2G45180	protease inhibitor/seed storage/lipid transfer protein (LTP) family protein
CARHR140660	0.409804	1.70221	0.240749	AT2G45470	FLA8	FASCICLIN-like arabinogalactan protein 8
CARHR140880	0.377428	1.63649	0.230632	AT2G45660	AGL20	MADS-box protein SOC1
CARHR141260	0.451084	1.37199	0.328782	AT2G45990	AT2G45990	uncharacterized protein
CARHR141680	0.30402	1.2182	0.249565	AT2G46400	WRKY46	putative WRKY transcription factor 46
CARHR142130	0.562185	1.05095	0.534932	AT2G46790	TL1	two-component response regulator-like APRR9
CARHR142170	0.604843	1.07287	0.56376
CARHR142180	0.778864	1.22341	0.636631	AT2G46830	CCA1	protein CCA1
CARHR142520	0.254426	1.10161	0.230959	AT2G47140	AT2G47140	Rossmann-fold NAD(P)-binding domain-containing protein
CARHR142550	0.213603	1.02332	0.208735	AT2G47160	BOR1	boron transporter 1
CARHR143140	0.27711	1.16835	0.237181	AT2G47770	ATTSPO	tryptophan-rich sensory protein-like protein
CARHR143270	0.444223	2.12939	0.208615	AT2G47880	AT2G47880	glutaredoxin-C13
CARHR143300	0.278513	1.09134	0.255203	AT2G47910	CRR6	chlororespiratory reduction 6
CARHR143560	0.342622	1.25058	0.273972
CARHR143570	0.342622	1.25058	0.273972
CARHR143720	0.259346	1.03739	0.249998	AT2G01180	ATPAP1	Lipid phosphate phosphatase 1
CARHR144140	0.346104	1.29049	0.268197	AT2G01590	CRR3	chlororespiratory reduction 3
CARHR144740	0.571467	2.57014	0.222349	AT2G02100	LCR69	defensin-like protein 2
CARHR144780	0.343239	1.47086	0.23336	AT2G02130	PDF2.3	defensin-like protein 1
CARHR145280	0.333783	1.2156	0.274583	AT2G02850	ARPN	plantacyanin
CARHR145350	0.280176	1.37337	0.204007	AT2G02950	PKS1	phytochrome kinase substrate 1
CARHR145440	0.407892	1.12463	0.362689	AT2G03090	ATEXP15	expansin A15
CARHR145660	0.305046	1.29079	0.236325	AT2G03310	AT2G03310	uncharacterized protein
CARHR145760	0.294303	1.21135	0.242955	AT2G03420	AT2G03420	uncharacterized protein
CARHR146140	0.429392	1.22965	0.349198	AT2G03750	AT2G03750	P-loop containing nucleoside triphosphate hydrolase-like protein
CARHR147050	0.374903	1.5394	0.243538	AT3G26060	ATPRX Q	peroxiredoxin Q
CARHR147590	0.42415	1.09168	0.388529	AT3G26590	AT3G26590	mate efflux domain-containing protein
CARHR148370	0.562239	1.48783	0.377891	AT3G27170	CLC-B	chloride channel protein CLC-b
CARHR148840	0.22366	1.05332	0.212338
CARHR149130	0.314655	1.20237	0.261696
CARHR149160	0.319735	1.58821	0.201318
CARHR149900	0.253154	1.2006	0.210856	AT3G45770	AT3G45770	putative trans-2-enoyl-CoA reductase
CARHR150150	0.878754	1.46957	0.597968
CARHR150540	0.408264	1.67204	0.244172	AT3G45310	AT3G45310	thiol protease aleurain-like protein
CARHR150990	0.614247	1.23754	0.496346	AT3G44990	XTR8	xyloglucan:xyloglucosyl transferase
CARHR151150	0.324665	1.2356	0.262759	AT3G12500	ATHCHIB	chitinase
CARHR151170	0.840521	1.25342	0.670583	AT3G44870	AT3G44870	S-adenosyl-L-methionine-dependent methyltransferase-like protein
CARHR151180	0.926693	2.50503	0.369932
CARHR151470	0.37993	1.35163	0.28109	AT3G44720	ADT4	arogenate dehydratase 4
CARHR151530	0.307147	1.15435	0.266077	AT3G44620	AT3G44620	protein-tyrosine phosphatase
CARHR151720	0.399366	1.29192	0.309127	AT3G28740	CYP81D1	cytochrome P450 CYP81D11
CARHR152150	0.415794	2.03618	0.204203	AT3G29035	NAC3	NAC domain-containing protein 3
CARHR153250	0.267573	1.30182	0.205537	AT3G30180	CYP85A2	brassinosteroid-6-oxidase 2
CARHR153870	0.366414	1.44527	0.253525	AT3G32980	AT3G32980	peroxidase 32
CARHR154470	0.398317	1.16547	0.341766	AT3G46130	ATMYB48-3	transcription factor MYB48
CARHR155110	0.292062	1.03393	0.282476	AT3G46670	UGT76E11	UDP-glucosyl transferase 76E11
CARHR155180	0.393548	1.41256	0.278607	AT3G46630	AT3G46630	uncharacterized protein
CARHR155610	0.512711	1.71253	0.299387	AT3G46970	ATPHS2	alpha-glucan phosphorylase isozyme H
CARHR156060	0.341603	1.44369	0.236617	AT3G47420	ATPS3	phosphate starvation-induced protein
CARHR156140	0.400252	1.94295	0.206002	AT3G47500	cdf3	Dof zinc finger protein DOF3.3
CARHR156480	0.280956	1.02343	0.274524	AT3G47800	AT3G47800	aldose 1-epimerase
CARHR156950	0.290059	1.2379	0.234315	AT3G48200	AT3G48200	uncharacterized protein
CARHR157160	0.298464	1.20002	0.248716	AT3G48410	AT3G48410	alpha/beta-hydrolase domain-containing protein
CARHR157250	0.221316	1.09093	0.20287	AT3G48500	PTAC10	CONSTANS interacting protein 5-like protein
CARHR157450	0.414037	1.90663	0.217157	AT3G48690	CXE12	alpha/beta-hydrolase domain-containing protein
CARHR157470	0.335832	1.15678	0.290316	AT3G48720	AT3G48720	HXXXD-type acyl-transferase-like protein
CARHR158130	0.375108	1.12359	0.333847	AT3G49260	iqd21	protein IQ-domain 21
CARHR159140	0.234941	1.09874	0.213828	AT3G50070	CYCD3;3	cyclin-D3-3
CARHR159610	0.286783	1.13773	0.252066	AT3G50260	CEJ1	ethylene-responsive transcription factor ERF011
CARHR159650	0.487646	1.03391	0.471651
CARHR159990	0.260891	1.02793	0.253802	AT3G50470	HR3	RPW8-like protein 3
CARHR160170	0.259313	1.02526	0.252925	AT3G50660	CYP90B1	cytochrome P450 90B1
CARHR160820	0.452757	1.58858	0.285007	AT3G51240	TT6	Naringenin,2-oxoglutarate 3-dioxygenase
CARHR161030	0.614043	1.00311	0.612136	AT3G51430	SSL5	strictosidine synthase
CARHR161150	0.272228	1.00989	0.269563	AT3G51560	AT3G51560	TIR-NBS-LRR class disease resistance protein
CARHR161260	0.297178	1.39219	0.21346	AT3G51660	AT3G51660	macrophage migration inhibitory factor family protein
CARHR162090	0.306018	1.1746	0.26053	AT1G23140	AT1G23140	calcium-dependent lipid-binding domain-containing protein
CARHR162170	0.423224	1.30418	0.324514	AT3G52400	SYP122	syntaxin-122
CARHR162590	0.261051	1.21973	0.214024	AT3G52720	ACA1	carbonic anhydrase
CARHR162610	0.367334	1.47528	0.248993	AT3G52740	AT3G52740	uncharacterized protein
CARHR162710	0.415533	1.71869	0.241774	AT3G52840	BGAL2	beta-galactosidase 2
CARHR162950	0.335251	1.35521	0.247378	AT3G53100	AT3G53100	GDSL esterase/lipase
CARHR163260	0.25447	1.15363	0.220583	AT3G53380	AT3G53380	concanavalin A-like lectin kinase-like protein
CARHR163320	0.584512	2.17443	0.268811	AT3G53420	PIP2	aquaporin PIP2-1
CARHR163630	0.327398	1.31837	0.248336	AT3G53730	AT3G53730	histone H4
CARHR163920	0.232803	1.07565	0.21643	AT3G54020	AtIPCS1	inositol phosphorylceramide synthase 1
CARHR164310	0.42976	1.06339	0.404142	AT3G54400	AT3G54400	aspartyl protease family protein
CARHR164400	0.755401	1.87467	0.402952	AT3G54500	AT3G54500	uncharacterized protein
CARHR164500	0.428363	2.09233	0.20473	AT3G54600	AT3G54600	class I glutamine amidotransferase domain-containing protein
CARHR164640	0.287868	1.08814	0.264549	AT3G54720	AMP1	glutamate carboxypeptidase II
CARHR164650	0.257287	1.04348	0.246565
CARHR164760	0.248928	1.19708	0.207946	AT3G54820	PIP2;5	putative aquaporin PIP2-5
CARHR164860	0.276583	1.32184	0.209241	AT3G54880	AT3G54880	uncharacterized protein
CARHR165150	0.601915	1.58442	0.379895
CARHR165160	0.650998	1.52058	0.428125	AT3G55130	ATWBC19	ABC transporter G family member 19
CARHR165310	0.31353	1.50447	0.208399	AT3G55330	PPL1	PsbP-like protein 1
CARHR165450	0.363537	1.35336	0.268618	AT3G55430	AT3G55430	O-Glycosyl hydrolases family 17 protein
CARHR165550	0.327854	1.17576	0.278845	AT3G55500	EXPA16	expansin A16
CARHR166020	0.23804	1.1889	0.200219	AT3G55940	AT3G55940	phosphoinositide phospholipase C 7
CARHR166350	0.616401	1.78787	0.344768	AT3G56200	AT3G56200	transmembrane amino acid transporter-like protein
CARHR166450	0.84319	1.38331	0.609544	AT3G56290	AT3G56290	uncharacterized protein
CARHR166730	0.287681	1.11927	0.257027	AT3G56620	AT3G56620	nodulin MtN21 /EamA-like transporter protein
CARHR167170	0.503944	1.23301	0.408709
CARHR167210	0.390683	1.63317	0.239218
CARHR167880	0.530479	1.44066	0.36822	AT3G57680	AT3G57680	Peptidase S41 family protein
CARHR168640	0.262678	1.21371	0.216425	AT3G58270	AT3G58270	phospholipase-like protein (PEARLI 4) with TRAF-like domain
CARHR169260	0.310604	1.23348	0.251812	AT3G58850	PAR2	phy rapidly regulated 2 protein
CARHR169370	0.409283	1.72585	0.237148	AT3G58990	IPMI1	isopropylmalate isomerase 1
CARHR169540	0.404777	1.35675	0.298343	AT3G59140	ATMRP14	multidrug resistance-associated protein 14
CARHR170160	0.222849	1.0625	0.20974	AT3G59820	AT3G59820	LETM1-like protein
CARHR170230	0.747077	2.02601	0.368742	AT3G59900	ARGOS	ARGOS protein
CARHR170270	0.528526	2.17261	0.243268	AT3G59940	AT3G59940	F-box/kelch-repeat protein SKIP20
CARHR170430	0.440433	1.35998	0.323853	AT3G60120	BGLU27	beta glucosidase 27
CARHR170740	0.464392	1.36662	0.33981	AT3G60420	AT3G60420	Phosphoglycerate mutase family protein
CARHR170930	0.517338	1.05208	0.491727	AT3G60530	GATA4	GATA transcription factor 4
CARHR171550	0.275642	1.08256	0.254622	AT3G61250	AtMYB17	myb domain protein 17
CARHR171770	0.452474	1.28791	0.351324	AT3G61430	ATPIP1	aquaporin PIP1-1
CARHR171830	0.254292	1.17175	0.21702	AT3G61490	AT3G61490	polygalacturonase-like protein
CARHR172080	0.28351	1.18398	0.239455	AT3G61750	AT3G61750	Cytochrome b561/ferric reductase transmembrane with DOMON related domain
CARHR172160	0.331779	1.16347	0.285163	AT3G61830	ARF18	auxin response factor 18
CARHR172240	0.471893	1.29722	0.363771	AT3G61890	ATHB-12	homeobox-leucine zipper protein ATHB-12
CARHR172760	0.433647	1.94605	0.222834	AT3G62410	CP12	CP12 domain-containing protein 2
CARHR172810	0.304322	1.5126	0.201191	AT3G62550	AT3G62550	putative adenine nucleotide alpha hydrolase domain-containing universal stress protein
CARHR173480	0.645073	2.17781	0.296203	AT3G63160	AT3G63160	uncharacterized protein
CARHR173530	0.304348	1.39387	0.218347	AT5G47800	AT5G47800	Phototropic-responsive NPH3 family protein
CARHR173560	0.265153	1.09512	0.242123	AT5G47760	PGLP2	4-nitrophenyl phosphatase
CARHR173790	0.830175	1.05019	0.7905	AT5G47560	ATSDAT	tonoplast dicarboxylate transporter
CARHR174120	0.422864	1.00187	0.422074	AT5G47240	atnudt8	nudix hydrolase 8
CARHR174140	0.358423	1.17156	0.305935	AT5G47220	ERF2	ethylene-responsive transcription factor 2
CARHR174790	0.338248	1.04823	0.322683	AT5G46710	AT5G46710	PLATZ transcription factor family protein
CARHR174800	0.222654	1.01179	0.220059	AT5G46700	TET1	Tetraspanin family protein
CARHR175480	0.287982	1.01156	0.284691	AT5G46330	FLS2	LRR receptor-like serine/threonine-protein kinase FLS2
CARHR175610	0.348809	1.64667	0.211827	AT5G46180	DELTA-OAT	ornithine-delta-aminotransferase
CARHR175630	0.283196	1.36538	0.207412
CARHR175850	0.204255	1.02003	0.200244	AT5G46080	AT5G46080	protein kinase family protein
CARHR175880	0.340048	1.28774	0.264066	AT5G46050	ATPTR3	peptide transporter PTR3-A
CARHR176290	0.239243	1.18491	0.201909	AT5G45680	ATFKBP13	FKBP-type peptidyl-prolyl cis-trans isomerase 3
CARHR176690	0.354786	1.46423	0.242301	AT5G45380	ATDUR3	solute:sodium symporter
CARHR176720	0.306861	1.05163	0.291796	AT5G45350	AT5G45350	proline-rich family protein
CARHR178210	0.303503	1.48458	0.204436	AT5G44680	AT5G44680	DNA-3-methyladenine glycosylase I
CARHR178220	0.26726	1.31201	0.203703	AT5G44670	AT5G44670	uncharacterized protein
CARHR178290	0.416833	1.9789	0.210638	AT5G44630	AT5G44630	alpha-barbatene synthase
CARHR178580	0.261483	1.07438	0.243381	AT5G44530	AT5G44530	Subtilase family protein
CARHR178650	0.236082	1.00233	0.235533	AT5G44410	AT5G44410	FAD-binding and BBE domain-containing protein
CARHR178670	0.421189	1.72725	0.243849	AT5G44400	AT5G44400	FAD-binding and BBE domain-containing protein
CARHR178950	0.575702	1.22586	0.46963	AT5G44260	AT5G44260	zinc finger CCCH domain-containing protein 61
CARHR179270	0.298193	1.00667	0.296216	AT5G44020	AT5G44020	HAD superfamily, subfamily IIIB acid phosphatase
CARHR179560	0.227595	1.13387	0.200724	AT5G43870	AT5G43870	uncharacterized protein
CARHR179680	0.230178	1.06787	0.215547	AT5G43810	ZLL	protein PINHEAD
CARHR180160	0.304026	1.28148	0.237247	AT5G43440	AT5G43440	putative 2-oxoglutarate-dependent dioxygenase
CARHR180740	0.343937	1.46264	0.235148	AT5G43170	AZF3	zinc-finger protein 3
CARHR180940	0.341366	1.35507	0.251918	AT5G43060	AT5G43060	Granulin repeat cysteine protease family protein
CARHR180950	0.285849	1.0071	0.283833	AT5G43020	AT5G43020	Leucine-rich repeat protein kinase family protein
CARHR181320	0.462922	1.10584	0.418615	AT5G42830	AT5G42830	HXXXD-type acyl-transferase-like protein
CARHR181400	0.4807	1.32474	0.362862
CARHR181590	0.481842	1.13797	0.423422	AT5G42680	AT5G42680	uncharacterized protein
CARHR181660	0.336096	1.08135	0.310813	AT5G42750	BKI1	BRI1 kinase inhibitor 1
CARHR182170	0.451451	1.17809	0.383205	AT5G49360	BXL1	beta-xylosidase 1
CARHR182870	0.815901	1.20478	0.67722	AT5G48850	ATSDI1	tetratricopeptide repeat domain-containing protein
CARHR182950	0.435776	1.42017	0.306847	AT5G48790	AT5G48790	uncharacterized protein
CARHR183260	0.509537	1.10252	0.462157	AT5G48657	AT5G48657	defense protein-like protein
CARHR183600	0.339201	1.13858	0.297915	AT5G48480	AT5G48480	Lactoylglutathione lyase / glyoxalase I-like protein
CARHR184880	0.35251	1.55845	0.226192	AT2G23910	AT2G23910	Rossmann-fold NAD(P)-binding domain-containing protein
CARHR184910	0.508751	1.71283	0.297025
CARHR184940	0.538305	2.29806	0.234244
CARHR184950	0.481041	1.56836	0.306717
CARHR184960	0.51002	2.08791	0.244273
CARHR185110	0.436926	1.32859	0.328865
CARHR185580	0.440084	1.62519	0.27079
CARHR185620	0.471555	1.88127	0.250658
CARHR185630	0.505869	1.92682	0.262541
CARHR185750	0.217941	1.05953	0.205696	AT5G27950	AT5G27950	kinesin motor protein-like protein
CARHR185920	0.326361	1.61519	0.202057	AT5G27320	ATGID1C	putative gibberellin receptor GID1L3
CARHR185990	0.256436	1.13341	0.226252	AT5G27390	AT5G27390	Mog1/PsbP/DUF1795-like photosystem II reaction center PsbP family protein
CARHR186310	0.291727	1.27106	0.229516
CARHR186670	0.255719	1.15567	0.221273	AT5G26860	LON_ARA_ARA	lon protease 1
CARHR187060	0.366217	1.06029	0.345393	AT5G26340	MSS1	sugar transport protein 13
CARHR187150	0.681184	1.22597	0.55563	AT5G26220	AT5G26220	ChaC-like family protein
CARHR187180	0.571154	1.67832	0.340313
CARHR187810	0.387327	1.87822	0.20622	AT5G25560	AT5G25560	CHY and CTCHY and RING-type zinc finger protein
CARHR187820	0.381281	1.5975	0.238673
CARHR188680	0.787538	1.79993	0.437538
CARHR188700	0.901051	1.97383	0.456499
CARHR188720	0.883678	1.33802	0.660437	AT5G24780	VSP1	vegetative storage protein 1
CARHR188800	0.59138	2.10992	0.280286	AT5G24660	LSU2	response to low sulfur 2
CARHR188880	0.433821	1.43846	0.301586	AT5G24570	AT5G24570	uncharacterized protein
CARHR188930	0.534771	1.42073	0.376405	AT5G24490	AT5G24490	putative 30S ribosomal protein
CARHR189000	0.490638	1.46899	0.333997	AT5G24420	PGL5	6-phosphogluconolactonase 5
CARHR189260	0.332894	1.47537	0.225634	AT5G24270	ATSOS3	calcineurin B-like protein 4
CARHR189390	0.433719	1.68554	0.257317
CARHR189430	0.303021	1.02209	0.296471
CARHR189480	0.373097	1.27251	0.293197	AT5G24105	AGP41	arabinogalactan protein 41
CARHR189640	0.412438	1.73157	0.238188	AT5G23920	AT5G23920	uncharacterized protein
CARHR189890	0.413366	1.47364	0.280507	AT5G23660	MTN3	MTN3-like protein
CARHR190650	0.479956	1.38496	0.346548	AT5G22880	H2B	histone H2B
CARHR190970	0.421099	1.21779	0.34579	AT5G22580	AT5G22580	stress responsive A/B Barrel domain-containing protein
CARHR191510	0.306784	1.22465	0.250509	AT5G22020	AT5G22020	strictosidine synthase family protein
CARHR191590	0.455793	1.6308	0.279491	AT5G21940	AT5G21940	uncharacterized protein
CARHR191700	0.352283	1.31684	0.267521	AT5G21170	AKINBETA1	SNF1-related protein kinase regulatory subunit beta-1
CARHR191760	0.24709	1.12959	0.218742	AT5G21105	AT5G21105	L-ascorbate oxidase
CARHR191880	0.430487	1.2616	0.341224	AT5G20960	AO1	aldehyde oxidase 1
CARHR192300	0.431017	1.1077	0.389111	AT5G20510	AL5	alfin-like 5 protein
CARHR192560	0.287883	1.15155	0.249996	AT5G20270	HHP1	heptahelical transmembrane protein1
CARHR193030	0.2494	1.24165	0.200861	AT5G19850	AT5G19850	hydrolase, alpha/beta fold family protein
CARHR193160	0.446297	1.41738	0.314875
CARHR193370	0.32962	1.54791	0.212945	AT5G19530	ACL5	Thermospermine synthase ACAULIS5
CARHR193900	0.343122	1.37738	0.249113	AT5G19090	AT5G19090	heavy metal transport/detoxification domain-containing protein
CARHR194310	0.34555	1.11035	0.311208	AT5G18690	ATAGP25	arabinogalactan protein 25
CARHR194420	0.294645	1.0229	0.28805	AT5G18600	AT5G18600	monothiol glutaredoxin-S2
CARHR194550	0.411091	1.14719	0.358346	AT5G18470	AT5G18470	curculin-like (mannose-binding) lectin family protein
CARHR194880	0.253809	1.14731	0.221222	AT5G18180	AT5G18180	H/ACA ribonucleoprotein complex subunit 1-like protein 2
CARHR194890	0.314637	1.30486	0.241127	AT5G18170	GDH1	glutamate dehydrogenase 1
CARHR195480	0.304694	1.51479	0.201146	AT5G17700	AT5G17700	mate efflux domain-containing protein
CARHR195510	0.247283	1.05143	0.235186	AT5G17670	AT5G17670	hydrolase-like protein
CARHR195990	0.843922	1.40421	0.600994	AT5G17220	ATGSTF12	glutathione S-transferase phi 12
CARHR197060	0.364469	1.11834	0.325903	AT5G16250	AT5G16250	uncharacterized protein
CARHR197280	0.51166	1.48025	0.345656	AT5G16030	AT5G16030	uncharacterized protein
CARHR197320	0.334931	1.35239	0.247659	AT5G16000	NIK1	NSP-interacting kinase 1
CARHR197340	0.57961	1.77434	0.326663
CARHR197350	0.652241	1.2512	0.521292	AT5G15950	AT5G15950	S-adenosylmethionine decarboxylase-like protein
CARHR197590	0.250213	1.13745	0.219976	AT5G15740	AT5G15740	O-fucosyltransferase family protein
CARHR197810	0.327427	1.03533	0.316253	AT5G15500	AT5G15500	ankyrin repeat-containing protein
CARHR197940	0.335788	1.03825	0.323416	AT5G15350	AtENODL17	Lamin-like protein
CARHR198080	0.617362	2.28243	0.270485	AT5G15230	GASA4	gibberellin-regulated protein 4
CARHR198100	0.273378	1.31917	0.207234	AT5G15210	ATHB30	homeobox protein 30
CARHR198420	0.470751	1.33237	0.35332	AT5G14920	AT5G14920	gibberellin-regulated protein
CARHR198570	0.883592	1.74755	0.505617	AT5G14740	CA2	carbonic anhydrase 2
CARHR198750	0.41772	1.15693	0.36106	AT5G14570	ATNRT2.7	high affinity nitrate transporter 2.7
CARHR199130	0.223447	1.08323	0.206278	AT5G14210	AT5G14210	leucine-rich repeat protein kinase-like protein
CARHR199140	0.573253	1.31918	0.434551	AT5G14200	IMD1	3-isopropylmalate dehydrogenase 3
CARHR199390	0.29292	1.20624	0.242838	AT5G13980	AT5G13980	Glycosyl hydrolase family 38 protein
CARHR199500	0.743928	2.09194	0.355616	AT5G13930	TT4	chalcone synthase
CARHR199810	0.438169	2.09178	0.209472	AT5G13630	CCH1	magnesium chelatase subunit H
CARHR199890	0.250124	1.19826	0.208739
CARHR199970	0.308421	1.12605	0.273896	AT5G13460	IQD11	protein IQ-domain 11
CARHR200330	0.345769	1.22297	0.28273	AT5G13140	AT5G13140	Pollen Ole e 1 allergen and extensin family protein
CARHR200390	0.602185	1.00863	0.597032	AT5G13080	WRKY75	putative WRKY transcription factor 75
CARHR200460	0.246354	1.20776	0.203977	AT5G13000	ATGSL12	callose synthase
CARHR200500	0.313715	1.36205	0.230326	AT5G12950	AT5G12950	uncharacterized protein
CARHR200660	0.254714	1.08508	0.234742	AT5G12440	AT5G12440	zinc finger CCCH domain-containing protein 55
CARHR201220	0.356479	1.2345	0.288763	AT5G11930	AT5G11930	glutaredoxin-C10
CARHR201570	0.433591	1.38124	0.313914	AT5G11650	AT5G11650	alpha/beta fold hydrolase family protein
CARHR201670	0.274307	1.03432	0.265206	AT5G11550	AT5G11550	ARM repeat-containing protein-like protein
CARHR201810	0.525989	2.20035	0.239048	AT5G11420	AT5G11420	uncharacterized protein
CARHR202000	0.338878	1.52134	0.222749	AT5G11260	HY5	transcription factor HY5
CARHR202100	0.221811	1.04576	0.212105
CARHR202150	0.29215	1.05386	0.277218	AT5G11150	ATVAMP713	vesicle-associated membrane protein 713
CARHR203330	0.287715	1.15663	0.248754	AT5G09990	PROPEP5	elicitor peptide 5
CARHR204340	0.640795	1.47678	0.433913	AT5G08640	FLS	flavonol synthase/flavanone 3-hydroxylase
CARHR205200	0.772069	1.86021	0.415044	AT5G07990	CYP75B1	Flavonoid 3-monooxygenase
CARHR205330	0.232814	1.12847	0.206309	AT5G07860	AT5G07860	HXXXD-type acyl-transferase-like protein
CARHR205480	0.329838	1.25317	0.263203	AT5G07690	MYB29	myb domain protein 29
CARHR206030	0.283261	1.19473	0.237092	AT5G07100	WRKY26	WRKY DNA-binding protein 26
CARHR206120	0.394549	1.69846	0.232298	AT5G07030	AT5G07030	aspartyl protease family protein
CARHR206160	0.601914	1.69193	0.355757	AT5G06980	AT5G06980	uncharacterized protein
CARHR206280	0.446783	1.26512	0.353155	AT5G06870	PGIP2	Polygalacturonase inhibitor 2
CARHR206430	0.237308	1.02861	0.230707	AT5G06750	AT5G06750	putative protein phosphatase 2C 68
CARHR206630	0.478012	1.71566	0.278618	AT5G06570	AT5G06570	alpha/beta hydrolase fold-containing protein
CARHR206670	0.434422	1.43517	0.302697	AT5G06530	AT5G06530	ABC transporter G family member 22
CARHR206940	0.384791	1.00707	0.382091	AT5G06240	emb2735	protein embryo defective 2735
CARHR207320	0.427183	1.10847	0.38538
CARHR207820	0.353519	1.25198	0.282367	AT5G05440	PYL5	abscisic acid receptor PYL5
CARHR208100	0.251796	1.1959	0.210549	AT5G05160	AT5G05160	putative leucine-rich repeat receptor-like protein kinase
CARHR208160	0.257239	1.28023	0.200932	AT5G05110	AT5G05110	cysteine proteinase inhibitor 7
CARHR208450	0.446043	1.53367	0.290834	AT5G04830	AT5G04830	Nuclear transport factor 2 (NTF2) family protein
CARHR208980	0.278977	1.01928	0.273701	AT5G04310	AT5G04310	pectate lyase family protein
CARHR209180	0.381523	1.57068	0.242903	AT5G04080	AT5G04080	uncharacterized protein
CARHR209540	0.326852	1.02098	0.320135	AT5G03760	ATCSLA9	glucomannan 4-beta-mannosyltransferase 9
CARHR209770	0.241005	1.02376	0.235411	AT5G03555	AT5G03555	nucleobase:cation symporter-1, NCS1 family
CARHR210160	0.241386	1.07695	0.224138	AT5G03190	CPUORF47	conserved peptide upstream open reading frame 47
CARHR210170	0.289207	1.06297	0.272075	AT5G03180	AT5G03180	RING/U-box domain-containing protein
CARHR210350	0.55811	1.43272	0.389545	AT5G02940	AT5G02940	uncharacterized protein
CARHR210430	0.586921	1.892	0.310212	AT5G02890	AT5G02890	HXXXD-type acyl-transferase-like protein
CARHR210490	0.345167	1.42468	0.242276	AT5G02840	LCL1	protein LHY/CCA1-like 1
CARHR210620	0.693928	1.23965	0.559776	AT5G02760	AT5G02760	putative protein phosphatase 2C 67
CARHR210810	0.293872	1.32152	0.222374	AT5G02550	AT5G02550	uncharacterized protein
CARHR210820	0.451253	1.00892	0.447262	AT5G02540	AT5G02540	Rossmann-fold NAD(P)-binding domain-containing protein
CARHR210890	0.344019	1.41919	0.242405	AT5G02490	AT5G02490	heat shock protein 70
CARHR211140	0.232523	1.05458	0.220488	AT5G02230	AT5G02230	haloacid dehalogenase-like hydrolase domain-containing protein
CARHR211180	0.28599	1.3042	0.219284	AT5G02180	AT5G02180	Transmembrane amino acid transporter family protein
CARHR211300	0.26333	1.30734	0.201424	AT5G02050	AT5G02050	Mitochondrial glycoprotein family protein
CARHR211340	0.243114	1.20415	0.201897	AT5G02020	SIS	uncharacterized protein
CARHR211540	0.620248	1.036	0.598698	AT5G01210	AT5G01210	HXXXD-type acyl-transferase-like protein
CARHR211580	0.266666	1.19397	0.223344	AT5G01240	LAX1	auxin transporter-like protein 1
CARHR212180	0.252566	1.14568	0.22045	AT5G01830	AT5G01830	U-box domain-containing protein 16
CARHR212470	0.231863	1.08143	0.214404	AT4G35580	NTL9	NAC transcription factor-like 9
CARHR213390	0.616	1.44067	0.42758	AT5G40990	GLIP1	GDSL esterase/lipase 1
CARHR214060	0.319852	1.06255	0.301024	AT5G38610	AT5G38610	plant invertase/pectin methylesterase inhibitor domain-containing protein
CARHR214170	0.66079	2.86033	0.231019	AT5G38430	AT5G38430	ribulose bisphosphate carboxylase small chain 1B
CARHR215040	0.36194	1.68747	0.214486	AT5G37770	TCH2	calcium-binding protein CML24
CARHR215190	0.352055	1.03179	0.34121	AT5G37660	PDLP7	cysteine-rich repeat secretory protein 60
CARHR215250	0.420137	1.06395	0.394883
CARHR216580	0.513093	1.01854	0.503753	AT5G36160	AT5G36160	tyrosine aminotransferase
CARHR216680	0.522863	1.70406	0.306834	AT5G35970	AT5G35970	putative DNA-binding protein
CARHR216770	0.326466	1.51798	0.215066	AT5G35790	G6PD1	glucose-6-phosphate dehydrogenase 1
CARHR217810	0.492513	1.98044	0.248689	AT5G35630	ATGSL1	glutamine synthetase
CARHR218160	0.444366	1.16983	0.379855	AT4G12830	AT4G12830	hydrolase, alpha/beta fold family protein
CARHR218280	0.396066	1.1539	0.343242	AT4G12970	STOMAGEN	epidermal patterning factor-like protein 9
CARHR218290	0.26118	1.03649	0.251984	AT4G12980	AT4G12980	putative auxin-responsive protein
CARHR218880	0.303173	1.0301	0.294314	AT4G13340	AT4G13340	leucine-rich repeat extensin-like protein 3
CARHR218960	0.365907	1.02518	0.356921
CARHR218990	0.703848	1.0207	0.689574	AT4G13410	ATCSLA15	putative mannan synthase 15
CARHR219430	0.545679	1.00461	0.543176	AT4G13660	PRR2	pinoresinol reductase 2
CARHR219550	0.656271	2.43573	0.269435
CARHR220120	0.690546	1.17609	0.587154	AT4G14090	AT4G14090	anthocyanin 5-O-glucosyltransferase
CARHR220350	0.301862	1.148	0.262945	AT4G14230	AT4G14230	CBS domain-containing protein with a domain of unknown function (DUF21)
CARHR220420	0.357704	1.52221	0.234989	AT4G14270	AT4G14270	Polyadenylate-binding protein-interacting protein 2
CARHR220550	0.349031	1.51743	0.230015	AT4G12730	FLA2	fasciclin-like arabinogalactan protein 2
CARHR220580	0.282848	1.20867	0.234015	AT4G14365	XBAT34	putative E3 ubiquitin-protein ligase XBAT34
CARHR220770	0.314717	1.37567	0.228775	AT4G14560	AXR5	auxin-responsive protein IAA1
CARHR220870	0.262423	1.09447	0.239772	AT4G14620	AT4G14620	uncharacterized protein
CARHR221930	0.474937	1.95518	0.242912	AT4G15210	BMY1	beta-amylase 5
CARHR222180	0.530383	1.44335	0.367467	AT4G15430	AT4G15430	ERD (early-responsive to dehydration stress) family protein
CARHR222250	0.637589	1.11318	0.572764	AT4G15480	UGT84A1	UDP-glycosyltransferase-like protein
CARHR222810	0.470119	1.98555	0.23677	AT4G16442	AT4G16442	uncharacterized protein
CARHR222880	0.328251	1.17636	0.27904	AT4G16480	ATINT4	inositol transporter 4
CARHR223400	0.308039	1.35282	0.227702	AT4G16780	ATHB2	homeobox-leucine zipper protein HAT4
CARHR223690	0.439989	1.77395	0.248028	AT4G17090	BMY8	beta-amylase 3
CARHR223880	0.322563	1.14251	0.282328	AT4G17250	AT4G17250	uncharacterized protein
CARHR224490	0.36236	1.78004	0.203569	AT4G17770	ATTPS5	alpha,alpha-trehalose-phosphate synthase
CARHR224840	0.2428	1.15982	0.209342	AT4G18070	AT4G18070	uncharacterized protein
CARHR225080	0.523932	1.09535	0.478325	AT4G18280	AT4G18280	glycine-rich cell wall protein-like protein
CARHR225390	0.441598	1.23813	0.356667	AT4G18540	AT4G18540	uncharacterized protein
CARHR225490	0.365679	1.48704	0.245911	AT4G18630	AT4G18630	uncharacterized protein
CARHR226040	0.497241	1.91803	0.259246	AT4G19170	NCED4	putative carotenoid cleavage dioxygenase 4
CARHR226170	0.363273	1.65496	0.219506	AT4G19380	AT4G19380	Long-chain-alcohol oxidase FAO4A
CARHR226210	0.246629	1.21482	0.203016	AT4G19420	AT4G19420	putative Pectinacetylesterase
CARHR226310	0.296594	1.44641	0.205054
CARHR226810	0.248729	1.20979	0.205597	AT4G20020	AT4G20020	uncharacterized protein
CARHR226950	0.403376	1.56101	0.258406	AT4G20110	VSR3;1	vacuolar-sorting receptor 7
CARHR227140	0.3979	1.38171	0.287977	AT4G20320	AT4G20320	putative CTP synthase
CARHR227710	0.397776	1.10373	0.360392	AT4G21120	CAT1	amino acid transporter 1
CARHR228120	0.445995	1.14071	0.390982	AT4G21445	AT4G21445	uncharacterized protein
CARHR228270	0.23221	1.04614	0.221969	AT4G21580	AT4G21580	putative NADPH quinone oxidoreductase
CARHR228750	0.208245	1.01672	0.20482
CARHR228820	0.526547	1.02021	0.516117	AT4G22010	sks4	protein SKU5 similar 4
CARHR228940	0.387025	1.26338	0.30634
CARHR228950	0.339233	1.21579	0.279023
CARHR229460	0.388122	1.00211	0.387303	AT4G22570	APT3	adenine phosphoribosyl transferase 3
CARHR230290	0.247742	1.14916	0.215586	AT4G23180	RLK4	cysteine-rich receptor-like protein kinase 10
CARHR230410	0.470504	1.12134	0.41959	AT4G23200	CRK12	putative cysteine-rich receptor-like protein kinase 12
CARHR231050	0.350035	1.46329	0.239211
CARHR231080	0.532397	1.06887	0.498094	AT4G23690	AT4G23690	disease resistance-responsive, dirigent domain-containing protein
CARHR231200	0.336001	1.446	0.232365	AT4G23810	WRKY53	putative WRKY transcription factor 53
CARHR231450	0.39433	1.10181	0.357891	AT4G24050	AT4G24050	Rossmann-fold NAD(P)-binding domain-containing protein
CARHR231970	0.313914	1.16607	0.269208	AT4G24570	DIC2	dicarboxylate carrier 2
CARHR232160	0.620012	1.97494	0.31394	AT4G24780	AT4G24780	putative pectate lyase 18
CARHR232360	0.322011	1.2221	0.26349	AT4G24960	ATHVA22D	HVA22-like protein d
CARHR232490	0.641455	2.11123	0.30383	AT4G25100	FSD1	Superoxide dismutase
CARHR232670	0.275664	1.35723	0.203107	AT4G25260	AT4G25260	plant invertase/pectin methylesterase inhibitor domain-containing protein
CARHR232710	0.283028	1.28641	0.220014	AT4G25300	AT4G25300	protein SRG1
CARHR233050	0.353324	1.12254	0.314754	AT4G25630	FIB2	rRNA 2-O-methyltransferase fibrillarin 2
CARHR233490	0.251583	1.20532	0.208727	AT4G25980	AT4G25980	peroxidase 43
CARHR234110	0.694399	1.36016	0.510526	AT4G26530	AT4G26530	fructose-bisphosphate aldolase, class I
CARHR234120	0.209	1.03367	0.202192	AT4G26540	AT4G26540	putative LRR receptor-like serine/threonine-protein kinase
CARHR234270	0.44156	1.16417	0.37929	AT4G26670	AT4G26670	Tim17/Tim22/Tim23 pre-protein translocase of the mitochondrial outer membrane domain-containing protein
CARHR234960	0.43771	1.93479	0.226231	AT4G27310	AT4G27310	B-box type zinc finger-containing protein
CARHR235050	0.281538	1.13855	0.247277	AT4G27380	AT4G27380	uncharacterized protein
CARHR235120	0.468764	2.28228	0.205393	AT4G27440	PORB	protochlorophyllide reductase B
CARHR235130	0.492132	2.13232	0.230797	AT4G27450	AT4G27450	aluminum induced protein with YGL and LRDR motifs
CARHR235200	0.311236	1.3226	0.23532	AT4G27520	ENODL2	early nodulin-like protein 2
CARHR235250	0.55495	1.04193	0.532616	AT4G27560	AT4G27560	UDP-glycosyltransferase-like protein
CARHR235360	0.269694	1.06529	0.253165	AT4G27652	AT4G27652	uncharacterized protein
CARHR235380	0.280748	1.17378	0.239184
CARHR235960	0.302836	1.12243	0.269803	AT4G28250	ATEXPB3	expansin B3
CARHR236130	0.427953	1.11181	0.384914	AT4G28390	AAC3	ADP/ATP carrier 3 protein
CARHR236690	0.783254	1.63358	0.479472	AT4G28940	AT4G28940	Phosphorylase-like protein protein
CARHR236750	0.449244	1.45425	0.308919	AT4G29020	AT4G29020	glycine-rich protein
CARHR236840	0.397058	1.46345	0.271317	AT4G29110	AT4G29110	uncharacterized protein
CARHR237720	0.240024	1.12916	0.212569	AT4G29820	CFIM-25	CFIM-25-like protein
CARHR237810	0.331273	1.12198	0.295257	AT4G29905	AT4G29905	uncharacterized protein
CARHR238070	0.431882	1.61375	0.267627	AT4G30170	AT4G30170	peroxidase 45
CARHR238180	0.46849	2.25563	0.207698	AT4G30270	MERI5B	xyloglucan:xyloglucosyl transferase
CARHR238360	0.32514	1.08685	0.299159	AT4G30470	AT4G30470	Rossmann-fold NAD(P)-binding domain-containing protein
CARHR238530	0.759521	1.53523	0.494728	AT4G30650	AT4G30650	putative low temperature and salt responsive protein
CARHR238950	0.37996	1.13806	0.333866	AT4G31040	AT4G31040	CemA-like proton extrusion protein-like protein
CARHR239030	0.285214	1.37868	0.206874	AT4G31120	SKB1	protein arginine N-methyltransferase 5
CARHR239470	0.307642	1.47675	0.208323	AT4G31590	CSLC5	putative xyloglucan glycosyltransferase 5
CARHR240240	0.641298	1.14501	0.56008	AT4G32340	AT4G32340	tetratricopeptide repeat domain-containing protein-like protein
CARHR240480	0.394317	1.14537	0.344272	AT3G26470	AT3G26470	RPW8 domain-containing powdery mildew resistance protein
CARHR241180	0.390427	1.58124	0.246912	AT4G33150	AT4G33150	lysine-ketoglutarate reductase/saccharopine dehydrogenase bifunctional enzyme
CARHR241640	0.277472	1.29322	0.214559	AT4G33540	AT4G33540	metallo-beta-lactamase family protein
CARHR241680	0.396131	1.77705	0.222915	AT4G33580	BCA5	beta carbonic anhydrase 5
CARHR242200	0.21112	1.01464	0.208073	AT4G34090	AT4G34090	putative cyclin delta-3
CARHR242600	0.332756	1.47529	0.225553	AT4G34200	EDA9	D-3-phosphoglycerate dehydrogenase
CARHR242780	0.213543	1.0403	0.205271
CARHR242800	0.300623	1.46828	0.204745	AT4G34600	AT4G34600	uncharacterized protein
CARHR242940	0.489063	1.31304	0.372466	AT4G34630	AT4G34630	uncharacterized protein
CARHR243230	0.335906	1.27914	0.262603
CARHR243370	0.844618	2.04058	0.41391	AT4G35090	CAT2	catalase 2
CARHR243650	0.315632	1.21691	0.259371	AT4G35320	AT4G35320	uncharacterized protein
CARHR243810	0.306756	1.00565	0.305031	AT4G35480	RHA3B	RING-H2 finger protein ATL45
CARHR244120	0.435397	1.27089	0.342593	AT4G35770	DIN1	senescence-associated protein DIN1
CARHR244210	0.222738	1.02933	0.216392	AT4G35840	AT4G35840	NEP1-interacting protein 1
CARHR244700	0.363895	1.7928	0.202976	AT4G36360	BGAL3	beta-galactosidase 3
CARHR244740	0.333193	1.19464	0.278907	AT4G36410	UBC17	putative ubiquitin-conjugating enzyme E2 17
CARHR244840	0.409211	1.78993	0.228619	AT4G36530	AT4G36530	hydrolase, alpha/beta fold family protein
CARHR245440	0.210746	1.0494	0.200824	AT4G37080	AT4G37080	uncharacterized protein
CARHR245510	0.310897	1.11093	0.279854	AT4G36990	HSF4	heat stress transcription factor B-1
CARHR245720	0.255641	1.0716	0.23856	AT4G37320	CYP81D5	cytochrome P450, family 81, subfamily D, polypeptide 5
CARHR245750	0.325569	1.49741	0.217421	AT4G37370	CYP81D8	cytochrome P450, family 81, subfamily D, polypeptide 8
CARHR245850	0.357764	1.27754	0.280041	AT4G37450	AGP18	Lysine-rich arabinogalactan protein 18
CARHR245920	0.341778	1.40611	0.243067	AT4G37520	AT4G37520	peroxidase 50
CARHR246150	0.460745	1.31069	0.351527	AT4G37760	SQE3	squalene epoxidase 3
CARHR246710	0.277433	1.24946	0.222042	AT4G39970	AT4G39970	haloacid dehalogenase-like hydrolase family protein
CARHR246760	0.470759	1.29314	0.364044	AT4G39940	AKN2	Adenylyl-sulfate kinase 2
CARHR247430	0.503942	2.22605	0.226384	AT4G39260	GR-RBP8	glycine-rich RNA-binding protein 8
CARHR247440	0.419938	1.09517	0.383445	AT4G39250	ATRL1	protein RAD-like 1
CARHR247810	0.620671	1.36935	0.453261	AT4G38960	AT4G38960	B-box type zinc finger-containing protein
CARHR247820	0.607523	1.17586	0.516664	AT4G38950	AT4G38950	ATP binding microtubule motor family protein
CARHR247900	0.284988	1.01895	0.279689	AT4G38840	AT4G38840	SAUR-like auxin-responsive protein
CARHR248090	0.240356	1.182	0.203348	AT4G00050	UNE10	transcription factor UNE10
CARHR248100	0.230786	1.06874	0.215942
CARHR248210	0.369875	1.29007	0.286708	AT4G00165	AT4G00165	bifunctional inhibitor/lipid-transfer protein/seed storage 2S albumin-like protein
CARHR248470	0.310361	1.37907	0.225051
CARHR248480	0.310361	1.37907	0.225051
CARHR248850	0.618895	1.25349	0.493738
CARHR249030	0.306321	1.15465	0.265293	AT4G01280	AT4G01280	myb family transcription factor
CARHR249310	0.245455	1.08372	0.226492	AT4G01026	PYL7	abscisic acid receptor PYL7
CARHR249390	0.240857	1.08646	0.221689	AT4G00950	MEE47	uncharacterized protein
CARHR249830	0.401497	1.13277	0.354438	AT4G01870	AT4G01870	tolB-related protein
CARHR249840	0.326421	1.06954	0.305197	AT4G01880	AT4G01880	methyltransferase
CARHR249960	0.24807	1.12275	0.220949	AT4G01720	WRKY47	putative WRKY transcription factor 47
CARHR250220	0.248388	1.19033	0.208672	AT4G01450	AT4G01450	nodulin MtN21 /EamA-like transporter family protein
CARHR251620	0.269365	1.07863	0.249727	AT4G03190	ATGRH1	GRR1-like protein 1
CARHR252480	0.474674	1.10006	0.431497	AT4G05070	AT4G05070	Wound-responsive family protein
CARHR252910	0.251025	1.19763	0.2096	AT4G04620	ATG8B	autophagy-related protein 8b
CARHR252940	0.477248	1.89567	0.251757	AT4G04610	APR1	5-adenylylsulfate reductase 1
CARHR253720	0.251512	1.04492	0.2407
CARHR253730	0.450813	1.54035	0.292669
CARHR253780	0.366019	1.29456	0.282737	AT4G12420	SKU5	Monocopper oxidase-like protein SKU5
CARHR253940	0.388237	1.86884	0.207742	AT4G12310	CYP706A5	cytochrome P450, family 706, subfamily A, polypeptide 5
CARHR254200	0.496698	1.0007	0.496349	AT4G12030	BAT5	bile acid transporter 5
CARHR255310	0.346095	1.12774	0.306892	AT4G11280	ACS6	1-aminocyclopropane-1-carboxylate synthase 6
CARHR257710	0.245548	1.18797	0.206695	AT5G50670	SPL13B	squamosa promoter-binding-like protein 13
CARHR257840	0.340271	1.20006	0.283546	AT5G50450	AT5G50450	MYND-type zinc finger protein
CARHR258170	0.7588	1.66823	0.454854	AT5G50335	AT5G50335	uncharacterized protein
CARHR258530	0.29643	1.39876	0.211924	AT5G50100	AT5G50100	putative thiol-disulfide oxidoreductase DCC
CARHR258720	0.208411	1.01059	0.206228	AT5G49990	AT5G49990	nucleobase-ascorbate transporter 5
CARHR259260	0.360078	1.12344	0.320514	AT4G08150	KNAT1	homeobox protein knotted-1-like 1
CARHR259470	0.357294	1.02214	0.349556
CARHR259730	0.683722	2.35009	0.290935	AT4G08770	Prx37	peroxidase 37
CARHR259960	0.473033	1.59786	0.296041	AT4G08950	EXO	Phosphate-responsive 1 family protein
CARHR260090	0.241678	1.04478	0.231319
CARHR261060	0.363545	1.42385	0.255325	AT4G10060	AT4G10060	Beta-glucosidase, GBA2 type family protein
CARHR261210	0.396509	1.57397	0.251917	AT4G10120	ATSPS4F	sucrose-phosphate synthase
CARHR261540	0.623119	1.21311	0.513654
CARHR261570	0.298609	1.20575	0.247655	AT5G40450	AT5G40450	uncharacterized protein
CARHR261630	0.273541	1.20477	0.227049	AT5G40390	SIP1	putative galactinol--sucrose galactosyltransferase 5
CARHR262380	0.433186	1.58947	0.272535	AT5G39850	AT5G39850	40S ribosomal protein S9-2
CARHR262620	0.338196	1.38654	0.243914	AT5G39670	AT5G39670	putative calcium-binding protein CML45
CARHR262630	0.293185	1.09456	0.267857	AT5G39660	CDF2	Dof zinc finger protein DOF5.2
CARHR262680	0.390398	1.45569	0.268188	AT5G39610	ATNAC6	NAC domain containing protein 6
CARHR263200	0.258236	1.02291	0.252452	AT5G39210	CRR7	chlororespiratory reduction 7
CARHR264170	0.52692	1.61046	0.327186	AT5G51440	AT5G51440	heat shock protein 23.5
CARHR264370	0.454148	1.32281	0.343321	AT5G51570	AT5G51570	Hypersensitive-induced response protein 4
CARHR264580	0.622823	1.84716	0.33718	AT5G51720	AT5G51720	Iron-binding zinc finger CDGSH type domain-containing protein
CARHR264610	0.356068	1.35678	0.262436	AT5G51750	ATSBT1.3	subtilase 1.3
CARHR264900	0.269169	1.31555	0.204606	AT5G51960	AT5G51960	uncharacterized protein
CARHR265260	0.338044	1.16617	0.289876	AT5G52280	AT5G52280	Myosin heavy chain-related protein
CARHR265570	0.495363	1.17588	0.42127	AT5G52570	B2	beta-carotene hydroxylase 2
CARHR265630	0.441107	1.63896	0.269139	AT5G52640	AtHsp90-1	heat shock protein 81-1
CARHR265710	0.311412	1.4012	0.222247	AT5G52750	AT5G52750	heavy metal transport/detoxification domain-containing protein
CARHR265950	0.368767	1.11906	0.329534	AT5G52970	AT5G52970	thylakoid lumenal protein 2
CARHR266230	0.349728	1.7048	0.205143	AT5G53160	RCAR3	abscisic acid receptor PYL8
CARHR267000	0.265437	1.26647	0.209589
CARHR267100	0.39407	1.60479	0.245558	AT5G53970	AT5G53970	tyrosine aminotransferase
CARHR267410	0.813448	1.4156	0.574631	AT5G54190	PORA	protochlorophyllide reductase A
CARHR267530	0.374099	1.20918	0.309382	AT5G54250	HLM1	cyclic nucleotide-gated ion channel 4
CARHR267730	0.570444	1.08142	0.527493	AT5G54470	AT5G54470	B-box type zinc finger-containing protein
CARHR267790	0.257462	1.22455	0.21025	AT5G54510	GH3.6	indole-3-acetic acid-amido synthetase GH3.6
CARHR268370	0.510298	1.1812	0.432015	AT5G55050	AT5G55050	GDSL esterase/lipase
CARHR268930	0.410737	1.92145	0.213764	AT5G55620	AT5G55620	uncharacterized protein
CARHR269050	0.339305	1.0803	0.314083	AT5G55730	FLA1	fasciclin-like arabinogalactan protein 1
CARHR269380	0.29424	1.23122	0.238982
CARHR269410	0.291547	1.38388	0.210674	AT5G56040	AT5G56040	leucine-rich receptor-like protein kinase
CARHR269550	0.314481	1.00406	0.313208
CARHR270590	0.298888	1.00774	0.296594	AT5G56840	AT5G56840	myb-like transcription factor family protein
CARHR270600	0.32713	1.32674	0.246567	AT5G56860	GNC	GATA transcription factor 21
CARHR270720	0.299396	1.34087	0.223285	AT5G56980	AT5G56980	uncharacterized protein
CARHR270780	0.299657	1.28572	0.233066	AT5G57030	LUT2	lycopene epsilon cyclase
CARHR270810	0.337302	1.24133	0.271726	AT5G57050	ABI2	protein phosphatase 2C 77
CARHR270970	0.304686	1.46586	0.207855	AT5G57180	CIA2	chloroplast import apparatus 2 protein
CARHR271040	0.460212	1.11225	0.413766	AT5G57240	ORP4C	OSBP(oxysterol binding protein)-related protein 4C
CARHR271140	0.336686	1.63776	0.205577	AT5G57345	AT5G57345	uncharacterized protein
CARHR271330	0.426422	1.2643	0.33728	AT5G57560	TCH4	xyloglucan endotransglucosylase/hydrolase protein 22
CARHR271400	0.276872	1.05427	0.26262	AT5G57630	CIPK21	CBL-interacting serine/threonine-protein kinase 21
CARHR271420	0.561217	1.58847	0.353306	AT5G57660	COL5	zinc finger protein CONSTANS-LIKE 5
CARHR271490	0.454479	1.00733	0.45117	AT5G57760	AT5G57760	uncharacterized protein
CARHR271520	0.33706	1.24199	0.271387	AT5G57785	AT5G57785	uncharacterized protein
CARHR272050	0.291149	1.04928	0.277476	AT5G58260	AT5G58260	oxidoreductase
CARHR272180	0.260354	1.24566	0.209009	AT5G58350	WNK4	putative serine/threonine-protein kinase WNK4
CARHR272670	0.284932	1.13807	0.250365	AT5G58760	DDB2	DNA damage-binding protein 2
CARHR272680	0.707799	1.00679	0.703028	AT5G58770	AT5G58770	dehydrodolichyl diphosphate synthase 2
CARHR273360	0.373693	1.75747	0.212631	AT5G59780	ATMYB59	transcription factor MYB59
CARHR273400	0.513405	1.25489	0.409125	AT5G59820	RHL41	C2H2-type zinc finger protein
CARHR273610	0.410593	1.16995	0.350948
CARHR274360	0.478876	1.37834	0.347429	AT5G60680	AT5G60680	uncharacterized protein
CARHR274820	0.273474	1.33955	0.204154	AT5G61130	PDCB1	glucan endo-1,3-beta-glucosidase-like protein 2
CARHR275090	0.253405	1.20429	0.210419	AT5G61330	AT5G61330	rRNA processing protein-like protein
CARHR275180	0.300754	1.16339	0.258516	AT5G61420	AtMYB28	myb domain protein 28
CARHR275380	0.499488	1.83484	0.272224	AT5G61590	AT5G61590	ethylene-responsive transcription factor ERF107
CARHR275390	0.410499	1.71572	0.239258	AT5G61600	ERF104	ethylene-responsive transcription factor ERF104
CARHR275460	0.303402	1.43552	0.211354	AT5G61660	AT5G61660	glycine-rich protein
CARHR275860	0.268647	1.23396	0.217711	AT5G62070	IQD23	protein IQ-domain 23
CARHR276140	0.587873	2.04392	0.28762	AT5G62360	AT5G62360	plant invertase/pectin methylesterase inhibitor domain-containing protein
CARHR276230	0.429908	1.40191	0.306659	AT5G62430	CDF1	Dof zinc finger protein DOF5.5
CARHR276310	0.231354	1.06626	0.216976	AT5G62530	ATP5CDH	delta-1-pyrroline-5-carboxylate dehydrogenase 12A1
CARHR277000	0.356686	1.55037	0.230065	AT5G63160	BT1	BTB and TAZ domain protein 1
CARHR277010	0.354992	1.59269	0.222888
CARHR277030	0.634594	1.81057	0.350494	AT5G63180	AT5G63180	putative pectate lyase 22
CARHR277050	0.235025	1.11944	0.20995
CARHR277390	0.483101	2.11644	0.228261	AT5G63530	FP3	farnesylated protein 3
CARHR277750	0.421116	1.47925	0.284682	AT5G63850	AAP4	amino acid permease 4
CARHR277920	0.300371	1.21146	0.247941	AT5G64000	SAL2	SAL2 phosphatase
CARHR278030	0.439351	1.12733	0.389728	AT5G64120	AT5G64120	peroxidase 71
CARHR278080	0.481956	1.63839	0.294166	AT5G64170	AT5G64170	dentin sialophosphoprotein-like protein
CARHR278160	0.417694	1.21319	0.344293	AT5G64250	AT5G64250	Aldolase-type TIM barrel family protein
CARHR278520	0.304933	1.49702	0.203694	AT5G64550	AT5G64550	loricrin-related protein
CARHR278540	0.556894	1.56068	0.356828	AT5G64570	XYL4	beta-D-xylosidase 4
CARHR278590	0.734932	2.00208	0.367085	AT5G64620	ATC/VIF2	cell wall / vacuolar inhibitor of fructosidase 2
CARHR279130	0.277209	1.15096	0.240851	AT5G65207	AT5G65207	uncharacterized protein
CARHR279260	0.363227	1.39539	0.260306	AT5G65300	AT5G65300	uncharacterized protein
CARHR279320	0.393565	1.6975	0.23185	AT5G65360	AT5G65360	histone H3
CARHR279360	0.313464	1.01696	0.308236	AT5G65390	AGP7	arabinogalactan protein 7
CARHR279620	0.322451	1.46337	0.220349	AT5G65660	AT5G65660	hydroxyproline-rich glycoprotein family protein
CARHR279640	0.242735	1.03085	0.235471	AT5G65683	AT5G65683	C3H4 type zinc finger protein
CARHR279830	0.298395	1.37519	0.216984	AT5G65830	RLP57	receptor like protein 57
CARHR280210	0.251525	1.18763	0.211787	AT5G67390	AT5G67390	uncharacterized protein
CARHR280240	0.519747	1.5142	0.343248	AT5G67370	AT5G67370	uncharacterized protein
CARHR281290	0.313224	1.30868	0.239343	AT5G66460	MAN7	mannan endo-1,4-beta-mannosidase 7
CARHR281310	0.274489	1.28204	0.214103	AT5G66440	AT5G66440	uncharacterized protein
CARHR281860	0.463695	1.83663	0.252471	ATCG00070	PSBK	photosystem II reaction center protein K precursor.[Source:TAIR;Acc:ATCG00070]
CARHR281870	0.444806	1.81508	0.245061	ATCG00120	ATPA	ATP synthase subunit alpha.[Source:TAIR;Acc:ATCG00120]
CARHR281900	0.352146	1.52671	0.230657	ATCG00150	ATPI	ATPase, F0 complex, subunit A protein.[Source:TAIR;Acc:ATCG00150]
CARHR281910	0.310709	1.03387	0.300529	ATCG00160	RPS2	ribosomal protein S2.[Source:TAIR;Acc:ATCG00160]
CARHR281930	0.241898	1.00723	0.240161	ATCG00190	RPOB	RNA polymerase subunit beta.[Source:TAIR;Acc:ATCG00190]
CARHR281940	0.387306	1.7549	0.2207
CARHR282040	0.39409	1.31714	0.299201	ATCG00420	NDHJ	NADH dehydrogenase subunit J.[Source:TAIR;Acc:ATCG00420]
CARHR282050	0.35736	1.63576	0.218467	ATCG00430	PSBG	photosystem II reaction center protein G.[Source:TAIR;Acc:ATCG00430]
CARHR282090	0.220511	1.0898	0.202341	ATCG00500	ACCD	acetyl-CoA carboxylase carboxyl transferase subunit beta.[Source:TAIR;Acc:ATCG00500]
CARHR282100	0.404814	1.3903	0.29117	ATCG00520	YCF4	unfolded protein binding.[Source:TAIR;Acc:ATCG00520]
CARHR282110	0.413605	1.54893	0.267026	ATCG00530	YCF10	CemA-like proton extrusion protein-related.[Source:TAIR;Acc:ATCG00530]
CARHR282120	0.425352	1.39114	0.305759	ATCG00540	PETA	photosynthetic electron transfer A.[Source:TAIR;Acc:ATCG00540]
CARHR282350	0.245132	1.08916	0.225065	ATCG01230	RPS12	ribosomal protein S12B.[Source:TAIR;Acc:ATCG01230]
CARHR282370	0.48011	1.47741	0.324968
CARHR282500	0.320172	1.34113	0.238733
CARHR282730	0.400728	1.1327	0.35378	ATMG00270	NAD6	NADH dehydrogenase 6.[Source:TAIR;Acc:ATMG00270]
CARHR283160	0.308738	1.0025	0.307968	ATMG00900	CCB256	cytochrome C biogenesis 256.[Source:TAIR;Acc:ATMG00900]
CARHR283530	0.277584	1.08335	0.256227	ATMG01360	COX1	cytochrome oxidase.[Source:TAIR;Acc:ATMG01360]
CARHR284770	0.503487	2.21936	0.226861
CARHR285010	0.381774	1.60437	0.237959	AT5G42250	AT5G42250	alcohol dehydrogenase-like 7
CARHR285190	0.336242	1.5827	0.212448	AT5G58960	GIL1	uncharacterized protein
CARHR285370	0.2668	1.21514	0.219564	AT5G59180	NRPB7	DNA-directed RNA polymerase II subunit RPB7
CARHR285630	0.215258	1.0278	0.209437	AT5G59290	UXS3	UDP-glucuronic acid decarboxylase 3
CARHR285670	0.535561	2.202	0.243216
CARHR285850	0.421478	1.14277	0.36882	AT5G59480	AT5G59480	haloacid dehalogenase-like hydrolase domain-containing protein
CARHR287400	0.394504	1.4119	0.279413	AT1G64770	NDF2	NDH-dependent cyclic electron flow 1
CARHR287470	0.384104	1.35309	0.283871	AT2G16660	AT2G16660	putative nodulin protein
CARHR288210	0.240249	1.10257	0.217899
CARHR288260	0.288034	1.15598	0.249168
CARHR288330	0.211545	1.03939	0.203528
CARHR289110	0.269505	1.1511	0.234127
CARHR289320	0.435037	1.74867	0.248782	AT3G53260	PAL2	phenylalanine ammonia-lyase 2
CARHR291090	0.273691	1.23159	0.222226	AT1G71697	ATCK1	choline kinase 1
CARHR291110	0.43286	1.20233	0.360018	AT1G71695	AT1G71695	peroxidase 12
CARHR291400	0.38691	1.50782	0.256603	AT3G45140	LOX2	lipoxygenase 2
CARHR291410	0.304229	1.3389	0.227223	AT5G26880	AGL26	protein agamous-like 26
CARHR291740	0.311216	1.28906	0.241428	AT3G63200	PLP9	PATATIN-like protein 9
CARHR292970	0.283367	1.09648	0.258433	AT2G23340	DEAR3	ethylene-responsive transcription factor ERF008
CARHR293540	0.406841	1.57386	0.258499	AT2G17230	EXL5	protein exordium like 5
CARHR293750	0.376357	1.20104	0.313359	AT5G65020	ANNAT2	annexin D2
CARHR293980	0.305324	1.00278	0.304479	AT4G38210	EXP20	expansin A20
CARHR294460	0.639786	1.94826	0.328389	AT4G38770	PRP4	proline-rich protein 4
CARHR009470	0.269245	1.07057	0.251497	AT1G09500	AT1G09500	Rossmann-fold NAD(P)-binding domain-containing protein
CARHR032350	0.287868	1.05479	0.272916	AT1G33030	AT1G33030	O-methyltransferase-like protein
CARHR048360	0.447021	1.14933	0.38894
CARHR050510	0.367485	1.18386	0.310414	AT1G61820	BGLU46	beta glucosidase 46
CARHR054880	0.303023	1.2701	0.238582
CARHR062000	0.332716	1.18349	0.281131	AT3G21950	AT3G21950	methyltransferase
CARHR074260	0.236281	1.0193	0.231808	AT1G80230	AT1G80230	cytochrome c oxidase subunit Vb
CARHR080460	0.402906	1.02548	0.392893	AT3G05960	STP6	sugar transport protein 6
CARHR085180	0.806483	1.50267	0.536701
CARHR110660	0.332507	1.54088	0.21579	AT2G20142	AT2G20142	Toll-Interleukin-Resistance domain-containing protein
CARHR130340	0.434878	1.02149	0.425729	AT2G36090	AT2G36090	F-box protein
CARHR138700	0.530753	1.23051	0.431328	AT2G43570	CHI	chitinase class 4-like protein
CARHR146310	0.297352	1.47681	0.201347	AT2G03980	AT2G03980	GDSL esterase/lipase
CARHR154320	0.264861	1.18847	0.222859
CARHR171570	0.487758	1.42614	0.342013	AT3G61270	AT3G61270	uncharacterized protein
CARHR181010	0.292379	1.06824	0.273701
CARHR181470	0.924121	1.36781	0.675621	AT5G42800	DFR	dihydroflavonol-4-reductase
CARHR184470	0.366834	1.17267	0.312819
CARHR185230	0.317811	1.02761	0.309273	AT5G28640	AN3	transcriptional coactivator-like protein
CARHR187460	0.216872	1.03309	0.209925
CARHR188710	0.808396	1.28693	0.628159
CARHR189440	0.505475	1.54565	0.327031	AT5G24140	SQP2	Squalene monooxygenase 2
CARHR245360	0.391406	1.20098	0.325906	AT4G37150	ATMES9	methyl esterase 9
CARHR250380	0.324998	1.59142	0.204219
CARHR252800	0.328493	1.08739	0.302093	AT4G04750	AT4G04750	sugar transporter ERD6-like 14
CARHR256830	0.382073	1.60974	0.237351	AT5G51190	AT5G51190	ethylene-responsive transcription factor ERF105
CARHR267220	0.742569	1.2923	0.574612	AT5G54060	UF3GT	UDP-glucose:flavonoid 3-o-glucosyltransferase
CARHR280920	0.321264	1.15337	0.278544	AT5G66780	AT5G66780	uncharacterized protein
CARHR286620	0.501542	1.55268	0.323016
CARHR286630	0.409516	1.40172	0.292153	AT1G47890	AtRLP7	receptor like protein 7
CARHR034350	0.419542	1.03256	0.406312
CARHR220570	0.217583	1.00181	0.217189

## Sheet: C.amara
VEH name of C. amara samples	standard deviation	mean	coefficient of variation	TAIR	gene name	gene description
CARHR000010	0.463071	1.72273	0.268801	AT4G25500	RS40	arginine/serine-rich-splicing factor RSP40
CARHR000060	0.339209	1.31005	0.258929
CARHR001150	0.55964	1.27817	0.437843	AT1G01300	AT1G01300	aspartyl protease-like protein
CARHR001210	0.300972	1.06899	0.281548	AT1G01250	AT1G01250	ethylene-responsive transcription factor ERF023
CARHR001420	0.862943	1.45057	0.594897	AT1G01060	LHY	protein late elongated hypocotyl
CARHR001660	0.335431	1.38113	0.242867	AT1G02340	HFR1	transcription factor HFR1
CARHR001930	0.474605	1.29616	0.366162	AT1G02640	BXL2	beta-glucosidase
CARHR001940	0.344303	1.1276	0.305342	AT1G02660	AT1G02660	alpha/beta-hydrolase domain-containing protein
CARHR002130	0.244391	1.2176	0.200716	AT1G02816	AT1G02816	uncharacterized protein
CARHR002340	0.419408	1.10608	0.379183	AT1G03220	AT1G03220	aspartyl protease-like protein
CARHR003390	0.362371	1.71594	0.211179	AT1G04040	AT1G04040	HAD superfamily, subfamily IIIB acid phosphatase
CARHR004060	0.392885	1.12887	0.348033	AT1G04680	AT1G04680	putative pectate lyase 1
CARHR004150	0.575417	1.71566	0.335391	AT1G04770	AT1G04770	male sterility MS5 family protein
CARHR005200	0.448656	1.42375	0.315123	AT1G05680	UGT74E2	Uridine diphosphate glycosyltransferase 74E2
CARHR006370	0.39348	1.59531	0.246648	AT1G06690	AT1G06690	NAD(P)-linked oxidoreductase-like protein
CARHR006440	0.32664	1.58388	0.206228	AT1G06760	AT1G06760	histone H1.1
CARHR006450	0.32664	1.58388	0.206228
CARHR006530	0.215282	1.05536	0.203989	AT1G06840	AT1G06840	putative leucine-rich repeat transmembrane protein kinase
CARHR006700	0.373014	1.37047	0.27218	AT1G07010	AT1G07010	calcineurin-like metallo-phosphoesterase-like protein
CARHR006730	0.302742	1.31711	0.229853	AT1G07040	AT1G07040	uncharacterized protein
CARHR007160	0.36776	1.1375	0.323307	AT1G07420	ATSMO2	methylsterol monooxygenase
CARHR007510	0.342014	1.02064	0.335098	AT1G07720	KCS3	3-ketoacyl-CoA synthase 3
CARHR008450	0.435912	1.22128	0.356932	AT1G08550	NPQ1	Violaxanthin de-epoxidase
CARHR008540	0.466746	1.1554	0.403969	AT1G08630	THA1	threonine aldolase
CARHR009160	0.592006	1.08853	0.543861	AT1G09200	AT1G09200	histone H3
CARHR009320	0.411268	1.12029	0.36711	AT1G09350	AtGolS3	galactinol synthase 3
CARHR009360	0.269364	1.07425	0.250745	AT1G09400	AT1G09400	putative 12-oxophytodienoate reductase-like protein 1
CARHR009440	0.307748	1.10264	0.2791	AT1G09460	AT1G09460	carbohydrate-binding X8 domain-containing protein
CARHR010180	0.486416	1.71387	0.283812	AT1G10070	BCAT-2	branched-chain-amino-acid aminotransferase 2
CARHR010260	0.211563	1.01496	0.208444	AT1G10155	PP2-A10	phloem protein 2-A10
CARHR010710	0.345922	1.25468	0.275705	AT1G10550	XTH33	xyloglucan:xyloglucosyl transferase
CARHR010980	0.506912	1.35084	0.375257	AT1G10760	GWD	alpha-glucan water dikinase 1
CARHR011800	0.252712	1.07593	0.234878	AT1G11530	ATCXXS1	thioredoxin-like protein CXXS1
CARHR011870	0.328489	1.55597	0.211114	AT1G11580	ATPMEPCRA	bifunctional pectinesterase 18/rRNA N-glycosylase
CARHR012450	0.479344	2.07085	0.231472	AT1G12090	ELP	extensin-like protein
CARHR012470	0.356669	1.40835	0.253254	AT1G12110	CHL1-1	nitrate transporter 1.1
CARHR012510	0.374441	1.1903	0.314578	AT1G12200	AT1G12200	dimethylaniline monooxygenase (N-oxide forming)
CARHR012660	0.308171	1.01072	0.304903	AT1G12370	PHR1	photolyase 1
CARHR012760	0.358264	1.08414	0.330458
CARHR014220	0.458371	1.08137	0.42388	AT1G13830	AT1G13830	carbohydrate-binding X8 domain-containing protein
CARHR014420	0.360972	1.14218	0.316037	AT1G14040	AT1G14040	phosphate transporter PHO1-3
CARHR014620	0.277252	1.01304	0.273684	AT1G14205	AT1G14205	Ribosomal L.8/L5e family protein
CARHR015230	0.346553	1.4347	0.241551	AT1G14700	PAP3	purple acid phosphatase 3
CARHR015410	0.380607	1.49995	0.253746	AT5G35525	AT5G35525	PLAC8 family protein
CARHR015620	0.305355	1.03556	0.294869	AT1G15100	RHA2A	E3 ubiquitin-protein ligase RHA2A
CARHR015860	0.258645	1.12619	0.229663	AT1G15330	AT1G15330	Cystathionine beta-synthase (CBS) protein
CARHR015910	0.787857	1.39805	0.563539	AT1G15380	AT1G15380	lactoylglutathione lyase / glyoxalase I-like protein
CARHR017620	0.27015	1.26731	0.213168	AT1G17090	AT1G17090	uncharacterized protein
CARHR017960	0.294111	1.11792	0.263089	AT1G17360	AT1G17360	uncharacterized protein
CARHR018260	0.328839	1.18059	0.278539	AT1G17650	GLYR2	glyoxylate reductase 2
CARHR018360	0.333428	1.17673	0.28335	AT1G17750	AtPEPR2	PEP1 receptor 2
CARHR019290	0.275034	1.05433	0.26086	AT1G18660	AT1G18660	zinc finger (C3HC4-type RING finger) family protein
CARHR019330	0.528479	1.08419	0.487439	AT1G18710	AtMYB47	myb domain protein 47
CARHR019380	0.338189	1.02847	0.328827	AT1G18740	AT1G18740	uncharacterized protein
CARHR019460	0.389895	1.20415	0.323794	AT1G18810	AT1G18810	protein phytochrome kinase substrate 3
CARHR019860	0.303371	1.20016	0.252775
CARHR019900	0.265877	1.15666	0.229866	AT1G19310	AT1G19310	RING/U-box domain-containing protein
CARHR019980	0.436651	1.40704	0.310334	AT1G19390	AT1G19390	putative wall-associated receptor kinase-like 11
CARHR020100	0.662498	1.34637	0.492063	AT1G19530	AT1G19530	uncharacterized protein
CARHR020120	0.433091	1.82046	0.237902	AT1G19570	ATDHAR1	glutathione S-transferase DHAR1
CARHR020150	0.360659	1.51988	0.237295	AT1G19630	CYP722A1	cytochrome P450, family 722, subfamily A, polypeptide 1
CARHR020190	0.327591	1.52938	0.214199	AT1G19670	ATCLH1	chlorophyllase 1
CARHR020480	0.309094	1.38359	0.223399	AT1G20010	TUB5	tubulin beta-5 chain
CARHR021280	0.350868	1.17949	0.297475	AT1G20850	XCP2	Xylem cysteine proteinase 2
CARHR021290	0.29005	1.09818	0.264118	AT1G20860	PHT1;8	putative inorganic phosphate transporter 1-8
CARHR021790	0.520669	1.83334	0.284	AT1G21400	AT1G21400	2-oxoisovalerate dehydrogenase E1 component, alpha subunit
CARHR021800	0.362696	1.04967	0.345532	AT1G21410	SKP2A	F-box protein SKP2A
CARHR022340	0.266127	1.20483	0.220884	AT1G21980	PIP5K1	phosphatidylinositol-4-phosphate 5-kinase 1
CARHR022910	0.370242	1.06007	0.349262	AT1G22540	AT1G22540	putative peptide/nitrate transporter
CARHR023060	0.448499	1.01655	0.441197	AT1G22690	AT1G22690	putative gibberellin-regulated protein
CARHR023130	0.364491	1.34452	0.271094	AT1G22770	GI	gigantea protein (GI)
CARHR023190	0.274212	1.32593	0.206807	AT1G22850	AT1G22850	SNARE associated Golgi protein family
CARHR023390	0.263575	1.14715	0.229765	AT1G23010	LPR1	cupredoxin-like protein
CARHR023410	0.213551	1.06061	0.201347	AT1G23030	AT1G23030	U-box domain-containing protein 11
CARHR023460	0.263252	1.03606	0.254088	AT1G23080	ATPIN7	auxin efflux carrier component 7
CARHR023530	0.230873	1.03619	0.22281	AT5G28010	AT5G28010	SRPBCC ligand-binding domain-containing protein
CARHR023780	0.384189	1.53321	0.250578	AT1G23330	AT1G23330	alpha/beta-hydrolase-like protein
CARHR023840	0.32691	1.31554	0.248499	AT1G23400	ATCAF2	CRS2-associated factor 2
CARHR024120	0.896582	1.6039	0.559003	AT1G23730	ATBCA3	beta carbonic anhydrase 3
CARHR024240	0.268008	1.22055	0.21958	AT1G23850	AT1G23850	uncharacterized protein
CARHR024430	0.348105	1.32003	0.263711	AT1G24140	AT1G24140	matrix metalloprotease domain-containing protein
CARHR024960	0.320428	1.11529	0.287304	AT1G26945	KDR	basic helix-loop-helix domain-containing protein
CARHR025010	0.266579	1.02874	0.259132	AT1G26930	AT1G26930	F-box/kelch-repeat protein
CARHR025170	0.358249	1.32999	0.269362	AT1G26770	AT-EXP10	expansin A10
CARHR025180	0.288479	1.13895	0.253284	AT1G26761	AT1G26761	Arabinanase/levansucrase/invertase
CARHR025700	0.35019	1.13043	0.309785	AT1G26210	ATSOFL1	SOB five-like 1 protein
CARHR025810	0.51961	1.16831	0.444755
CARHR025900	0.333102	1.36823	0.243454	AT1G25550	AT1G25550	myb-like transcription factor-like protein
CARHR026560	0.304945	1.15409	0.264228	AT1G24530	AT1G24530	transducin/WD-40 repeat-containing protein
CARHR027500	0.524853	1.09987	0.477196	AT1G28050	AT1G28050	zinc finger protein CONSTANS-LIKE 15
CARHR027780	0.311729	1.2256	0.254348	AT1G28290	AGP31	arabinogalactan protein 31
CARHR027820	0.662597	1.48438	0.446379	AT1G28330	DRM1	dormancy-associated protein-like 1
CARHR028090	0.527055	1.22401	0.430598	AT1G28600	AT1G28600	GDSL esterase/lipase
CARHR028270	0.300798	1.25615	0.23946	AT1G29050	TBL38	protein trichome birefringence-like 38
CARHR028600	0.398628	1.35557	0.294067	AT1G29280	WRKY65	putative WRKY transcription factor 65
CARHR028910	0.218747	1.06061	0.206246	AT1G29520	AT1G29520	AWPM19-like protein
CARHR029050	0.420795	1.46169	0.287882	AT1G29700	AT1G29700	metallo-beta-lactamase domain-containing protein
CARHR029360	0.387993	1.32514	0.292794	AT1G30040	GA2OX2	gibberellin 2-beta-dioxygenase 2
CARHR029670	0.456372	1.26262	0.361449	AT1G30280	AT1G30280	chaperone DnaJ-domain-containing protein
CARHR029760	0.344191	1.60867	0.213959	AT1G30370	AT1G30370	lipase-3 domain-containing protein
CARHR030190	0.258337	1.15301	0.224054	AT1G30730	AT1G30730	FAD-binding and BBE domain-containing protein
CARHR030220	0.344029	1.1911	0.288833	AT1G30755	AT1G30755	uncharacterized protein
CARHR031160	0.277992	1.02757	0.270534	AT1G31820	AT1G31820	amino acid permease-like protein
CARHR031270	0.209005	1.031	0.202721	AT1G31930	XLG3	extra-large GTP-binding protein 3
CARHR031730	0.300298	1.21878	0.246392	AT1G32360	AT1G32360	zinc finger CCCH domain-containing protein 12
CARHR031800	0.219142	1.08509	0.201957	AT1G32380	PRS2	ribose-phosphate pyrophosphokinase 2
CARHR031900	0.683862	1.1623	0.588369	AT1G32450	NRT1.5	nitrate transporter 1.5
CARHR032230	0.347923	1.67373	0.207873	AT1G32900	AT1G32900	granule-bound starch synthase
CARHR032240	0.413627	1.25804	0.328786	AT1G32920	AT1G32920	uncharacterized protein
CARHR033860	0.253143	1.20151	0.210687	AT1G34430	EMB3003	pyruvate dehydrogenase E2 component
CARHR034220	0.271117	1.25554	0.215937	AT1G35460	AT1G35460	transcription factor bHLH80
CARHR034520	0.333872	1.02257	0.326501
CARHR034720	0.502538	2.34828	0.214002	AT1G37130	NR	Nitrate reductase (NADH)
CARHR034990	0.387137	1.44265	0.268351	AT1G36370	SHM7	serine hydroxymethyltransferase 7
CARHR035460	0.384001	1.43912	0.26683
CARHR035480	0.421343	1.02019	0.413005	AT1G43790	TED6	tracheary element differentiation-related 6 protein
CARHR035720	0.340865	1.50314	0.226769	AT1G43910	AT1G43910	P-loop containing nucleoside triphosphate hydrolase-like protein
CARHR035760	0.425488	1.81814	0.234024	AT1G44000	AT1G44000	uncharacterized protein
CARHR035820	0.290058	1.19109	0.243524	AT1G44130	AT1G44130	aspartyl protease-like protein
CARHR035930	0.428757	2.05691	0.208447	AT1G44446	CAO	chlorophyllide a oxygenase
CARHR036620	0.420155	1.54772	0.271467	AT1G46768	RAP2.1	ethylene-responsive transcription factor RAP2-1
CARHR037100	0.306598	1.44164	0.212673	AT1G47530	AT1G47530	MATE efflux family protein
CARHR037320	0.249043	1.19353	0.208661	AT1G47710	AT1G47710	serpin-ZX
CARHR038680	0.515937	1.36918	0.37682	AT1G48750	AT1G48750	bifunctional inhibitor/lipid-transfer protein/seed storage 2S albumin-like protein
CARHR039030	0.432816	1.89378	0.228545	AT1G49000	AT1G49000	uncharacterized protein
CARHR039850	0.245369	1.18804	0.206533	AT1G49780	PUB26	U-box domain-containing protein 26
CARHR040210	0.382801	1.0914	0.350742	AT1G50180	AT1G50180	NB-ARC domain-containing disease resistance protein
CARHR041830	0.264009	1.3048	0.202336
CARHR041950	0.3595	1.3591	0.264513	AT1G51800	AT1G51800	putative leucine-rich repeat protein kinase
CARHR042070	0.402912	1.73335	0.232447	AT1G51920	AT1G51920	uncharacterized protein
CARHR042090	0.355214	1.47478	0.240859	AT1G51940	AT1G51940	LysM type receptor kinase-like protein
CARHR042170	0.879988	1.01691	0.865356	AT1G52040	MBP1	myrosinase-binding protein 1
CARHR042340	0.352737	1.27545	0.27656	AT1G52200	AT1G52200	PLAC8 family protein
CARHR042480	0.512418	1.49206	0.34343	AT1G52342	AT1G52342	uncharacterized protein
CARHR042540	0.930227	2.0143	0.461812	AT1G52400	BGL1	beta glucosidase 18
CARHR042550	0.554497	1.46771	0.377799	AT1G52410	TSA1	TSK-associating protein 1
CARHR042860	0.314136	1.51155	0.207824	AT1G52720	AT1G52720	uncharacterized protein
CARHR043040	0.483744	1.15171	0.42002	AT1G52820	AT1G52820	putative 2-oxoglutarate-dependent dioxygenase
CARHR043110	0.423706	1.27676	0.331862	AT1G52890	ANAC019	NAC domain-containing protein 19
CARHR043400	0.413155	1.18042	0.350006	AT1G53170	ATERF-8	ethylene-responsive transcription factor 8
CARHR043740	0.309549	1.29761	0.238554
CARHR044230	0.35513	1.18846	0.298814	AT1G53920	GLIP5	GDSL esterase/lipase 5
CARHR044440	0.383327	1.7453	0.219634	AT1G54100	ALDH7B4	aldehyde dehydrogenase 7B4
CARHR044450	0.369978	1.14686	0.322601
CARHR044870	0.364292	1.24099	0.293549	AT1G55210	AT1G55210	Disease resistance-responsive (dirigent-like protein) family protein
CARHR044990	0.497224	1.73574	0.286463	AT1G55330	AGP21	arabinogalactan protein 21
CARHR045700	0.543289	1.73451	0.313224	AT1G55960	AT1G55960	putative polyketide cyclase/dehydrase and lipid transport-like protein
CARHR045910	0.403057	1.46978	0.274229	AT1G56150	AT1G56150	SAUR-like auxin-responsive protein
CARHR046190	0.270564	1.16332	0.232579	AT1G64710	AT1G64710	putative alcohol dehydrogenase
CARHR046210	0.37863	1.23971	0.305418	AT1G64680	AT1G64680	uncharacterized protein
CARHR046230	0.337788	1.48642	0.227249	AT1G64660	ATMGL	methionine gamma-lyase
CARHR046280	0.264811	1.16341	0.227615	AT1G64640	ENODL8	early nodulin-like protein 8
CARHR046410	0.463659	1.00342	0.462081
CARHR046450	0.446137	1.93336	0.230757	AT1G64500	AT1G64500	glutaredoxin-like protein
CARHR046520	0.321083	1.19758	0.26811	AT1G64400	LACS3	long-chain acyl-CoA synthetase
CARHR046540	0.510206	1.02568	0.497432	AT1G64390	AtGH9C2	endoglucanase 6
CARHR046730	0.23511	1.12495	0.208996	AT1G64200	VHA-E3	V-type proton ATPase subunit E3
CARHR046870	0.303323	1.43764	0.210987	AT1G64065	AT1G64065	late embryogenesis abundant hydroxyproline-rich glycoprotein
CARHR047400	0.263535	1.00445	0.262367	AT1G63800	UBC5	ubiquitin-conjugating enzyme E2 5
CARHR048320	0.296479	1.43286	0.206915	AT1G63180	UGE3	UDP-glucose 4-epimerase
CARHR048700	0.240903	1.08547	0.221934	AT1G62960	ACS10	putative aminotransferase ACS10
CARHR049070	0.493699	1.70715	0.289195	AT1G62770	AT1G62770	plant invertase/pectin methylesterase inhibitor domain-containing protein
CARHR049410	0.638221	2.14261	0.297872	AT1G62510	AT1G62510	bifunctional inhibitor/lipid-transfer protein/seed storage 2S albumin-like protein
CARHR049500	0.309171	1.02785	0.300795	AT1G62422	AT1G62422	uncharacterized protein
CARHR049820	0.39301	1.4991	0.262164	AT1G62300	WRKY6	WRKY transcription factor 6
CARHR049870	0.288249	1.26836	0.227261	AT1G62260	MEF9	mitochondrial editing factor 9
CARHR050670	0.32621	1.10318	0.2957	AT1G61667	AT1G61667	uncharacterized protein
CARHR051240	0.244587	1.10998	0.220352	AT1G61370	AT1G61370	S-locus lectin protein kinase family protein
CARHR051300	0.583035	1.02562	0.568468	AT1G61340	AT1G61340	F-box protein
CARHR051820	0.238204	1.05184	0.226464	AT1G60810	ACLA-2	ATP-citrate lyase A-2
CARHR051990	0.31098	1.13954	0.272899	AT1G60960	IRT3	Fe(2+) transport protein 3
CARHR052760	0.253241	1.0356	0.244537	AT1G60190	AT1G60190	U-box domain-containing protein 19
CARHR053730	0.520662	1.09623	0.474959	AT5G48180	NSP5	nitrile specifier protein 5
CARHR053910	0.484732	1.24505	0.389327	AT1G58170	AT1G58170	Disease resistance-responsive (dirigent-like protein) family protein
CARHR054430	0.324877	1.61235	0.201493	AT1G57770	AT1G57770	FAD/NAD(P)-binding oxidoreductase domain-containing protein
CARHR054440	0.237207	1.15107	0.206076	AT3G43270	AT3G43270	pectinesterase 32
CARHR055650	0.255742	1.19239	0.214479
CARHR057200	0.492027	1.40689	0.349727	AT1G65490	AT1G65490	uncharacterized protein
CARHR058100	0.252327	1.20002	0.21027	AT1G66130	AT1G66130	Rossmann-fold NAD(P)-binding domain-containing protein
CARHR058420	0.28864	1.1579	0.249279	AT1G66430	AT1G66430	fructokinase
CARHR058530	0.313565	1.12257	0.279328
CARHR058550	0.327365	1.43033	0.228873
CARHR058770	0.422194	1.10805	0.381026
CARHR059200	0.237724	1.07646	0.220839
CARHR059460	0.283369	1.22995	0.23039	AT1G67050	AT1G67050	uncharacterized protein
CARHR060520	0.449883	1.1276	0.398974
CARHR060530	0.331621	1.16911	0.283653	AT1G67880	AT1G67880	beta-1,4-N-acetylglucosaminyltransferase like protein
CARHR060560	0.251025	1.02853	0.244062	AT1G67920	AT1G67920	uncharacterized protein
CARHR060620	0.276172	1.23535	0.223558	AT1G67970	AT-HSFA8	heat stress transcription factor A-8
CARHR060880	0.345131	1.20291	0.286913	AT1G68190	AT1G68190	putative zinc finger protein
CARHR061350	0.504655	1.39164	0.362632	AT1G68560	ATXYL1	alpha-xylosidase 1
CARHR061400	0.31872	1.11769	0.285158	AT1G68600	AT1G68600	Aluminum activated malate transporter family protein
CARHR061600	0.403197	1.09078	0.369639	AT1G68780	AT1G68780	leucine-rich repeats-ribonuclease inhibitor domain-containing protein
CARHR061910	0.276776	1.19641	0.231338	AT1G69040	ACR4	ACT domain-containing protein
CARHR062030	0.405582	1.48163	0.273741	AT1G69160	AT1G69160	uncharacterized protein
CARHR062520	0.329917	1.2431	0.265398	AT1G69570	AT1G69570	Dof zinc finger protein DOF1.10
CARHR063670	0.529893	1.76227	0.300687
CARHR063770	0.277509	1.03497	0.268132	AT1G70560	SAV3	tryptophan aminotransferase
CARHR064130	0.290276	1.16867	0.248382	AT1G70830	MLP28	MLP-like protein 28
CARHR064270	0.379847	1.13725	0.334006	AT1G70990	AT1G70990	proline-rich family protein
CARHR064390	0.357617	1.33416	0.268047	AT1G71100	RSW10	ribose 5-phosphate isomerase A
CARHR064430	0.298453	1.13847	0.262153
CARHR064850	0.324802	1.05365	0.308263	AT1G72030	AT1G72030	Acyl-CoA N-acyltransferases-like protein
CARHR065150	0.47375	1.14304	0.414465
CARHR065440	0.305424	1.24836	0.24466	AT1G72500	AT1G72500	uncharacterized protein
CARHR065460	0.279003	1.03341	0.269984	AT1G72520	LOX4	lipoxygenase 4
CARHR065520	0.528449	2.07025	0.255259	AT1G72610	GLP1	germin-like protein subfamily 3 member 1
CARHR065900	0.500779	1.25396	0.399359
CARHR066270	0.756913	1.1431	0.662156	AT1G73260	ATKTI1	kunitz trypsin inhibitor 1
CARHR066540	0.529243	1.13779	0.46515	AT1G73540	NUDT21	nudix hydrolase 21
CARHR066620	0.485258	1.35392	0.358409	AT1G73600	AT1G73600	putative phosphoethanolamine N-methyltransferase 3
CARHR066870	0.330715	1.28781	0.256805	AT1G73805	AT1G73805	calmodulin binding protein-like protein
CARHR066920	0.46652	1.66154	0.280776	AT1G73830	BEE3	transcription factor BEE 3
CARHR067250	0.286775	1.23563	0.232088	AT1G74090	SOT18	sulfotransferase 18
CARHR067570	0.348791	1.07986	0.322996	AT1G74310	ATHSP101	heat shock protein 101
CARHR067590	0.250007	1.06373	0.235028	AT1G74330	AT1G74330	protein kinase domain-containing protein
CARHR067720	0.319995	1.44117	0.222039	AT1G74450	AT1G74450	uncharacterized protein
CARHR067960	0.38305	1.84025	0.208151	AT1G74670	AT1G74670	putative gibberellin-regulated protein
CARHR068500	0.280119	1.11196	0.251915	AT1G75170	AT1G75170	sec.4-like phosphatidylinositol transfer-like protein
CARHR068940	0.281182	1.30409	0.215615	AT1G75540	STH2	putative salt tolerance-like protein
CARHR069070	0.332423	1.35013	0.246214	AT1G75680	AtGH9B7	endoglucanase 10
CARHR069150	0.587255	2.53478	0.231679	AT1G75750	GASA1	gibberellin-regulated protein 1
CARHR069280	0.349027	1.35623	0.257351
CARHR069570	0.310403	1.0572	0.293607	AT1G76040	CPK29	calcium-dependent protein kinase 29
CARHR069670	0.353072	1.45564	0.242554	AT1G76130	ATAMY2	alpha-amylase-like 2
CARHR070140	0.240827	1.07905	0.223185	AT1G76590	AT1G76590	PLATZ transcription factor domain-containing protein
CARHR070210	0.510907	1.07324	0.47604	AT1G76650	CML38	calcium-binding protein CML38
CARHR070340	0.305395	1.0887	0.280513	AT1G76800	AT1G76800	vacuolar iron transporter-like protein
CARHR070530	0.383151	1.3638	0.280945	AT1G76990	ACR3	ACT domain-containing protein 3
CARHR070880	0.306039	1.04196	0.293716	AT1G77400	AT1G77400	uncharacterized protein
CARHR071160	0.246285	1.02538	0.240189	AT1G77660	AT1G77660	putative phosphatidylinositol-4-phosphate 5-kinase
CARHR071270	0.583057	1.23911	0.470546	AT1G77760	NR1	nitrate reductase
CARHR071340	0.248487	1.14466	0.217085	AT1G77855	AT1G77855	uncharacterized protein
CARHR071450	0.48142	1.33868	0.359622	AT1G77990	SULTR2;2	sulfate transporter 2.2
CARHR071570	0.243528	1.20061	0.202838	AT1G78110	AT1G78110	uncharacterized protein
CARHR071970	0.724751	1.82651	0.396795
CARHR072000	0.272907	1.26225	0.216207	AT1G78510	SPS1	solanesyl diphosphate synthase 1
CARHR072060	0.243707	1.19798	0.203432	AT1G78570	RHM1	UDP-glucose 4,6-dehydratase
CARHR072090	0.354479	1.37752	0.257331	AT1G78600	LZF1	light-regulated zinc finger protein 1
CARHR072320	0.322497	1.411	0.22856	AT1G78780	AT1G78780	pathogenesis-related protein
CARHR072430	0.507754	1.37397	0.369552	AT1G78860	AT1G78860	putative glycoprotein (EP1)
CARHR073070	0.450871	1.26681	0.355911	AT1G79410	AtOCT5	organic cation/carnitine transporter5
CARHR073630	0.414772	1.48563	0.27919	AT1G80840	WRKY40	putative WRKY transcription factor 40
CARHR073740	0.385321	1.36525	0.282235	AT1G80760	NIP6;1	aquaporin NIP6-1
CARHR074810	0.418505	2.07587	0.201605	AT1G80440	AT1G80440	F-box/kelch-repeat protein
CARHR074820	0.270571	1.17657	0.229967	AT1G80420	ATXRCC1	DNA-repair protein XRCC1
CARHR075550	0.624025	1.18985	0.524455	AT3G01420	DIOX1	alpha-dioxygenase
CARHR075830	0.213349	1.03786	0.205567	AT3G01210	AT3G01210	RNA recognition motif-containing protein
CARHR076010	0.48361	1.88584	0.256443	AT3G01060	AT3G01060	uncharacterized protein
CARHR076360	0.697304	1.58621	0.439603	AT3G02380	COL2	zinc finger protein CONSTANS-LIKE 2
CARHR078270	0.266003	1.15838	0.229634	AT3G04140	AT3G04140	ankyrin repeat-containing protein
CARHR078950	0.412507	1.6169	0.255122
CARHR078960	0.426164	1.4874	0.286516
CARHR079340	0.259328	1.17145	0.221375	AT3G05020	ACP1	acyl carrier protein 1
CARHR079440	0.359687	1.61313	0.222975	AT3G05120	ATGID1A	putative gibberellin receptor GID1L1
CARHR079560	0.391462	1.11817	0.350093	AT3G05220	AT3G05220	heavy-metal-associated domain-containing protein
CARHR080350	0.340029	1.0634	0.319757	AT3G05890	RCI2B	Hydrophobic protein RCI2B
CARHR080370	0.296804	1.12998	0.262664	AT3G05910	AT3G05910	Pectin lyase-like protein
CARHR080990	0.327385	1.16738	0.280444	AT3G06450	AT3G06450	putative boron transporter 3
CARHR081120	0.407526	1.56659	0.260135	AT3G06580	GAL1	Galactokinase
CARHR081460	0.286793	1.25544	0.228439	AT3G06850	BCE2	2-oxoisovalerate dehydrogenase E2 component (dihydrolipoyl transacylase)
CARHR081840	0.630945	1.05619	0.597377	AT3G07195	AT3G07195	RPM1-interacting protein 4 (RIN4) family protein
CARHR082340	0.22826	1.06219	0.214895	AT3G07640	AT3G07640	uncharacterized protein
CARHR082480	0.219457	1.01931	0.2153	AT3G07770	Hsp89.1	HEAT SHOCK PROTEIN 89.1
CARHR082770	0.440781	1.23015	0.358315	AT3G08030	AT3G08030	uncharacterized protein
CARHR083190	0.283149	1.33125	0.212694	AT3G08870	AT3G08870	concanavalin A-like lectin protein kinase-like protein
CARHR083210	0.554328	1.16932	0.474061
CARHR083830	0.220752	1.02709	0.21493	AT3G09410	AT3G09410	putative pectinacetylesterase
CARHR083850	0.505714	2.40357	0.210401	AT3G09440	AT3G09440	protein heat shock protein 70-3
CARHR084010	0.729157	1.23809	0.588936	AT3G09600	AT3G09600	myb family transcription factor
CARHR084520	0.426482	1.91585	0.222607	AT3G10020	AT3G10020	uncharacterized protein
CARHR084770	0.461846	1.63634	0.282243	AT3G10300	AT3G10300	putative calcium-binding protein CML49
CARHR084900	0.352047	1.15063	0.305961	AT3G10410	SCPL49	carboxypeptidase
CARHR085390	0.343298	1.33411	0.257323	AT3G10815	AT3G10815	RING/U-box domain-containing protein
CARHR085520	0.243294	1.06179	0.229135	AT3G10940	AT3G10940	dual-specificity protein-like phosphatase 3
CARHR086330	0.298488	1.04742	0.284976	AT3G11773	AT3G11773	electron carrier/ protein disulfide oxidoreductase
CARHR086670	0.350354	1.21537	0.288269	AT3G12110	ACT11	actin-11
CARHR086860	0.667448	1.61593	0.413043	AT3G12320	AT3G12320	uncharacterized protein
CARHR086990	0.429488	1.62055	0.265026	AT3G12490	CYSB	cysteine proteinase inhibitor 6
CARHR087120	0.298167	1.21886	0.244628	AT3G12610	DRT100	DNA-damage-repair/toleration protein DRT100
CARHR087360	0.383255	1.51123	0.253604	AT3G12830	AT3G12830	SAUR-like auxin-responsive protein
CARHR088110	0.382539	1.01637	0.376379	AT3G13450	DIN4	2-oxoisovalerate dehydrogenase E1 component, beta subunit
CARHR088190	0.878615	1.86042	0.472266	AT3G13520	AGP12	arabinogalactan protein 12
CARHR088490	0.293634	1.3083	0.22444	AT3G13770	AT3G13770	pentatricopeptide repeat-containing protein
CARHR089110	0.455101	1.3819	0.32933	AT3G14210	ESM1	epithiospecifier modifier 1
CARHR089160	0.585542	1.46204	0.400498	AT3G14240	AT3G14240	Subtilase family protein
CARHR089600	0.348115	1.3831	0.251692	AT3G14620	CYP72A8	cytochrome P450, family 72, subfamily A, polypeptide 8
CARHR090320	0.369844	1.33415	0.277213	AT3G15354	SPA3	ubiquitin-protein ligase RFWD2
CARHR090330	0.496658	1.4825	0.335014	AT3G16530	AT3G16530	legume lectin-like protein
CARHR090500	0.469517	1.61771	0.290235	AT3G15450	AT3G15450	aluminum induced protein with YGL and LRDR motif
CARHR090550	0.415034	1.28151	0.323863	AT3G15500	NAC3	NAC domain-containing protein 55
CARHR090570	0.45312	1.13715	0.398471	AT3G15518	AT3G15518	uncharacterized protein
CARHR090580	0.350325	1.1378	0.307898	AT3G15520	AT3G15520	peptidyl-prolyl cis-trans isomerase CYP37
CARHR090850	0.242873	1.15378	0.210502	AT3G15760	AT3G15760	uncharacterized protein
CARHR090940	0.328754	1.4983	0.219418	AT3G15850	FADB	palmitoyl-monogalactosyldiacylglycerol delta-7 desaturase
CARHR091090	0.344697	1.43796	0.239713	AT3G15950	NAI2	DNA topoisomerase-like protein
CARHR091350	0.298351	1.12238	0.265821
CARHR091360	0.298351	1.12238	0.265821
CARHR091430	0.662081	1.32978	0.497888
CARHR091440	0.662081	1.32978	0.497888
CARHR091460	0.662081	1.32978	0.497888
CARHR091570	0.648558	1.22571	0.529127	AT3G16360	AHP4	histidine-containing phosphotransfer protein 4
CARHR091580	0.591575	1.13565	0.520913
CARHR091590	0.633656	1.58113	0.400761	AT3G16370	AT3G16370	GDSL esterase/lipase APG
CARHR091610	0.634277	1.81287	0.349874	AT3G16410	NSP4	Nitrile-specifier protein 4
CARHR091680	0.460416	1.67613	0.27469	AT3G16470	JR1	myrosinase-binding-like protein
CARHR091720	0.265918	1.30964	0.203047	AT3G16510	AT3G16510	Calcium-dependent lipid-binding domain-containing protein
CARHR092020	0.270054	1.27256	0.212213	AT3G16770	RAP2.3	ethylene-responsive transcription factor RAP2-3
CARHR092050	0.552005	1.15498	0.477934	AT3G16800	AT3G16800	putative protein phosphatase 2C 41
CARHR092290	0.349946	1.25234	0.279433	AT3G17040	HCF107	protein high chlorophyll fluorescent 107
CARHR092300	0.289819	1.34953	0.214755	AT2G18790	PHYB	phytochrome B
CARHR092920	0.586122	1.26111	0.464769	AT3G17609	HYH	transcription factor HY5-like protein
CARHR093070	0.468089	1.10266	0.424511
CARHR093370	0.441457	1.16111	0.380204	AT3G18050	AT3G18050	uncharacterized protein
CARHR093400	0.289737	1.30586	0.221874	AT3G18080	BGLU44	beta-glucosidase 44
CARHR093930	0.310216	1.38099	0.224633	AT3G18560	AT3G18560	uncharacterized protein
CARHR094070	0.210001	1.01901	0.206085	AT3G18690	MKS1	protein MKS1
CARHR094780	0.239452	1.13889	0.210251	AT3G19380	PUB25	U-box domain-containing protein 25
CARHR094790	0.333345	1.33714	0.249297	AT3G19390	AT3G19390	Granulin repeat cysteine protease family protein
CARHR095030	0.326642	1.30504	0.250293	AT3G19580	AZF2	zinc-finger protein 2
CARHR096110	0.581443	1.61235	0.360619	AT3G20395	AT3G20395	RING-finger domain-containing protein
CARHR097000	0.302878	1.01946	0.297095	AT3G21140	AT3G21140	Pyridoxamine 5-phosphate oxidase family protein
CARHR097010	0.45653	1.0192	0.447929	AT3G21150	BBX32	B-box 32 protein
CARHR097120	0.271136	1.3499	0.200856	AT3G21220	MAP2K_A	mitogen-activated protein kinase kinase 5
CARHR097440	0.4634	1.1607	0.399241	AT3G21510	AHP1	histidine-containing phosphotransmitter 1
CARHR097510	0.363991	1.26184	0.288461	AT3G21560	UGT84A2	sinapate 1-glucosyltransferase
CARHR097610	0.536608	1.41529	0.379152	AT3G21670	AT3G21670	major facilitator protein
CARHR097710	0.289711	1.00241	0.289015
CARHR097830	0.460803	1.47632	0.312129	AT3G21870	CYCP2;1	cyclin-U1-1
CARHR098010	0.498465	2.02698	0.245915	AT3G22120	CWLP	cell wall-plasma membrane linker protein
CARHR098040	0.496219	1.12649	0.440499	AT3G22160	AT3G22160	VQ motif-containing protein
CARHR098260	0.491199	1.77217	0.277174	AT3G22370	AOX1A	alternative oxidase 1A
CARHR098420	0.282187	1.21327	0.232584	AT3G22530	AT3G22530	uncharacterized protein
CARHR098870	0.311182	1.01721	0.305918	AT3G22930	CML11	calmodulin-like protein 11
CARHR098940	0.304325	1.50432	0.202301	AT3G23000	SnRK3.10	CBL-interacting serine/threonine-protein kinase 7
CARHR099000	0.259803	1.05528	0.246194	AT3G23090	AT3G23090	targeting protein for Xklp2-like protein
CARHR099110	0.386699	1.32856	0.291066	AT3G23170	AT3G23170	uncharacterized protein
CARHR099190	0.541344	1.21883	0.44415	AT3G23240	ERF1	ethylene-responsive transcription factor 1B
CARHR099380	0.320112	1.44952	0.22084	AT3G23410	ATFAO3	long-chain-alcohol oxidase FAO3
CARHR099720	0.383499	1.66063	0.230935	AT3G23730	XTH16	xyloglucan:xyloglucosyl transferase
CARHR099770	0.435299	1.262	0.344927	AT3G23790	AAE16	AMP-dependent synthetase and ligase family protein
CARHR099810	0.444029	1.04142	0.426369	AT3G23810	SAHH2	adenosylhomocysteinase 2
CARHR100010	0.498042	1.55253	0.320795	AT3G24190	AT3G24190	aarF domain-containing kinase
CARHR100510	0.437439	1.88163	0.232479	AT3G24420	AT3G24420	hydrolase, alpha/beta fold family protein
CARHR101120	0.244045	1.10899	0.220061	AT3G24760	AT3G24760	F-box/kelch-repeat protein
CARHR101470	0.384816	1.12315	0.342621	AT3G25150	AT3G25150	nuclear transport factor 2 and RNA recognition motif domain-containing protein
CARHR101810	0.240027	1.11086	0.216074	AT3G25500	AFH1	formin-like protein 1
CARHR102050	0.424865	1.53258	0.277222
CARHR102100	0.288374	1.37759	0.209332	AT2G04240	XERICO	RING/U-box domain-containing protein
CARHR103130	0.476761	1.14266	0.417238
CARHR103710	0.370323	1.17792	0.314386	AT2G06025	AT2G06025	acyl-CoA N-acyltransferases-like protein
CARHR103820	0.285764	1.19026	0.240085	AT2G06255	ELF4-L3	protein ELF4-like 3
CARHR104470	0.465216	1.25137	0.371767	AT3G44450	AT3G44450	uncharacterized protein
CARHR105130	0.510979	1.02283	0.499572
CARHR105390	0.45615	1.53046	0.298047	AT2G14900	AT2G14900	gibberellin-regulated protein
CARHR105450	0.805451	2.15975	0.372936	AT2G15020	AT2G15020	uncharacterized protein
CARHR105560	0.43902	1.67043	0.262819	AT2G15220	AT2G15220	basic secretory protein family protein
CARHR105700	0.270572	1.30589	0.207193	AT2G15320	AT2G15320	leucine-rich repeat-containing protein
CARHR106220	0.778252	1.87602	0.414843	AT2G15890	MEE14	maternal effect embryo arrest 14 protein
CARHR106410	0.601618	1.69842	0.354222
CARHR106720	0.470997	1.42511	0.330498	AT2G16500	ARGDC	arginine decarboxylase 1
CARHR106950	0.26865	1.14999	0.233611	AT2G16720	MYB7	myb domain protein 7
CARHR107160	0.272696	1.13071	0.241171	AT2G16890	AT2G16890	UDP-glycosyltransferase-like protein
CARHR107380	0.429492	1.61864	0.265341	AT2G17040	anac036	NAC domain containing protein 36
CARHR107710	0.298733	1.21026	0.246835
CARHR108000	0.402791	1.50594	0.267468	AT2G17710	AT2G17710	uncharacterized protein
CARHR108050	0.252987	1.00255	0.252343	AT2G17730	NIP2	NEP1-interacting protein 2
CARHR108060	0.279455	1.18312	0.236201	AT2G17740	AT2G17740	cysteine/histidine-rich C1 domain-containing protein
CARHR108540	0.429124	2.07175	0.207131	AT2G18050	HIS1-3	histone H1-3
CARHR108690	0.25446	1.14242	0.222738	AT2G18170	ATMPK7	mitogen-activated protein kinase 7
CARHR108760	0.333009	1.0757	0.309575	AT2G18230	AtPPa2	soluble inorganic pyrophosphatase 2
CARHR108910	0.332722	1.39796	0.238005	AT2G18328	ATRL4	RAD-like 4 protein
CARHR109260	0.293081	1.42915	0.205073	AT2G18670	AT2G18670	RING-H2 finger protein ATL56
CARHR109270	0.288994	1.30149	0.222049	AT2G18690	AT2G18690	uncharacterized protein
CARHR109490	0.263033	1.02612	0.256338	AT2G18950	HPT1	homogentisate phytyltransferase 1
CARHR109620	0.413333	1.10465	0.374177	AT2G19110	HMA4	Cd2+/Zn2+-exporting ATPase
CARHR110010	0.260602	1.26629	0.205801	AT2G19570	CDA1	cytidine deaminase 1
CARHR110260	0.665932	1.09647	0.60734	AT2G19800	MIOX2	inositol oxygenase
CARHR110670	0.34214	1.32573	0.258076
CARHR111030	0.227814	1.05439	0.216062	AT2G20480	AT2G20480	uncharacterized protein
CARHR111310	0.49652	1.85132	0.268198	AT2G20670	AT2G20670	uncharacterized protein
CARHR111630	0.268092	1.15475	0.232164	AT2G20900	ATDGK5	diacylglycerol kinase 5
CARHR111970	0.216766	1.05911	0.204667	AT2G21140	ATPRP2	proline-rich protein 2
CARHR112080	0.331315	1.42591	0.232353	AT2G21210	AT2G21210	SAUR-like auxin-responsive protein
CARHR112130	0.278608	1.25345	0.222274	AT2G21260	AT2G21260	aldose-6-phosphate reductase (NADPH2)
CARHR112500	0.366145	1.16362	0.314661	AT2G21560	AT2G21560	uncharacterized protein
CARHR112650	0.763404	2.67625	0.285252	AT2G21660	CCR2	glycine-rich RNA-binding protein 7
CARHR113130	0.288266	1.43775	0.200498
CARHR113320	0.512211	1.97237	0.259694	AT2G22170	AT2G22170	PLAT-plant-stress domain-containing protein
CARHR113360	0.268601	1.08088	0.248503	AT2G22190	TPPE	haloacid dehalogenase-like hydrolase domain-containing protein
CARHR113440	0.359377	1.52535	0.235603	AT2G22240	ATIPS2	inositol-3-phosphate synthase isozyme 2
CARHR113520	0.355735	1.19837	0.296848
CARHR113630	0.346234	1.41211	0.24519	AT2G22450	AT2G22450	3,4-dihydroxy 2-butanone 4-phosphate synthase
CARHR113660	0.398994	1.32536	0.301045	AT2G22470	AGP2	arabinogalactan protein 2
CARHR113690	0.223661	1.10924	0.201635	AT2G22490	CYCD2;1	cyclin-D2-1
CARHR113930	0.266058	1.28694	0.206737	AT2G22670	IAA8	auxin-responsive protein IAA8
CARHR114340	0.387005	1.05232	0.367764	AT2G23180	CYP96A1	cytochrome P450, family 96, subfamily A, polypeptide 1
CARHR114940	0.40948	1.23807	0.330741	AT2G26170	CYP711A1	cytochrome P450, family 711, subfamily A, polypeptide 1
CARHR115700	0.273149	1.12864	0.242015
CARHR115920	0.355665	1.0239	0.347362	AT5G66550	AT5G66550	Maf-like protein
CARHR116000	0.214053	1.0571	0.202491
CARHR117360	0.372265	1.66451	0.223648	AT2G24580	AT2G24580	putative sarcosine oxidase
CARHR118000	0.264939	1.20018	0.22075
CARHR118140	0.336022	1.33296	0.252087	AT2G24150	HHP3	heptahelical protein 3
CARHR118350	0.241736	1.03742	0.233017	AT2G26440	AT2G26440	pectinesterase 12
CARHR118480	0.309075	1.04265	0.296433	AT2G26330	ER	LRR receptor-like serine/threonine-protein kinase ERECTA
CARHR118540	0.240606	1.01826	0.236292	AT2G26650	AKT1	Potassium channel AKT1
CARHR119880	0.360073	1.7322	0.207871	AT2G27310	AT2G27310	F-box protein
CARHR119990	0.482306	1.89026	0.255153	AT2G27385	AT2G27385	Pollen Ole e 1 allergen and extensin family protein
CARHR120010	0.7178	1.57517	0.455696	AT2G27420	AT2G27420	cysteine proteinase-like protein
CARHR120770	0.416487	1.04106	0.400062
CARHR120880	0.588042	1.20294	0.488838	AT2G28110	FRA8	exostosin-like protein
CARHR120960	0.301095	1.30114	0.231408	AT2G28120	AT2G28120	major facilitator protein
CARHR121090	0.284056	1.30209	0.218154	AT2G28200	AT2G28200	C2H2-type zinc finger domain-containing protein
CARHR122000	0.525432	1.86884	0.281154	AT2G28840	XBAT31	putative E3 ubiquitin-protein ligase XBAT31
CARHR122370	0.342517	1.41471	0.242111	AT2G29090	CYP707A2	abscisic acid 8-hydroxylase 2
CARHR122790	0.630698	1.5624	0.403674	AT1G78460	AT1G78460	SOUL heme-binding protein
CARHR122910	0.278986	1.0793	0.258488	AT2G29570	PCNA2	proliferating cell nuclear antigen 2
CARHR122950	0.726588	1.18744	0.611896	AT2G29630	THIC	thiamine biosynthesis protein ThiC
CARHR122970	0.312019	1.2244	0.254835	AT2G29650	ANTR1	sodium-dependent phosphate transport protein 1
CARHR123260	0.338489	1.44567	0.234139	AT2G30010	TBL45	trichome birefringence-like 45 protein
CARHR123270	0.297967	1.33503	0.223191	AT2G30020	AT2G30020	putative protein phosphatase 2C 25
CARHR123340	0.277156	1.11213	0.249213	AT2G30040	MAPKKK14	mitogen-activated protein kinase kinase kinase 14
CARHR123430	0.338803	1.32068	0.256537
CARHR124260	0.261049	1.26282	0.206718
CARHR124990	0.338098	1.48299	0.227985	AT2G31360	ADS2	delta-9 acyl-lipid desaturase 2
CARHR125010	0.477254	1.12531	0.424108	AT2G31380	STH	Salt tolerance-like protein
CARHR125020	0.231052	1.02487	0.225445	AT2G31390	AT2G31390	fructokinase
CARHR125370	0.280712	1.10767	0.253427
CARHR125440	0.349604	1.11207	0.314373	AT2G31750	UGT74D1	UDP-glucosyl transferase 74D1
CARHR125460	0.37826	1.54474	0.244869	AT2G31790	AT2G31790	UDP-glucosyl transferase 74c1-like protein
CARHR126100	0.368895	1.4115	0.26135	AT2G32290	BMY5	beta-amylase 6
CARHR127380	0.268809	1.31398	0.204576	AT2G33380	CLO-3	caleosin-related protein
CARHR127520	0.282016	1.07954	0.261237	AT2G33510	AT2G33510	uncharacterized protein
CARHR127600	0.320204	1.27504	0.251132	AT2G33580	AT2G33580	protein kinase family protein
CARHR127930	0.240967	1.12467	0.214255	AT2G33810	SPL3	squamosa promoter-binding-like protein 3
CARHR127940	0.705497	1.83091	0.385327	AT2G33830	AT2G33830	dormancy/auxin associated protein
CARHR127950	0.421773	1.01545	0.415358	AT2G33835	FES1	zinc finger CCCH domain-containing protein 27
CARHR128550	0.254578	1.1752	0.216626	AT2G34470	UREG	urease accessory protein
CARHR128650	0.314161	1.24272	0.2528	AT2G34560	AT2G34560	P-loop containing nucleoside triphosphate hydrolase-like protein
CARHR128690	0.238635	1.04956	0.227366	AT2G34590	AT2G34590	pyruvate dehydrogenase E1 component subunit beta
CARHR129160	0.278496	1.18399	0.235218	AT2G35000	AT2G35000	E3 ubiquitin-protein ligase ATL9
CARHR129900	0.321393	1.38451	0.232135	AT2G35660	CTF2A	CTF2A like oxidoreductase
CARHR130120	0.398331	1.20314	0.331076	AT2G35860	FLA16	fasciclin-like arabinogalactan protein 16
CARHR130170	0.226149	1.12308	0.201364	AT2G35920	AT2G35920	helicase associated domain-containing protein
CARHR130220	0.368617	1.2068	0.305449	AT2G35960	NHL12	NDR1/HIN1-like 12 protein
CARHR131170	0.466256	1.20988	0.385373	AT2G36800	DOGT1	cytokinin-O-glucosyltransferase 3
CARHR131320	0.35504	1.31068	0.270882	AT2G36870	XTH32	xyloglucan:xyloglucosyl transferase
CARHR131640	0.32145	1.5847	0.202845	AT2G37130	AT2G37130	peroxidase
CARHR131690	0.443147	1.50873	0.293721
CARHR131760	0.231444	1.11565	0.207452	AT2G37770	AT2G37770	NAD(P)-linked oxidoreductase-like protein
CARHR131780	0.416851	1.29942	0.320798
CARHR131940	0.4015	1.2116	0.331379	AT2G37640	ATEXPA3	expansin-A3
CARHR132220	0.240833	1.01746	0.2367	AT2G37380	AT2G37380	uncharacterized protein
CARHR132520	0.510261	1.77022	0.288247	AT2G37970	SOUL-1	SOUL heme-binding-like protein
CARHR133000	0.689906	1.63851	0.421057
CARHR133010	0.842156	2.20414	0.382079
CARHR133020	0.412499	1.24186	0.332163	AT2G38400	AGT3	alanine:glyoxylate aminotransferase 3
CARHR133140	0.23186	1.03127	0.224828	AT2G38460	ATIREG1	iron regulated 1 protein
CARHR133430	0.297302	1.06217	0.279901	AT2G38740	AT2G38740	haloacid dehalogenase-like hydrolase domain-containing protein
CARHR134070	0.430614	1.48259	0.290446	AT2G39310	JAL22	jacalin-related lectin 22
CARHR134250	0.449106	1.80006	0.249495	AT2G39400	AT2G39400	alpha/beta-hydrolase domain-containing protein
CARHR134270	0.494476	1.56043	0.316883	AT2G39420	AT2G39420	alpha/beta-hydrolase domain-containing protein
CARHR134490	0.318899	1.03046	0.309473	AT2G39650	AT2G39650	uncharacterized protein
CARHR134530	0.272321	1.12456	0.242159	AT2G39700	ATHEXP ALPHA 1.6	expansin A4
CARHR134750	0.279948	1.25791	0.22255	AT2G39850	AT2G39850	subtilisin-like serine protease
CARHR134820	0.372212	1.01907	0.365245	AT2G39900	AT2G39900	LIM domain-containing protein
CARHR134930	0.324561	1.3959	0.23251	AT2G39980	AT2G39980	HXXXD-type acyl-transferase-like protein
CARHR135060	0.237015	1.09091	0.217263	AT2G40095	AT2G40095	Alpha/beta hydrolase related protein
CARHR135150	0.299847	1.46864	0.204166	AT2G40140	SZF2	zinc finger CCCH domain-containing protein 29
CARHR135420	0.441666	1.47608	0.299215	AT2G40330	PYL6	abscisic acid receptor PYL6
CARHR135590	0.567494	1.21744	0.466136	AT2G40475	AT2G40475	uncharacterized protein
CARHR135720	0.494085	1.56103	0.316513	AT2G40610	EXP8	expansin A8
CARHR135940	0.339862	1.43174	0.237376	AT2G40820	AT2G40820	uncharacterized protein
CARHR136130	0.25792	1.22891	0.209876	AT2G41010	ATCAMBP25	calmodulin binding protein 25
CARHR136150	0.361441	1.09193	0.331012	AT2G41040	AT2G41040	uncharacterized methyltransferase
CARHR136160	0.426525	1.13151	0.376952	AT2G41050	AT2G41050	PQ loop repeat-containing protein
CARHR136340	0.554926	1.52046	0.364973	AT2G41250	AT2G41250	haloacid dehalogenase-like hydrolase domain-containing protein
CARHR136730	0.488243	1.03173	0.473228	AT2G41640	AT2G41640	Glycosyltransferase family 61 protein
CARHR137010	0.241674	1.01521	0.238053
CARHR137430	0.300117	1.02462	0.292906	AT2G42380	ATBZIP34	basic helix-loop-helix domain-containing protein
CARHR137840	0.236613	1.15471	0.20491	AT2G42760	AT2G42760	uncharacterized protein
CARHR137940	0.606828	1.22546	0.495184	AT2G42870	PAR1	phy rapidly regulated 1
CARHR138210	0.530125	1.2795	0.414323	AT2G43140	AT2G43140	transcription factor bHLH129
CARHR138420	0.316227	1.01424	0.311787	AT2G43340	AT2G43340	uncharacterized protein
CARHR138720	0.223317	1.02159	0.218598
CARHR138740	0.343098	1.37154	0.250156	AT2G43580	AT2G43580	chitinase-like protein
CARHR139000	0.551051	1.30694	0.421634	AT2G43820	GT	UDP-glucosyltransferase 74F2
CARHR139250	0.42325	1.97225	0.214602	AT2G44080	ARL	ARGOS-like protein
CARHR139400	0.343251	1.64202	0.209042	AT2G44240	AT2G44240	uncharacterized protein
CARHR139560	0.395258	1.09858	0.35979	AT2G44400	AT2G44400	cysteine/histidine-rich C1 domain-containing protein
CARHR139680	0.366907	1.29782	0.28271	AT2G44500	AT2G44500	axi 1 protein-like protein
CARHR140640	0.286908	1.06698	0.268896	AT2G45450	ZPR1	little zipper 1 protein
CARHR141010	0.26885	1.03305	0.260249
CARHR141680	0.321435	1.09935	0.292388	AT2G46400	WRKY46	putative WRKY transcription factor 46
CARHR141760	0.224009	1.02598	0.218337
CARHR142000	0.403788	1.59334	0.253423	AT2G46650	B5
CARHR142130	0.552769	1.0798	0.511917	AT2G46790	TL1	two-component response regulator-like APRR9
CARHR142170	0.706083	1.2576	0.561452
CARHR142180	0.782495	1.52841	0.511966	AT2G46830	CCA1	protein CCA1
CARHR142520	0.331608	1.09303	0.303384	AT2G47140	AT2G47140	Rossmann-fold NAD(P)-binding domain-containing protein
CARHR142670	0.438565	1.26972	0.345403	AT2G47270	UPB1	transcription factor bHLH151
CARHR142890	0.361275	1.28766	0.280566	AT2G47490	ATNDT1	NAD+ transporter 1
CARHR143060	0.382936	1.09648	0.349241	AT2G47670	AT2G47670	plant invertase/pectin methylesterase inhibitor domain-containing protein
CARHR143720	0.464435	1.42649	0.32558	AT2G01180	ATPAP1	Lipid phosphate phosphatase 1
CARHR144770	0.546183	1.44064	0.379126
CARHR145280	0.311161	1.24226	0.25048	AT2G02850	ARPN	plantacyanin
CARHR145800	0.237061	1.0526	0.225214
CARHR146590	0.314357	1.24819	0.25185	AT3G25610	AT3G25610	phospholipid-transporting ATPase 10
CARHR146850	0.360484	1.73299	0.208012	AT3G25882	NIMIN-2	NIM1-interacting 2 protein
CARHR147200	0.289199	1.33722	0.216269	AT3G26150	CYP71B16	cytochrome P450 71B16
CARHR147580	0.387209	1.88873	0.20501	AT3G26570	PHT2;1	inorganic phosphate transporter 2-1
CARHR147590	0.427961	1.40127	0.305409	AT3G26590	AT3G26590	mate efflux domain-containing protein
CARHR148370	0.542447	1.83935	0.294913	AT3G27170	CLC-B	chloride channel protein CLC-b
CARHR149130	0.791002	2.45544	0.322142
CARHR149140	0.839372	1.74768	0.480277
CARHR149150	0.74788	2.82429	0.264803	AT3G27690	LHCB2.4	photosystem II light harvesting complex protein 2.3
CARHR149160	0.862617	2.32945	0.370309
CARHR149660	0.267112	1.077	0.248016	AT3G28040	AT3G28040	probably inactive leucine-rich repeat receptor-like protein kinase
CARHR149760	0.267083	1.06937	0.249757
CARHR149860	0.330536	1.30469	0.253344	AT3G28210	PMZ	zinc finger AN1 domain-containing stress-associated protein 12
CARHR150540	0.240708	1.16788	0.206106	AT3G45310	AT3G45310	thiol protease aleurain-like protein
CARHR150600	0.279226	1.19672	0.233325	AT3G45290	MLO3	MLO-like protein 3
CARHR150990	0.419287	1.34664	0.311357	AT3G44990	XTR8	xyloglucan:xyloglucosyl transferase
CARHR151430	0.301287	1.19353	0.252434	AT3G44735	ATPSK3	phytosulfokine-beta
CARHR152030	0.295474	1.06893	0.27642	AT3G28950	AT3G28950	AIG2-like protein
CARHR152120	0.314874	1.38015	0.228145	AT3G29030	ATHEXP ALPHA 1.4	expansin A5
CARHR152150	0.446951	1.49541	0.298882	AT3G29035	NAC3	NAC domain-containing protein 3
CARHR153200	0.297931	1.05071	0.283551	AT3G29810	COBL2	COBRA-like protein 2
CARHR153250	0.270438	1.23639	0.218732	AT3G30180	CYP85A2	brassinosteroid-6-oxidase 2
CARHR153560	0.576046	1.63841	0.351588	AT3G30775	ATPOX	proline dehydrogenase 1
CARHR154440	0.560525	1.33165	0.420925	AT3G46080	AT3G46080	C2H2-type zinc finger protein
CARHR154470	0.431368	1.24559	0.346316	AT3G46130	ATMYB48-3	transcription factor MYB48
CARHR154770	0.378216	1.07161	0.352941
CARHR155610	0.726488	1.1774	0.617025	AT3G46970	ATPHS2	alpha-glucan phosphorylase isozyme H
CARHR155850	0.382474	1.44111	0.265402	AT3G47160	AT3G47160	RING/U-box domain-containing protein
CARHR155920	0.618968	1.41252	0.438201	AT3G47340	AT-ASN1	asparagine synthetase
CARHR156000	0.653421	1.14106	0.572643	AT3G47380	AT3G47380	plant invertase/pectin methylesterase inhibitor domain-containing protein
CARHR156060	0.384451	1.43159	0.268548	AT3G47420	ATPS3	phosphate starvation-induced protein
CARHR156120	0.330838	1.4354	0.230485	AT3G47480	AT3G47480	putative calcium-binding protein CML47
CARHR156140	0.512807	1.53681	0.333683	AT3G47500	cdf3	Dof zinc finger protein DOF3.3
CARHR157140	0.343122	1.01232	0.338947	AT3G48360	BT2	BTB and TAZ domain protein 2
CARHR157370	0.41762	1.13919	0.366595	AT3G48570	AT3G48570	protein transport protein sec61 subunit gamma-3
CARHR157580	0.449344	1.1935	0.376492
CARHR158130	0.241087	1.04771	0.230108	AT3G49260	iqd21	protein IQ-domain 21
CARHR158300	0.325749	1.33571	0.243877	AT3G49360	PGL2	6-phosphogluconolactonase 2
CARHR158750	0.370234	1.12628	0.328723	AT3G49680	BCAT3	branched-chain-amino-acid aminotransferase 3
CARHR159020	0.279165	1.30587	0.213777	AT3G49940	LBD38	LOB domain-containing protein 38
CARHR159800	0.374251	1.01972	0.367013	AT3G50340	AT3G50340	uncharacterized protein
CARHR160000	0.335967	1.40965	0.238334	AT3G50500	SNRK2.2	serine/threonine-protein kinase SRK2D
CARHR160070	0.480541	1.22963	0.390802	AT3G50560	AT3G50560	Rossmann-fold NAD(P)-binding domain-containing protein
CARHR160280	0.508453	1.26875	0.40075	AT3G50770	CML41	putative calcium-binding protein CML41
CARHR160350	0.281433	1.07665	0.261396	AT3G50810	AT3G50810	uncharacterized protein
CARHR160820	0.238862	1.15622	0.206588	AT3G51240	TT6	Naringenin,2-oxoglutarate 3-dioxygenase
CARHR161030	0.367928	1.46382	0.251349	AT3G51430	SSL5	strictosidine synthase
CARHR161260	0.406764	1.94407	0.209233	AT3G51660	AT3G51660	macrophage migration inhibitory factor family protein
CARHR161670	0.245273	1.10189	0.222593	AT3G52040	AT3G52040	uncharacterized protein
CARHR161940	0.37376	1.31544	0.284134	AT3G52180	SEX4	dual specificity protein phosphatase (DsPTP1) family protein
CARHR162120	0.283584	1.07264	0.26438	AT3G52360	AT3G52360	uncharacterized protein
CARHR162170	0.42708	1.63881	0.260604	AT3G52400	SYP122	syntaxin-122
CARHR162220	0.315012	1.30227	0.241896	AT3G52450	PUB22	E3 ubiquitin-protein ligase PUB22
CARHR162950	0.241312	1.05861	0.227953	AT3G53100	AT3G53100	GDSL esterase/lipase
CARHR163320	0.502022	2.50671	0.200271	AT3G53420	PIP2	aquaporin PIP2-1
CARHR163630	0.562028	1.12246	0.500709	AT3G53730	AT3G53730	histone H4
CARHR163760	0.654119	1.36497	0.47922	AT3G53830	AT3G53830	Regulator of chromosome condensation (RCC1) family protein
CARHR163880	0.536735	1.26161	0.425438	AT3G53980	AT3G53980	bifunctional inhibitor/lipid-transfer protein/seed storage 2S albumin-like protein
CARHR163900	0.378863	1.17335	0.322889	AT3G54000	AT3G54000	uncharacterized protein
CARHR163920	0.308793	1.13549	0.271946	AT3G54020	AtIPCS1	inositol phosphorylceramide synthase 1
CARHR164400	0.761498	1.91096	0.39849	AT3G54500	AT3G54500	uncharacterized protein
CARHR164500	0.434879	1.502	0.289534	AT3G54600	AT3G54600	class I glutamine amidotransferase domain-containing protein
CARHR164610	0.254186	1.08234	0.234849	AT3G54690	AT3G54690	sugar isomerase domain-containing protein
CARHR164860	0.243805	1.18814	0.2052	AT3G54880	AT3G54880	uncharacterized protein
CARHR164900	0.463155	1.397	0.331535	AT3G54920	PMR6	putative pectate lyase 13
CARHR165160	0.448527	1.74595	0.256895	AT3G55130	ATWBC19	ABC transporter G family member 19
CARHR165240	0.476206	1.96897	0.241855	AT3G55240	AT3G55240	uncharacterized protein
CARHR165860	0.289516	1.30891	0.221188	AT3G55750	AT3G55750	60S ribosomal protein L35a-4
CARHR166060	0.386638	1.70018	0.22741	AT3G55980	ATSZF1	zinc finger CCCH domain-containing protein 47
CARHR166350	0.355937	1.45431	0.244746	AT3G56200	AT3G56200	transmembrane amino acid transporter-like protein
CARHR166450	0.832116	1.67727	0.496114	AT3G56290	AT3G56290	uncharacterized protein
CARHR166740	0.438062	1.15801	0.378289	AT3G56630	CYP94D2	cytochrome P450, family 94, subfamily D, polypeptide 2
CARHR167100	0.443893	1.66133	0.267192	AT3G56950	SIP2	putative aquaporin SIP2-1
CARHR167170	0.331558	1.34845	0.245881
CARHR167790	0.247787	1.17009	0.211768	AT3G57560	NAGK	acetylglutamate kinase
CARHR167880	0.360072	1.03821	0.346821	AT3G57680	AT3G57680	Peptidase S41 family protein
CARHR168470	0.485099	1.16426	0.416657	AT3G58120	ATBZIP61	basic leucine zipper transcription factor-like protein
CARHR169140	0.289352	1.4166	0.204258	AT3G58750	CSY2	citrate synthase 2
CARHR169260	0.418268	1.14487	0.365339	AT3G58850	PAR2	phy rapidly regulated 2 protein
CARHR169370	0.483527	1.00278	0.482187	AT3G58990	IPMI1	isopropylmalate isomerase 1
CARHR170230	0.441094	1.88063	0.234546	AT3G59900	ARGOS	ARGOS protein
CARHR170430	0.551957	1.16965	0.471899	AT3G60120	BGLU27	beta glucosidase 27
CARHR170640	0.256547	1.15316	0.222472	AT3G60320	AT3G60320	uncharacterized protein
CARHR170930	0.364756	1.49325	0.244269	AT3G60530	GATA4	GATA transcription factor 4
CARHR171200	0.345381	1.00446	0.343847	AT3G60810	AT3G60810	uncharacterized protein
CARHR171370	0.44754	1.45302	0.308007	AT3G61060	AtPP2-A13	F-box protein PP2-A13
CARHR171590	0.516921	1.22763	0.421072	AT3G61280	AT3G61280	uncharacterized protein
CARHR172530	0.354436	1.0058	0.352393	AT3G62190	AT3G62190	chaperone DnaJ domain-containing protein
CARHR172810	0.931556	1.01679	0.91617	AT3G62550	AT3G62550	putative adenine nucleotide alpha hydrolase domain-containing universal stress protein
CARHR172990	0.267373	1.07539	0.248628	AT3G62720	XXT1	xyloglucan 6-xylosyltransferase
CARHR173240	0.319914	1.05078	0.304453	AT3G62950	AT3G62950	glutaredoxin-C11
CARHR173790	0.585102	2.16343	0.270451	AT5G47560	ATSDAT	tonoplast dicarboxylate transporter
CARHR174030	0.461219	1.56237	0.295204	AT5G47370	HAT2	homeobox-leucine zipper protein HAT2
CARHR174130	0.343146	1.28824	0.266368	AT5G47230	ERF5	ethylene-responsive transcription factor 5
CARHR174140	0.408288	1.41942	0.287644	AT5G47220	ERF2	ethylene-responsive transcription factor 2
CARHR174790	0.271051	1.00979	0.268423	AT5G46710	AT5G46710	PLATZ transcription factor family protein
CARHR175480	0.442293	1.17092	0.377732	AT5G46330	FLS2	LRR receptor-like serine/threonine-protein kinase FLS2
CARHR175630	0.524221	1.18616	0.441948
CARHR176150	0.57511	1.03043	0.558128	AT5G45820	CIPK20	CBL-interacting serine/threonine-protein kinase 20
CARHR176230	0.253538	1.11485	0.227419	AT5G45750	RABA1c	Ras-related protein RABA1c
CARHR176340	0.224041	1.0095	0.221932	AT5G45650	AT5G45650	subtilase family protein
CARHR176830	0.268465	1.04331	0.257319	AT5G45310	AT5G45310	uncharacterized protein
CARHR178290	0.431064	1.0612	0.406205	AT5G44630	AT5G44630	alpha-barbatene synthase
CARHR178670	0.296682	1.06648	0.278189	AT5G44400	AT5G44400	FAD-binding and BBE domain-containing protein
CARHR178950	0.435121	1.63671	0.265851	AT5G44260	AT5G44260	zinc finger CCCH domain-containing protein 61
CARHR179140	0.423067	1.17726	0.359365	AT5G44130	FLA13	fasciclin-like arabinogalactan protein 13
CARHR179700	0.303539	1.1882	0.255461	AT5G43780	APS4	sulfate adenylyltransferase
CARHR180740	0.38311	1.43908	0.266219	AT5G43170	AZF3	zinc-finger protein 3
CARHR180760	0.511345	1.41429	0.361557	AT5G43150	AT5G43150	uncharacterized protein
CARHR181200	0.241044	1.18622	0.203203
CARHR182170	0.578943	2.26402	0.255714	AT5G49360	BXL1	beta-xylosidase 1
CARHR183620	0.255627	1.0226	0.249978	AT5G48460	AT5G48460	Actin binding Calponin homology (CH) domain-containing protein
CARHR184140	0.332832	1.21861	0.273124
CARHR184540	0.259382	1.02143	0.25394	AT5G42200	AT5G42200	E3 ubiquitin-protein ligase ATL23
CARHR184880	0.300723	1.42276	0.211365	AT2G23910	AT2G23910	Rossmann-fold NAD(P)-binding domain-containing protein
CARHR184910	0.403135	1.33552	0.301857
CARHR184950	0.400066	1.06294	0.376377
CARHR185170	0.435383	1.1055	0.393835	AT5G28610	AT5G28610	uncharacterized protein
CARHR185580	0.529969	1.00392	0.527897
CARHR185620	0.472574	1.37928	0.342624
CARHR185630	0.486926	1.66786	0.291946
CARHR185790	0.271349	1.15413	0.235112	AT5G27150	ATNHX1	sodium/hydrogen exchanger 1
CARHR185920	0.339539	1.45782	0.232908	AT5G27320	ATGID1C	putative gibberellin receptor GID1L3
CARHR185950	0.342623	1.15154	0.297533
CARHR186030	0.326862	1.61854	0.201948	AT5G27420	CNI1	E3 ubiquitin-protein ligase ATL31
CARHR186710	0.361081	1.42693	0.253047	AT5G26820	ATIREG3	iron-regulated protein 3
CARHR187020	0.22694	1.05004	0.216126	AT5G26667	PYR6	Uridylate kinase
CARHR187060	0.313658	1.47229	0.213042	AT5G26340	MSS1	sugar transport protein 13
CARHR187150	0.322976	1.01945	0.316814	AT5G26220	AT5G26220	ChaC-like family protein
CARHR187810	0.275652	1.36363	0.202145	AT5G25560	AT5G25560	CHY and CTCHY and RING-type zinc finger protein
CARHR187820	0.27621	1.08208	0.255259
CARHR188240	0.308567	1.02327	0.301549
CARHR188600	0.280209	1.2259	0.228573	AT5G24850	CRY3	cryptochrome DASH
CARHR188800	0.68865	1.437	0.479227	AT5G24660	LSU2	response to low sulfur 2
CARHR188870	0.385964	1.01266	0.38114	AT5G24580	AT5G24580	heavy metal transport/detoxification domain-containing protein
CARHR189000	0.515129	1.75672	0.293233	AT5G24420	PGL5	6-phosphogluconolactonase 5
CARHR189260	0.277053	1.0191	0.27186	AT5G24270	ATSOS3	calcineurin B-like protein 4
CARHR189380	0.313312	1.53426	0.20421	AT5G24150	SQP1	Squalene monooxygenase 1,1
CARHR189460	0.608276	1.51441	0.401659	AT5G24120	SIG5	RNA polymerase sigma factor
CARHR189690	0.269634	1.09323	0.246639	AT5G23870	AT5G23870	Pectinacetylesterase family protein
CARHR190300	0.575103	1.00035	0.574903	AT5G23240	AT5G23240	DNAJ heat shock N-terminal domain-containing protein
CARHR190610	0.354799	1.54651	0.229419	AT5G22920	AT5G22920	ring finger and CHY zinc finger domain-containing protein 1
CARHR190650	0.642989	1.37774	0.466699	AT5G22880	H2B	histone H2B
CARHR190850	0.295691	1.47036	0.201101	AT5G22740	ATCSLA2	glucomannan 4-beta-mannosyltransferase 2
CARHR190970	0.359548	1.70179	0.211276	AT5G22580	AT5G22580	stress responsive A/B Barrel domain-containing protein
CARHR191040	0.666403	1.96824	0.338578	AT5G22500	FAR1	fatty acyl-CoA reductase 1
CARHR191140	0.53411	1.18967	0.448957	AT5G22390	AT5G22390	uncharacterized protein
CARHR191310	0.375921	1.80313	0.208482	AT5G22250	AT5G22250	putative CCR4-associated factor 1-11
CARHR192020	0.255058	1.17429	0.217201	AT5G20830	SUS1	sucrose synthase 1
CARHR192180	0.932593	1.36659	0.682422	AT5G20630	GLP3A	germin-like protein subfamily 3 member 3
CARHR192300	0.324328	1.30321	0.248868	AT5G20510	AL5	alfin-like 5 protein
CARHR192460	0.269298	1.27332	0.211493	AT5G20380	PHT4;5	putative anion transporter 6
CARHR192580	0.523578	2.51435	0.208236	AT5G20250	DIN10	putative galactinol--sucrose galactosyltransferase 6
CARHR192600	0.355575	1.02132	0.348152	AT5G20230	SAG14	blue copper protein
CARHR192610	0.20764	1.02891	0.201806	AT5G20220	AT5G20220	CCHC-type zinc knuckle protein
CARHR193830	0.38306	1.82148	0.210302	AT5G19120	AT5G19120	aspartyl protease family protein
CARHR194030	0.224438	1.03364	0.217133	AT5G18970	AT5G18970	AWPM-19-like protein
CARHR194310	0.233343	1.02704	0.2272	AT5G18690	ATAGP25	arabinogalactan protein 25
CARHR194890	0.328891	1.60281	0.205196	AT5G18170	GDH1	glutamate dehydrogenase 1
CARHR194940	0.475409	1.43561	0.331154	AT5G18130	AT5G18130	uncharacterized protein
CARHR195020	0.383939	1.10396	0.347784
CARHR195410	0.382296	1.48233	0.257902	AT5G17760	AT5G17760	AAA-type ATPase family protein
CARHR195860	0.589726	1.01456	0.581264	AT5G17350	AT5G17350	uncharacterized protein
CARHR196540	0.21787	1.06616	0.20435	AT5G16650	AT5G16650	chaperone DnaJ-domain containing protein
CARHR196630	0.22256	1.10166	0.202024	AT5G16590	LRR1	putative inactive receptor kinase
CARHR196640	0.442874	1.56559	0.282881	AT5G16570	GLN1;4	glutamine synthetase cytosolic isozyme 1-4
CARHR196960	0.268737	1.32338	0.203069	AT5G16360	AT5G16360	NC domain-containing protein-like protein
CARHR197310	0.381621	1.60278	0.238099	AT5G16010	AT5G16010	3-oxo-5-alpha-steroid 4-dehydrogenase family protein
CARHR197320	0.285405	1.20743	0.236375	AT5G16000	NIK1	NSP-interacting kinase 1
CARHR197350	0.738932	1.41392	0.522613	AT5G15950	AT5G15950	S-adenosylmethionine decarboxylase-like protein
CARHR197360	0.616231	1.17313	0.525286	AT5G15948	CPuORF10	S-adenosylmethionine decarboxylase-like protein
CARHR197590	0.286445	1.01804	0.281368	AT5G15740	AT5G15740	O-fucosyltransferase family protein
CARHR197940	0.445319	1.04625	0.425634	AT5G15350	AtENODL17	Lamin-like protein
CARHR198140	0.336448	1.37886	0.244005	AT5G15170	TDP1	tyrosyl-DNA phosphodiesterase 1
CARHR198420	0.588177	1.42793	0.411909	AT5G14920	AT5G14920	gibberellin-regulated protein
CARHR198550	0.341304	1.10804	0.308025	AT5G14760	AO	L-aspartate oxidase
CARHR198860	0.443454	1.09467	0.405101	AT5G14450	AT5G14450	GDSL esterase/lipase
CARHR199500	0.72882	1.23205	0.591551	AT5G13930	TT4	chalcone synthase
CARHR200330	0.435982	1.13045	0.385671	AT5G13140	AT5G13140	Pollen Ole e 1 allergen and extensin family protein
CARHR200370	0.244241	1.17245	0.208317	AT5G13100	AT5G13100	uncharacterized protein
CARHR201080	0.35504	1.40302	0.253053	AT5G12050	AT5G12050	uncharacterized protein
CARHR201180	0.436267	1.34455	0.324469	AT5G11950	AT5G11950	cytokinin riboside 5-monophosphate phosphoribohydrolase LOG8
CARHR201400	0.326325	1.25951	0.25909	AT5G11790	NDL2	protein N-MYC downregulated-like 2
CARHR201570	0.404028	1.41691	0.285148	AT5G11650	AT5G11650	alpha/beta fold hydrolase family protein
CARHR202000	0.300917	1.41616	0.212489	AT5G11260	HY5	transcription factor HY5
CARHR202360	0.338518	1.31359	0.257704	AT5G10930	SnRK3.24	CBL-interacting serine/threonine-protein kinase 5
CARHR202530	0.277758	1.34361	0.206726	AT5G10770	AT5G10770	aspartyl protease family protein
CARHR202550	0.39981	1.01952	0.392156	AT5G10760	AT5G10760	aspartyl protease family protein
CARHR202640	0.338743	1.52689	0.221852	AT5G10695	AT5G10695	uncharacterized protein
CARHR202900	0.592631	1.70884	0.346804	AT5G10400	AT5G10400	histone H3
CARHR203110	0.461425	1.22298	0.377294	AT5G10180	SULTR2;1	sulfate transporter 2.1
CARHR203270	0.457402	1.04564	0.437438
CARHR204210	0.268701	1.0005	0.268566	AT5G09220	AAP2	amino acid permease 2
CARHR204470	0.332432	1.5341	0.216695	AT5G08520	AT5G08520	duplicated SANT DNA-binding domain-containing protein
CARHR204490	0.226291	1.07524	0.210455	AT5G08500	AT5G08500	transmembrane CLPTM1 family protein
CARHR204880	0.440425	1.4931	0.294973	AT5G08260	scpl35	serine carboxypeptidase-like 35
CARHR204900	0.433419	1.50588	0.287818
CARHR205200	0.298678	1.18215	0.252657	AT5G07990	CYP75B1	Flavonoid 3-monooxygenase
CARHR205570	0.445226	1.49344	0.298121	AT5G07580	AT5G07580	ERF/AP2 transcription factor
CARHR206030	0.342617	1.28362	0.266915	AT5G07100	WRKY26	WRKY DNA-binding protein 26
CARHR206120	0.452901	1.26905	0.356882	AT5G07030	AT5G07030	aspartyl protease family protein
CARHR206140	0.253456	1.01396	0.249968	AT5G07010	ST2A	sulfotransferase 2A
CARHR206160	0.678488	1.81084	0.374681	AT5G06980	AT5G06980	uncharacterized protein
CARHR206510	0.796929	1.19374	0.667593	AT5G06690	WCRKC1	thioredoxin-like 3-1
CARHR206670	0.334849	1.51258	0.221377	AT5G06530	AT5G06530	ABC transporter G family member 22
CARHR207140	0.276679	1.32898	0.208189	AT5G06390	FLA17	fasciclin-like arabinogalactan protein 17
CARHR207330	0.298951	1.29997	0.229967	AT5G05900	AT5G05900	UDP-glucoronosyl/UDP-glucosyl transferase family protein
CARHR207470	0.25013	1.20607	0.207393	AT5G05790	AT5G05790	duplicated SANT DNA-binding domain-containing protein
CARHR207500	0.270637	1.27488	0.212285
CARHR207820	0.431653	1.71014	0.252408	AT5G05440	PYL5	abscisic acid receptor PYL5
CARHR208450	0.405388	1.8802	0.215609	AT5G04830	AT5G04830	Nuclear transport factor 2 (NTF2) family protein
CARHR208520	0.223477	1.06908	0.209037
CARHR208530	0.223477	1.06908	0.209037	AT5G04760	AT5G04760	duplicated SANT DNA-binding domain-containing protein
CARHR208950	0.363154	1.14735	0.316516	AT5G04340	C2H2	putative c2h2 zinc finger transcription factor
CARHR209050	0.27932	1.09314	0.255522	AT5G04220	NTMC2T1.3	calcium-dependent lipid-binding domain-containing protein
CARHR209540	0.386855	1.15788	0.334105	AT5G03760	ATCSLA9	glucomannan 4-beta-mannosyltransferase 9
CARHR209790	0.327997	1.29791	0.252711	AT5G03545	ATIPS2	uncharacterized protein
CARHR210120	0.346837	1.48007	0.234338	AT5G03230	AT5G03230	uncharacterized protein
CARHR210140	0.439041	1.3722	0.319954	AT5G03210	AT5G03210	uncharacterized protein
CARHR210230	0.304793	1.08665	0.280487	AT5G03120	AT5G03120	uncharacterized protein
CARHR210350	0.360944	1.18141	0.305519	AT5G02940	AT5G02940	uncharacterized protein
CARHR210490	0.43773	1.35404	0.323277	AT5G02840	LCL1	protein LHY/CCA1-like 1
CARHR210520	0.523026	1.49827	0.349087	AT5G02810	PRR7	two-component response regulator-like APRR7
CARHR210620	0.536295	1.58487	0.338384	AT5G02760	AT5G02760	putative protein phosphatase 2C 67
CARHR210890	0.325316	1.23515	0.263381	AT5G02490	AT5G02490	heat shock protein 70
CARHR211110	0.249831	1.01035	0.247271	AT5G02260	ATEXPA9	expansin A9
CARHR211210	0.267203	1.08676	0.245871	AT5G02150	Fes1C	protein Fes1C
CARHR212150	0.465645	1.46105	0.318705	AT5G01790	AT5G01790	uncharacterized protein
CARHR212170	0.306801	1.49405	0.205349	AT5G01820	CIPK14	CBL-interacting serine/threonine-protein kinase 14
CARHR212200	0.246553	1.19644	0.206071	AT5G01850	AT5G01850	protein kinase family protein
CARHR213230	0.349428	1.0302	0.339184	AT5G41140	AT5G41140	Myosin heavy chain-related protein
CARHR213290	0.52056	1.01034	0.515232	AT5G41080	AT5G41080	glycerophosphoryl diester phosphodiesterase family protein
CARHR213820	0.272917	1.1275	0.242055	AT5G40690	AT5G40690	uncharacterized protein
CARHR215040	0.452709	1.781	0.254188	AT5G37770	TCH2	calcium-binding protein CML24
CARHR215250	0.448024	1.10426	0.405724
CARHR215930	0.219407	1.02235	0.214611
CARHR216010	0.34825	1.06902	0.325766
CARHR216510	0.294072	1.07185	0.274359	AT5G36220	CYP81D1	cytochrome P450 81D1
CARHR216680	0.469457	1.88089	0.249594	AT5G35970	AT5G35970	putative DNA-binding protein
CARHR218240	0.245658	1.15043	0.213535	AT2G05990	MOD1	enoyl-[acyl-carrier protein] reductase I
CARHR218290	0.289842	1.01693	0.285018	AT4G12980	AT4G12980	putative auxin-responsive protein
CARHR219550	0.437492	2.0831	0.210019
CARHR219630	0.500014	1.59459	0.313568
CARHR220420	0.363706	1.69168	0.214998	AT4G14270	AT4G14270	Polyadenylate-binding protein-interacting protein 2
CARHR220540	0.303487	1.20782	0.251269	AT4G14340	CKI1	casein kinase I
CARHR220550	0.437499	1.32159	0.33104	AT4G12730	FLA2	fasciclin-like arabinogalactan protein 2
CARHR220580	0.263484	1.25264	0.210343	AT4G14365	XBAT34	putative E3 ubiquitin-protein ligase XBAT34
CARHR220770	0.326565	1.53587	0.212626	AT4G14560	AXR5	auxin-responsive protein IAA1
CARHR221330	0.338192	1.03054	0.328171	AT4G14780	AT4G14780	protein kinase family protein
CARHR222180	0.530718	1.41082	0.376176	AT4G15430	AT4G15430	ERD (early-responsive to dehydration stress) family protein
CARHR222200	0.609473	1.51117	0.403312	AT4G15440	HPL1	hydroperoxide lyase 1
CARHR222250	0.699003	1.37212	0.509433	AT4G15480	UGT84A1	UDP-glycosyltransferase-like protein
CARHR222260	0.315313	1.00389	0.314092	AT4G15490	UGT84A3	UDP-glycosyltransferase-like protein
CARHR222300	0.253553	1.26623	0.200243	AT4G15510	AT4G15510	PsbP domain-containing protein 1
CARHR222340	0.441196	1.20021	0.367599	AT4G15540	AT4G15540	EamA-like transporter-like protein
CARHR222360	0.363665	1.76796	0.205698
CARHR222520	0.219232	1.00317	0.21854	AT4G16155	AT4G16155	dihydrolipoyl dehydrogenase
CARHR222560	0.495568	1.92547	0.257375	AT4G16190	AT4G16190	Papain family cysteine protease
CARHR223400	0.428391	1.58314	0.270595	AT4G16780	ATHB2	homeobox-leucine zipper protein HAT4
CARHR223660	0.293439	1.45087	0.202251	AT4G17080	AT4G17080	Histone H3 K4-specific methyltransferase SET7/9 family protein
CARHR223840	0.278249	1.39084	0.200058	AT4G17230	SCL13	protein scarecrow-like 13
CARHR224330	0.451645	1.19362	0.378384	AT4G17615	ATCBL1	calcineurin B-like protein 1
CARHR224390	0.420905	1.08672	0.387316	AT4G17670	AT4G17670	uncharacterized protein
CARHR224550	0.243772	1.17858	0.206835	AT4G17830	AT4G17830	acetylornithine deacetylase
CARHR225010	0.237693	1.1306	0.210236	AT4G18250	AT4G18250	putative receptor serine/threonine kinase
CARHR225260	0.444667	1.05464	0.421628	AT4G18430	AtRABA1e	RAB GTPase homolog A1E
CARHR225390	0.496138	1.24121	0.399722	AT4G18540	AT4G18540	uncharacterized protein
CARHR225410	0.28813	1.10969	0.25965	AT4G18570	AT4G18570	uncharacterized protein
CARHR225760	0.299297	1.26662	0.236296	AT4G18880	HSF A4A	heat stress transcription factor A-4a
CARHR226170	0.407266	1.1243	0.36224	AT4G19380	AT4G19380	Long-chain-alcohol oxidase FAO4A
CARHR226240	0.446926	1.08492	0.411944	AT4G19450	AT4G19450	major facilitator protein
CARHR226310	0.264636	1.01492	0.260745
CARHR226520	0.355005	1.25563	0.28273	AT4G19700	RING	SBP (S-ribonuclease binding protein) family protein
CARHR226580	0.352538	1.10897	0.317897	AT4G19810	AT4G19810	Glycosyl hydrolase family protein with chitinase insertion domain
CARHR226950	0.301966	1.50286	0.200928	AT4G20110	VSR3;1	vacuolar-sorting receptor 7
CARHR227240	0.251421	1.17664	0.213677	AT4G20410	GSNAP	Gamma-soluble NSF attachment protein
CARHR227430	0.386431	1.63272	0.236679	AT4G20860	AT4G20860	FAD-binding and BBE domain-containing protein
CARHR228170	0.252695	1.01826	0.248163	AT4G21510	AT4G21510	F-box protein SKIP27
CARHR228200	0.232388	1.04165	0.223096	AT4G21534	AT4G21534	Diacylglycerol kinase family protein
CARHR228630	0.376853	1.67212	0.225375	AT4G21870	AT4G21870	heat shock protein class V 15.4
CARHR228800	0.54753	2.12182	0.258048	AT4G21990	PRH26	5-adenylylsulfate reductase 3
CARHR228820	0.304017	1.33338	0.228005	AT4G22010	sks4	protein SKU5 similar 4
CARHR228940	0.249737	1.0732	0.232702
CARHR229090	0.349394	1.16586	0.299688	AT4G22200	AKT2/3	Potassium channel AKT2/3
CARHR229480	0.323716	1.3609	0.237869	AT4G22590	TPPG	haloacid dehalogenase-like hydrolase domain-containing protein
CARHR230210	0.252726	1.12865	0.22392
CARHR230290	0.236474	1.15576	0.204605	AT4G23180	RLK4	cysteine-rich receptor-like protein kinase 10
CARHR230600	0.303706	1.01331	0.299717
CARHR230950	0.255593	1.0194	0.250729
CARHR231200	0.406205	1.52173	0.266937	AT4G23810	WRKY53	putative WRKY transcription factor 53
CARHR231250	0.282648	1.0234	0.276185	AT4G23870	AT4G23870	uncharacterized protein
CARHR231260	0.280142	1.26077	0.2222	AT4G23880	AT4G23880	uncharacterized protein
CARHR231340	0.411291	1.23437	0.3332	AT4G23920	UGE2	UDP-D-glucose/UDP-D-galactose 4-epimerase 2
CARHR231710	0.27925	1.39301	0.200465	AT4G24275	AT4G24275	uncharacterized protein
CARHR231970	0.515277	1.1346	0.454147	AT4G24570	DIC2	dicarboxylate carrier 2
CARHR232080	0.402738	1.05424	0.382017	AT4G24700	AT4G24700	uncharacterized protein
CARHR232690	0.235936	1.00983	0.23364	AT4G25280	AT4G25280	adenylate kinase family protein
CARHR232710	0.278503	1.07055	0.260149	AT4G25300	AT4G25300	protein SRG1
CARHR232750	0.225532	1.05214	0.214356	AT4G25340	FKBP53	peptidylprolyl isomerase
CARHR233160	0.292568	1.43673	0.203635	AT4G25700	chy1	beta-carotene hydroxylase
CARHR233280	0.311073	1.16088	0.267962	AT4G25830	AT4G25830	uncharacterized protein
CARHR233380	0.273864	1.28133	0.213734	AT4G25910	ATCNFU3	NifU-like protein 3
CARHR233490	0.248425	1.20944	0.205406	AT4G25980	AT4G25980	peroxidase 43
CARHR233650	0.408904	1.23191	0.331927	AT4G26130	AT4G26130	uncharacterized protein
CARHR233670	0.428019	1.108	0.3863	AT4G26150	GATA22	putative GATA transcription factor 22
CARHR234940	0.468143	1.45622	0.321477	AT4G27280	AT4G27280	EF-hand, calcium binding motif-containing protein
CARHR234960	0.48622	1.60077	0.303741	AT4G27310	AT4G27310	B-box type zinc finger-containing protein
CARHR235120	0.729964	2.39171	0.305206	AT4G27440	PORB	protochlorophyllide reductase B
CARHR235600	0.294083	1.10975	0.265	AT4G27900	AT4G27900	CCT motif family protein
CARHR235740	0.533182	1.10329	0.483264	AT4G28040	AT4G28040	nodulin MtN21 /EamA-like transporter family protein
CARHR235750	0.250965	1.06118	0.236497	AT4G28050	TET7	tetraspanin7
CARHR236130	0.437272	1.21209	0.360759	AT4G28390	AAC3	ADP/ATP carrier 3 protein
CARHR236740	0.405713	1.71529	0.236527	AT4G29010	AIM1	enoyl-CoA hydratase/3-hydroxyacyl-CoA dehydrogenase
CARHR236750	0.406725	1.50164	0.270854	AT4G29020	AT4G29020	glycine-rich protein
CARHR236920	0.379062	1.33829	0.283243	AT4G29190	AT4G29190	zinc finger CCCH domain-containing protein 49
CARHR237020	0.398905	1.45735	0.273719	AT4G29270	AT4G29270	HAD superfamily, subfamily IIIB acid phosphatase
CARHR237680	0.589915	1.00011	0.589851	AT4G29780	AT4G29780	uncharacterized protein
CARHR237810	0.484779	1.10683	0.437987	AT4G29905	AT4G29905	uncharacterized protein
CARHR238070	0.407745	1.04926	0.388604	AT4G30170	AT4G30170	peroxidase 45
CARHR238510	0.208618	1.00888	0.206781	AT4G30630	AT4G30630	uncharacterized protein
CARHR238530	0.619851	1.46325	0.423614	AT4G30650	AT4G30650	putative low temperature and salt responsive protein
CARHR239470	0.231874	1.05652	0.219468	AT4G31590	CSLC5	putative xyloglucan glycosyltransferase 5
CARHR239710	0.365168	1.21291	0.301067	AT4G31800	WRKY18	WRKY transcription factor 18
CARHR240200	0.339164	1.02744	0.330106	AT4G32295	AT4G32295	uncharacterized protein
CARHR240400	0.496499	1.49921	0.331173	AT4G32480	AT4G32480	uncharacterized protein
CARHR240480	0.376233	1.05862	0.3554	AT3G26470	AT3G26470	RPW8 domain-containing powdery mildew resistance protein
CARHR241050	0.274309	1.15369	0.237767	AT4G33040	AT4G33040	glutaredoxin-C6
CARHR241180	0.533828	1.47525	0.361857	AT4G33150	AT4G33150	lysine-ketoglutarate reductase/saccharopine dehydrogenase bifunctional enzyme
CARHR241640	0.334284	1.04549	0.319738	AT4G33540	AT4G33540	metallo-beta-lactamase family protein
CARHR241770	0.418034	1.10683	0.377685
CARHR242150	0.207068	1.0135	0.20431	AT4G34020	AT4G34020	class I glutamine amidotransferase domain-containing protein
CARHR242200	0.317729	1.05349	0.301596	AT4G34090	AT4G34090	putative cyclin delta-3
CARHR242570	0.244864	1.18058	0.20741	AT4G34220	AT4G34220	receptor protein kinase-like protein
CARHR242600	0.345282	1.41033	0.244824	AT4G34200	EDA9	D-3-phosphoglycerate dehydrogenase
CARHR242800	0.357109	1.11705	0.319691	AT4G34600	AT4G34600	uncharacterized protein
CARHR243370	0.582529	2.72248	0.21397	AT4G35090	CAT2	catalase 2
CARHR243650	0.274305	1.23835	0.221509	AT4G35320	AT4G35320	uncharacterized protein
CARHR243810	0.386567	1.28871	0.299964	AT4G35480	RHA3B	RING-H2 finger protein ATL45
CARHR244120	0.808554	2.53482	0.318979	AT4G35770	DIN1	senescence-associated protein DIN1
CARHR244840	0.441296	1.81722	0.242841	AT4G36530	AT4G36530	hydrolase, alpha/beta fold family protein
CARHR244870	0.26153	1.0467	0.24986	AT4G36570	ATRL3	protein RAD-like 3
CARHR245020	0.276348	1.00494	0.27499	AT4G36670	AT4G36670	putative polyol transporter 6
CARHR245600	0.253477	1.07387	0.236041	AT4G36910	LEJ2	cystathionine beta-synthase domain-containing protein
CARHR245850	0.401185	1.07076	0.374673	AT4G37450	AGP18	Lysine-rich arabinogalactan protein 18
CARHR245920	0.326046	1.32662	0.245771	AT4G37520	AT4G37520	peroxidase 50
CARHR245930	0.390291	1.27537	0.306022	AT4G37540	LBD39	LOB domain-containing protein 39
CARHR246000	0.554331	1.00603	0.551008	AT4G37610	BT5	BTB and TAZ domain protein 5
CARHR246040	0.239903	1.1341	0.211536	AT4G37670	NAGS2	N-acetyl-l-glutamate synthase 2
CARHR246150	0.327681	1.6082	0.203756	AT4G37760	SQE3	squalene epoxidase 3
CARHR246400	0.574658	1.04447	0.550193	AT4G37990	ELI3	cinnamyl alcohol dehydrogenase 8
CARHR246760	0.478712	1.36692	0.350212	AT4G39940	AKN2	Adenylyl-sulfate kinase 2
CARHR246840	0.222727	1.017	0.219003	AT4G39860	AT4G39860	uncharacterized protein
CARHR246900	0.441641	1.63194	0.270624	AT4G39800	MIPS1	inositol-3-phosphate synthase isozyme 1
CARHR247810	0.682095	1.26895	0.537525	AT4G38960	AT4G38960	B-box type zinc finger-containing protein
CARHR247920	0.454299	1.59422	0.284965	AT4G38810	AT4G38810	EF-hand, calcium binding motif-containing protein
CARHR248200	0.334061	1.47305	0.226782	AT4G00170	AT4G00170	VAMP (vesicle-associated membrane protein) family protein
CARHR249030	0.241848	1.15595	0.209221	AT4G01280	AT4G01280	myb family transcription factor
CARHR249050	0.348901	1.15457	0.302191	AT4G01250	WRKY22	WRKY transcription factor 22
CARHR249220	0.375484	1.64376	0.22843	AT4G01070	GT72B1	hydroquinone glucosyltransferase
CARHR249440	0.237078	1.14386	0.207262	AT4G00895	AT4G00895	ATPase, F1 complex, OSCP/delta subunit protein
CARHR249450	0.222464	1.07972	0.206039	AT4G00880	AT4G00880	SAUR-like auxin-responsive protein
CARHR249830	0.422784	1.48587	0.284536	AT4G01870	AT4G01870	tolB-related protein
CARHR249840	0.391051	1.37051	0.285331	AT4G01880	AT4G01880	methyltransferase
CARHR250310	0.254016	1.05653	0.240425	AT4G02130	GATL6	putative galacturonosyltransferase-like 6
CARHR250520	0.407369	1.18389	0.344092	AT4G02330	ATPMEPCRB	pectinesterase 41
CARHR250560	0.43185	1.56405	0.27611	AT4G02370	AT4G02370	uncharacterized protein
CARHR251620	0.273724	1.17257	0.233439	AT4G03190	ATGRH1	GRR1-like protein 1
CARHR252480	0.464262	1.43051	0.324542	AT4G05070	AT4G05070	Wound-responsive family protein
CARHR252940	0.67557	1.79028	0.377355	AT4G04610	APR1	5-adenylylsulfate reductase 1
CARHR253100	0.534467	1.52873	0.349615	AT4G04340	AT4G04340	early-responsive to dehydration stress-related protein
CARHR253150	0.679158	1.02751	0.660972	AT4G04330	AT4G04330	Chaperonin-like RbcX protein
CARHR253700	0.400533	1.14404	0.350106
CARHR253710	0.388298	1.4197	0.273507	AT4G12480	pEARLI 1	bifunctional inhibitor/lipid-transfer protein/seed storage 2S albumin-like protein
CARHR253720	0.384615	1.59993	0.240395
CARHR253730	0.336795	1.39439	0.241535
CARHR253780	0.36476	1.435	0.254189	AT4G12420	SKU5	Monocopper oxidase-like protein SKU5
CARHR253810	0.489048	2.27114	0.215331	AT4G12390	PME1	pectin methylesterase inhibitor 1
CARHR254280	0.349548	1.03711	0.337039	AT4G12000	AT4G12000	SNARE associated Golgi family protein
CARHR254780	0.471468	1.21796	0.387096	AT4G11650	ATOSM34	osmotin-like protein OSM34
CARHR255040	0.328021	1.15568	0.283832
CARHR255290	0.358652	1.31281	0.273195	AT4G11290	AT4G11290	peroxidase 39
CARHR255310	0.43425	1.30671	0.332323	AT4G11280	ACS6	1-aminocyclopropane-1-carboxylate synthase 6
CARHR255360	0.377384	1.2216	0.308925	AT4G11220	BTI2	reticulon-like protein B2
CARHR256130	0.424328	1.07427	0.394991	AT4G10500	AT4G10500	oxidoreductase, 2OG-Fe(II) oxygenase family protein
CARHR256270	0.392789	1.26678	0.310068	AT4G10380	NLM6	putative aquaporin NIP5-1
CARHR256720	0.343419	1.53125	0.224274
CARHR258170	0.580516	2.21027	0.262645	AT5G50335	AT5G50335	uncharacterized protein
CARHR258530	0.313951	1.19199	0.263383	AT5G50100	AT5G50100	putative thiol-disulfide oxidoreductase DCC
CARHR259150	0.317211	1.35757	0.23366
CARHR259370	0.301082	1.10665	0.272066	AT4G08290	AT4G08290	nodulin MtN21 /EamA-like transporter family protein
CARHR259380	0.31379	1.11022	0.282636	AT4G08300	AT4G08300	nodulin MtN21 /EamA-like transporter family protein
CARHR259590	0.567531	1.14178	0.497059	AT4G08555	AT4G08555	uncharacterized protein
CARHR259690	0.226869	1.09188	0.207778	AT4G08700	ATPUP13	putative purine permease 13
CARHR259730	0.521904	2.41375	0.216221	AT4G08770	Prx37	peroxidase 37
CARHR259960	0.48812	1.9232	0.253806	AT4G08950	EXO	Phosphate-responsive 1 family protein
CARHR260080	0.383105	1.31698	0.290897	AT4G09020	ATISA3	isoamylase 3
CARHR260740	0.392213	1.6489	0.237863	AT4G09750	AT4G09750	Rossmann-fold NAD(P)-binding domain-containing protein
CARHR260890	0.218131	1.01232	0.215477	AT4G09900	ATMES12	methyl esterase 12
CARHR261040	0.299619	1.35967	0.220362	AT4G10040	CYTC-2	cytochrome c-2
CARHR261210	0.361128	1.62278	0.222536	AT4G10120	ATSPS4F	sucrose-phosphate synthase
CARHR261540	0.633719	1.31687	0.481231
CARHR261720	0.221798	1.03425	0.214453	AT5G40380	CRK42	cysteine-rich receptor-like protein kinase 42
CARHR262200	0.271046	1.15177	0.23533
CARHR262620	0.400757	1.08621	0.368951	AT5G39670	AT5G39670	putative calcium-binding protein CML45
CARHR262630	0.325967	1.19471	0.272841	AT5G39660	CDF2	Dof zinc finger protein DOF5.2
CARHR262680	0.733343	1.3322	0.550477	AT5G39610	ATNAC6	NAC domain containing protein 6
CARHR262760	0.407338	1.49963	0.271625	AT5G39530	AT5G39530	uncharacterized protein
CARHR263090	0.265939	1.001	0.265674	AT5G39320	AT5G39320	putative UDP-glucose 6-dehydrogenase 2
CARHR263170	0.344842	1.08256	0.318543	AT5G39240	AT5G39240	uncharacterized protein
CARHR264580	0.594424	1.77669	0.334569	AT5G51720	AT5G51720	Iron-binding zinc finger CDGSH type domain-containing protein
CARHR265260	0.252341	1.11547	0.22622	AT5G52280	AT5G52280	Myosin heavy chain-related protein
CARHR265570	0.398177	1.56911	0.25376	AT5G52570	B2	beta-carotene hydroxylase 2
CARHR266540	0.230075	1.03177	0.22299	AT5G53420	AT5G53420	CCT motif family protein
CARHR266860	0.296116	1.20201	0.24635	AT5G53730	AT5G53730	late embryogenesis abundant hydroxyproline-rich glycoprotein
CARHR267000	0.277203	1.23905	0.223723
CARHR267080	0.214505	1.0326	0.207734	AT5G53940	AT5G53940	yippee-like zinc-binding protein
CARHR267100	0.480933	1.18862	0.404614	AT5G53970	AT5G53970	tyrosine aminotransferase
CARHR267170	0.288264	1.11313	0.258967
CARHR267530	0.392574	1.34375	0.292148	AT5G54250	HLM1	cyclic nucleotide-gated ion channel 4
CARHR267560	0.695182	2.85919	0.24314	AT5G54270	LHCB3*1	light-harvesting chlorophyll B-binding protein 3
CARHR267730	0.63909	1.05405	0.606319	AT5G54470	AT5G54470	B-box type zinc finger-containing protein
CARHR267870	0.444909	1.43619	0.309785	AT5G54585	AT5G54585	uncharacterized protein
CARHR268170	0.316208	1.01618	0.311172	AT5G54840	ATSGP1	Ras-related small GTP-binding family protein
CARHR268370	0.331167	1.20584	0.274636	AT5G55050	AT5G55050	GDSL esterase/lipase
CARHR268740	0.402305	1.30918	0.307297	AT5G55400	AT5G55400	putative fimbrin-like protein 3
CARHR268770	0.304684	1.48178	0.20562
CARHR268880	0.387175	1.31852	0.293643	AT5G55570	AT5G55570	uncharacterized protein
CARHR268930	0.446868	1.80914	0.247006	AT5G55620	AT5G55620	uncharacterized protein
CARHR270230	0.438985	1.57106	0.27942	AT5G56550	ATOXS3	oxidative stress 3
CARHR270610	0.562561	1.62056	0.34714
CARHR270620	0.52112	1.58328	0.329139
CARHR270700	0.507185	1.02462	0.495	AT5G56960	AT5G56960	putative transcription factor bHLH041
CARHR271040	0.385837	1.32258	0.29173	AT5G57240	ORP4C	OSBP(oxysterol binding protein)-related protein 4C
CARHR271140	0.379147	1.53239	0.247423	AT5G57345	AT5G57345	uncharacterized protein
CARHR271330	0.409457	1.67718	0.244134	AT5G57560	TCH4	xyloglucan endotransglucosylase/hydrolase protein 22
CARHR271510	0.210671	1.02737	0.205058	AT5G57780	AT5G57780	uncharacterized protein
CARHR271520	0.329339	1.30313	0.252729	AT5G57785	AT5G57785	uncharacterized protein
CARHR271680	0.385243	1.68891	0.228102	AT5G57887	AT5G57887	uncharacterized protein
CARHR271880	0.636538	1.65211	0.385287	AT5G58070	ATTIL	outer membrane lipoprotein Blc
CARHR272180	0.228558	1.0736	0.21289	AT5G58350	WNK4	putative serine/threonine-protein kinase WNK4
CARHR272230	0.404853	1.24654	0.324782	AT5G58390	AT5G58390	peroxidase 67
CARHR272480	0.241669	1.19527	0.202187	AT5G58620	AT5G58620	zinc finger CCCH domain-containing protein 66
CARHR272590	0.286966	1.05409	0.272241	AT5G58680	AT5G58680	armadillo/beta-catenin-like repeat-containing protein
CARHR272680	0.823379	1.37881	0.597165	AT5G58770	AT5G58770	dehydrodolichyl diphosphate synthase 2
CARHR273260	0.487887	1.84195	0.264875	AT5G59690	AT5G59690	histone H4
CARHR273360	0.38986	1.65075	0.236171	AT5G59780	ATMYB59	transcription factor MYB59
CARHR273400	0.588414	1.13459	0.518615	AT5G59820	RHL41	C2H2-type zinc finger protein
CARHR273440	0.263017	1.18269	0.22239	AT5G59850	AT5G59850	40S ribosomal protein S15a-1
CARHR273600	0.231041	1.04671	0.220732
CARHR274200	0.465996	1.22226	0.381259	AT5G60540	PDX2	Pyridoxal biosynthesis protein PDX2
CARHR275000	0.307123	1.13864	0.269727	AT5G61250	AtGUS1	Heparanase-like protein 2
CARHR275200	0.254656	1.0482	0.242946	AT5G61440	ACHT5	thioredoxin-like 1-2
CARHR275290	0.356903	1.06736	0.334379	AT5G61520	AT5G61520	sugar transport protein 3
CARHR275460	0.391152	1.42005	0.275449	AT5G61660	AT5G61660	glycine-rich protein
CARHR275910	0.389992	1.36036	0.286683	AT5G62140	AT5G62140	uncharacterized protein
CARHR276060	0.651169	1.28435	0.507003	AT5G62280	AT5G62280	uncharacterized protein
CARHR276140	1.12452	1.54882	0.726048	AT5G62360	AT5G62360	plant invertase/pectin methylesterase inhibitor domain-containing protein
CARHR276230	0.365343	1.16047	0.314823	AT5G62430	CDF1	Dof zinc finger protein DOF5.5
CARHR276350	0.257136	1.11765	0.230069	AT5G62570	AT5G62570	calmodulin binding protein-like protein
CARHR276510	0.334511	1.4822	0.225684	AT5G62720	AT5G62720	HPP integral membrane domain-containing protein
CARHR277050	0.230309	1.06801	0.215643
CARHR277210	0.351214	1.41678	0.247895	AT5G63380	AT5G63380	4-coumarate--CoA ligase-like 9
CARHR277700	0.249113	1.13323	0.219825	AT5G63790	NAC102	NAC domain-containing protein 102
CARHR277720	0.300321	1.02363	0.293389	AT5G63810	BGAL10	beta-galactosidase 10
CARHR277750	0.405695	1.68307	0.241044	AT5G63850	AAP4	amino acid permease 4
CARHR277920	0.303692	1.29493	0.234523	AT5G64000	SAL2	SAL2 phosphatase
CARHR278030	0.379112	1.50307	0.252226	AT5G64120	AT5G64120	peroxidase 71
CARHR278080	0.574518	1.36374	0.421282	AT5G64170	AT5G64170	dentin sialophosphoprotein-like protein
CARHR278590	0.488067	1.51759	0.321608	AT5G64620	ATC/VIF2	cell wall / vacuolar inhibitor of fructosidase 2
CARHR278670	0.23788	1.07791	0.220687
CARHR278860	0.375873	1.69133	0.222234	AT5G64850	AT5G64850	uncharacterized protein
CARHR279320	0.498448	1.59847	0.311829	AT5G65360	AT5G65360	histone H3
CARHR279360	0.380834	1.12578	0.338283	AT5G65390	AGP7	arabinogalactan protein 7
CARHR279610	0.424291	1.23654	0.343129	AT5G65640	bHLH093	transcription factor bHLH93
CARHR279730	0.576076	1.65061	0.349007	AT5G65730	XTH6	xyloglucan:xyloglucosyl transferase
CARHR279830	0.277105	1.10637	0.250464	AT5G65830	RLP57	receptor like protein 57
CARHR279840	0.325968	1.33627	0.24394	AT5G65840	AT5G65840	peroxiredoxin (PRX)-like 2 domain-containing protein
CARHR279940	0.296558	1.2715	0.233234	AT5G65925	AT5G65925	uncharacterized protein
CARHR280120	0.224817	1.06194	0.211704	AT5G67470	ATFH6	formin-like protein 6
CARHR280240	0.663333	1.61084	0.411794	AT5G67370	AT5G67370	uncharacterized protein
CARHR280340	0.246256	1.14113	0.2158	AT5G67280	RLK	receptor-like kinase
CARHR281080	0.278004	1.38689	0.200451
CARHR281100	0.434427	1.2625	0.344102	AT5G66640	DAR3	protein DA1-related 3
CARHR281180	0.213121	1.0283	0.207256	AT5G66560	AT5G66560	Phototropic-responsive NPH3 family protein
CARHR281260	0.312655	1.40123	0.223129	AT5G66490	AT5G66490	uncharacterized protein
CARHR281320	0.414868	1.98809	0.208676	AT5G66400	RAB18	dehydrin Rab18
CARHR281680	0.232316	1.07454	0.216201	AT5G66070	AT5G66070	NEP1-interacting protein-like 1
CARHR281840	0.298254	1.06639	0.279686
CARHR282160	0.438275	1.36846	0.32027	ATCG00650	RPS18	ribosomal protein S18.[Source:TAIR;Acc:ATCG00650]
CARHR282280	0.292729	1.0655	0.274735	ATCG00820	RPS19	ribosomal protein S19.[Source:TAIR;Acc:ATCG00820]
CARHR282370	0.509814	1.22532	0.416066
CARHR282500	0.417988	1.34795	0.310091
CARHR284360	0.306444	1.50983	0.202965	AT5G47910	ATRBOHD	respiratory burst oxidase-D
CARHR284770	0.593938	2.03507	0.291852
CARHR285130	0.230756	1.1459	0.201375	AT5G42420	AT5G42420	Nucleotide-sugar transporter family protein
CARHR285820	0.2394	1.13686	0.210579	AT5G59450	AT5G59450	scarecrow-like protein 11
CARHR285850	0.416614	1.16267	0.358324	AT5G59480	AT5G59480	haloacid dehalogenase-like hydrolase domain-containing protein
CARHR286480	0.328008	1.03138	0.318028	AT2G25930	ELF3	protein EARLY FLOWERING 3
CARHR286700	0.301389	1.37031	0.219943	AT3G28580	AT3G28580	AAA-type ATPase family protein
CARHR286770	0.276462	1.17877	0.234535	AT3G28540	AT3G28540	AAA-type ATPase family protein
CARHR287280	0.305264	1.29021	0.2366	AT1G35210	AT1G35210	uncharacterized protein
CARHR287440	0.452372	1.01205	0.446988
CARHR287470	0.413124	1.34924	0.30619	AT2G16660	AT2G16660	putative nodulin protein
CARHR287510	0.526967	1.85738	0.283716
CARHR287530	0.386963	1.65258	0.234157	AT1G55020	LOX1	lipoxygenase 1
CARHR288760	0.566201	1.30179	0.43494	AT5G38710	AT5G38710	proline dehydrogenase 2
CARHR289100	0.390932	1.7691	0.220978
CARHR289500	0.366291	1.13282	0.323344	AT4G36540	BEE2	transcription factor BEE 2
CARHR289930	0.256044	1.17216	0.218437
CARHR290010	0.448671	1.88023	0.238625	AT4G15610	AT4G15610	uncharacterized protein
CARHR290240	0.348729	1.44939	0.240605	AT4G15760	MO1	monooxygenase 1
CARHR290630	0.366385	1.11689	0.32804
CARHR291080	0.226498	1.02704	0.220534	AT1G71710	AT1G71710	endonuclease/exonuclease/phosphatase domain-containing protein
CARHR291590	0.242408	1.03699	0.233761	AT3G63380	AT3G63380	Ca2+-transporting ATPase
CARHR291610	0.588523	1.53637	0.383061	AT3G63360	AT3G63360	defensin-like protein 11
CARHR291730	0.514414	1.11278	0.462278	AT3G63210	MARD1	uncharacterized protein
CARHR291740	0.320803	1.12929	0.284076	AT3G63200	PLP9	PATATIN-like protein 9
CARHR292180	0.312262	1.40271	0.222614	AT1G66200	ATGSR2	glutamine synthetase cytosolic isozyme 1-2
CARHR292210	0.416912	1.35038	0.308737
CARHR292630	0.251371	1.2361	0.203358	AT3G28340	GATL10	putative galacturonosyltransferase-like 10
CARHR293020	0.211796	1.00556	0.210625	AT2G23390	AT2G23390	uncharacterized protein
CARHR294460	0.609499	2.07344	0.293955	AT4G38770	PRP4	proline-rich protein 4

## Sheet: C.rivularis
VEH name of C. rivularis samples	standard deviation	mean	coefficient of variation	TAIR	gene name	gene description
CARHR000060	0.419213	1.3273	0.31584
CARHR000160	0.238675	1.00973	0.236375	AT1G02160	AT1G02160	Cox19 family protein (CHCH motif)
CARHR001010	0.362814	1.45664	0.249076	AT1G01430	TBL25	protein trichome birefringence-like 25
CARHR001150	0.306175	1.21075	0.25288	AT1G01300	AT1G01300	aspartyl protease-like protein
CARHR001210	0.372835	1.24507	0.299449	AT1G01250	AT1G01250	ethylene-responsive transcription factor ERF023
CARHR001420	0.849195	1.22413	0.693715	AT1G01060	LHY	protein late elongated hypocotyl
CARHR001950	0.333646	1.14728	0.290815
CARHR002270	0.453111	1.86039	0.243558	AT1G02920	GST11	glutathione S-transferase 11
CARHR002340	0.465855	1.52139	0.306203	AT1G03220	AT1G03220	aspartyl protease-like protein
CARHR002440	0.27773	1.15571	0.240312	AT1G03090	MCCA	methylcrotonoyl-CoA carboxylase subunit alpha
CARHR002790	0.266715	1.0776	0.247508	AT1G03440	AT1G03440	leucine-rich repeat-containing protein
CARHR003070	0.241925	1.12819	0.214436	AT1G03740	AT1G03740	protein kinase domain-containing protein
CARHR003390	0.412039	1.58448	0.260047	AT1G04040	AT1G04040	HAD superfamily, subfamily IIIB acid phosphatase
CARHR003530	0.230852	1.14381	0.201828	AT1G04200	AT1G04200	uncharacterized protein
CARHR003570	0.317016	1.06489	0.297698	AT1G04240	IAA3	auxin-responsive protein IAA3
CARHR003610	0.278029	1.11803	0.248677	AT1G04280	AT1G04280	protein H1flk
CARHR003640	0.258735	1.24556	0.207725	AT1G04310	ERS2	ethylene response sensor 2
CARHR004060	0.256386	1.07182	0.239206	AT1G04680	AT1G04680	putative pectate lyase 1
CARHR004150	0.467534	1.42908	0.327157	AT1G04770	AT1G04770	male sterility MS5 family protein
CARHR004590	0.275799	1.05215	0.262129
CARHR004670	0.331824	1.21299	0.273559	AT1G05200	ATGLR3.4	glutamate receptor 3.4
CARHR006370	0.55394	1.13483	0.488124	AT1G06690	AT1G06690	NAD(P)-linked oxidoreductase-like protein
CARHR006730	0.235182	1.10971	0.211931	AT1G07040	AT1G07040	uncharacterized protein
CARHR006840	0.310993	1.48404	0.209557	AT1G07135	AT1G07135	glycine-rich protein
CARHR006980	0.418076	1.55084	0.26958	AT1G07260	UGT71C3	UDP-glucosyl transferase 71C3
CARHR007160	0.333158	1.3305	0.250401	AT1G07420	ATSMO2	methylsterol monooxygenase
CARHR007380	0.331089	1.35332	0.244649	AT1G07590	AT1G07590	pentatricopeptide repeat-containing protein
CARHR007510	0.312191	1.25044	0.249665	AT1G07720	KCS3	3-ketoacyl-CoA synthase 3
CARHR007770	0.458317	1.01444	0.451791	AT1G07985	AT1G07985	uncharacterized protein
CARHR008540	0.494314	1.15444	0.428183	AT1G08630	THA1	threonine aldolase
CARHR008840	0.4625	2.05089	0.225512	AT1G08930	ERD6	sugar transporter ERD6
CARHR009160	0.385665	1.27627	0.302181	AT1G09200	AT1G09200	histone H3
CARHR009200	0.497444	1.31008	0.379704	AT1G09240	NAS3	Nicotianamine synthase 3
CARHR009320	0.627304	1.80811	0.346938	AT1G09350	AtGolS3	galactinol synthase 3
CARHR009380	0.286624	1.14694	0.249903	AT1G09420	G6PD4	glucose-6-phosphate dehydrogenase 4
CARHR010170	0.300835	1.05671	0.284689	AT1G10060	BCAT-1	branched-chain-amino-acid aminotransferase 1
CARHR010180	0.2977	1.30168	0.228704	AT1G10070	BCAT-2	branched-chain-amino-acid aminotransferase 2
CARHR010220	0.240857	1.00149	0.2405	AT1G10120	AT1G10120	transcription factor bHLH74
CARHR010310	0.268428	1.26843	0.211623	AT1G10210	ATMPK1	mitogen-activated protein kinase 1
CARHR011440	0.581341	1.56251	0.372055	AT1G11210	AT1G11210	uncharacterized protein
CARHR011580	0.251571	1.2106	0.207806	AT1G11330	AT1G11330	putative receptor-like protein kinase
CARHR011870	0.482099	1.09355	0.440858	AT1G11580	ATPMEPCRA	bifunctional pectinesterase 18/rRNA N-glycosylase
CARHR012010	0.333578	1.43427	0.232577	AT1G11700	AT1G11700	uncharacterized protein
CARHR012510	0.290862	1.33018	0.218663	AT1G12200	AT1G12200	dimethylaniline monooxygenase (N-oxide forming)
CARHR012690	0.230489	1.03101	0.223556	AT1G12400	AT1G12400	basal transcription factor complex TTD-A subunit
CARHR013010	0.267011	1.12274	0.23782	AT1G12710	AtPP2-A12	F-box protein PP2-A12
CARHR013090	0.400745	1.38792	0.288738	AT1G12780	UGE1	UDP-D-glucose/UDP-D-galactose 4-epimerase 1
CARHR013470	0.288418	1.3108	0.220032
CARHR013480	0.245185	1.06881	0.229401	AT1G13110	CYP71B7	cytochrome P450 71B7
CARHR013630	0.246332	1.03952	0.236967	AT1G13250	GATL3	putative galacturonosyltransferase-like 3
CARHR014420	0.252085	1.08583	0.23216	AT1G14040	AT1G14040	phosphate transporter PHO1-3
CARHR014510	0.345066	1.11595	0.309212	AT1G14120	AT1G14120	2-oxoglutarate (2OG) and Fe(II)-dependent oxygenase-like protein
CARHR014520	0.215377	1.05854	0.203467	AT1G14130	AT1G14130	2-oxoglutarate (2OG) and Fe(II)-dependent oxygenase-like protein
CARHR014570	0.310411	1.33014	0.233366	AT1G14170	AT1G14170	RNA-binding KH domain-containing protein
CARHR014630	0.332907	1.50449	0.221275	AT1G14210	AT1G14210	Ribonuclease T2 family protein
CARHR014810	0.230827	1.10167	0.209525	AT1G14370	APK2A	protein kinase 2A
CARHR015230	0.278144	1.31128	0.212116	AT1G14700	PAP3	purple acid phosphatase 3
CARHR015370	0.279445	1.27325	0.219473	AT1G14830	DRP1C	dynamin-related protein 1C
CARHR015460	0.293583	1.36719	0.214734	AT1G14920	GAI	DELLA protein GAI
CARHR015660	0.590524	1.09051	0.541511
CARHR015670	0.590524	1.09051	0.541511
CARHR016000	0.229115	1.00558	0.227844	AT1G15440	PWP2	periodic tryptophan protein 2
CARHR016170	0.385946	1.45245	0.265721	AT1G15670	AT1G15670	putative F-box/kelch-repeat protein
CARHR016860	0.253151	1.0452	0.242203	AT1G16390	ATOCT3	organic cation/carnitine transporter 3
CARHR016870	0.560028	1.60387	0.349174	AT1G16410	CYP79F1	dihomomethionine N-hydroxylase
CARHR016880	0.478337	1.11811	0.427807
CARHR017320	0.517423	1.33594	0.387311	AT1G16850	AT1G16850	uncharacterized protein
CARHR017470	0.222895	1.03075	0.216247	AT1G16960	AT1G16960	Ubiquitin domain-containing protein
CARHR017500	0.363974	1.51898	0.239617
CARHR017620	0.377106	1.30371	0.289256	AT1G17090	AT1G17090	uncharacterized protein
CARHR018350	0.466338	2.1071	0.221318	AT1G17745	PGDH	D-3-phosphoglycerate dehydrogenase
CARHR018870	0.24835	1.13594	0.218628
CARHR018900	0.573542	1.1615	0.493793	AT1G18330	EPR1	early-phytochrome-responsive1
CARHR018910	0.659406	1.1481	0.574345
CARHR019190	0.388312	1.58884	0.2444	AT1G18570	BW51A	myb domain protein 51
CARHR019780	0.207545	1.03294	0.200926	AT1G19180	JAZ1	protein TIFY 10A
CARHR019870	0.256392	1.053	0.243487	AT1G19270	DA1	protein DA1
CARHR019890	0.288027	1.12268	0.256554	AT1G19300	GATL1	putative galacturonosyltransferase-like 1
CARHR020030	0.281819	1.2614	0.223418	AT1G19450	AT1G19450	sugar transporter ERD6-like 4
CARHR020110	0.287303	1.00152	0.286868	AT1G19540	AT1G19540	NmrA-like negative transcriptional regulator-like protein
CARHR020170	0.247309	1.04034	0.237719	AT1G19650	AT1G19650	sec.4-like phosphatidylinositol transfer protein
CARHR020190	0.388903	1.80463	0.215502	AT1G19670	ATCLH1	chlorophyllase 1
CARHR020440	0.350994	1.1369	0.308728	AT1G19960	AT1G19960	uncharacterized protein
CARHR020480	0.341814	1.65258	0.206837	AT1G20010	TUB5	tubulin beta-5 chain
CARHR020900	0.47336	1.38259	0.342372	AT1G20450	ERD10	dehydrin ERD10
CARHR021280	0.288275	1.29617	0.222405	AT1G20850	XCP2	Xylem cysteine proteinase 2
CARHR021580	0.615861	1.36479	0.451248	AT1G21120	AT1G21120	O-methyltransferase family protein
CARHR021920	0.478074	1.42813	0.334755	AT1G21550	AT1G21550	putative calcium-binding protein CML44
CARHR022720	0.245706	1.21605	0.202054	AT1G22360	AtUGT85A2	UDP-glucosyl transferase 85A2
CARHR022730	0.415092	1.0836	0.383066
CARHR022770	0.290412	1.17326	0.247525	AT1G22430	AT1G22430	alcohol dehydrogenase-like 1
CARHR022890	0.330595	1.05466	0.31346	AT1G22530	PATL2	patellin-4
CARHR022910	0.246108	1.11778	0.220176	AT1G22540	AT1G22540	putative peptide/nitrate transporter
CARHR023410	0.232537	1.06717	0.217901	AT1G23030	AT1G23030	U-box domain-containing protein 11
CARHR023590	0.41833	1.12985	0.370255	AT1G23150	AT1G23150	uncharacterized protein
CARHR023720	0.226451	1.1055	0.20484	AT1G23280	AT1G23280	MAK16 protein-like protein
CARHR023840	0.277398	1.11755	0.248219	AT1G23400	ATCAF2	CRS2-associated factor 2
CARHR024120	0.386567	1.31984	0.292889	AT1G23730	ATBCA3	beta carbonic anhydrase 3
CARHR024410	0.430042	1.49763	0.287148
CARHR024430	0.323599	1.22193	0.264827	AT1G24140	AT1G24140	matrix metalloprotease domain-containing protein
CARHR024530	0.300746	1.07285	0.280325	AT1G24150	FH4	formin homologue 4
CARHR024550	0.279122	1.143	0.244201	AT1G24170	LGT9	putative galacturonosyltransferase-like 8
CARHR024960	0.258142	1.02586	0.251635	AT1G26945	KDR	basic helix-loop-helix domain-containing protein
CARHR025170	0.503094	1.33063	0.378088	AT1G26770	AT-EXP10	expansin A10
CARHR025230	0.460525	1.1159	0.412696	AT1G35350	AT1G35350	phosphate transporter PHO1-8
CARHR025530	0.314327	1.50989	0.208178	AT1G26420	AT1G26420	FAD-binding and BBE domain-containing protein
CARHR025870	0.553887	1.45887	0.379667	AT2G41730	AT2G41730	uncharacterized protein
CARHR025890	0.437958	1.71253	0.255738	AT1G25560	TEM1	AP2/ERF and B3 domain-containing transcription factor TEM1
CARHR025900	0.222073	1.01179	0.219484	AT1G25550	AT1G25550	myb-like transcription factor-like protein
CARHR026120	0.295362	1.32328	0.223205	AT1G25370	AT1G25370	uncharacterized protein
CARHR026260	0.334815	1.18617	0.282266	AT1G25275	AT1G25275	uncharacterized protein
CARHR026380	0.264953	1.27139	0.208397
CARHR026560	0.319799	1.40128	0.228219	AT1G24530	AT1G24530	transducin/WD-40 repeat-containing protein
CARHR027410	0.23496	1.06464	0.220695	AT1G27980	ATDPL1	Sphingosine-1-phosphate lyase
CARHR027500	0.340598	1.38713	0.245541	AT1G28050	AT1G28050	zinc finger protein CONSTANS-LIKE 15
CARHR027820	0.58648	1.23227	0.475936	AT1G28330	DRM1	dormancy-associated protein-like 1
CARHR028980	0.501553	1.29948	0.385963
CARHR028990	0.439436	1.12875	0.389313
CARHR029020	0.549875	1.59955	0.343769	AT1G29670	AT1G29670	GDSL esterase/lipase
CARHR029050	0.292499	1.34085	0.218145	AT1G29700	AT1G29700	metallo-beta-lactamase domain-containing protein
CARHR029410	0.378632	1.15119	0.328904	AT1G29980	AT1G29980	uncharacterized protein
CARHR029920	0.240895	1.16254	0.207215	AT1G30510	ATRFNR2	ferredoxin--NADP+ reductase
CARHR030220	0.325619	1.25313	0.259846	AT1G30755	AT1G30755	uncharacterized protein
CARHR030390	0.264587	1.15441	0.229196	AT1G30900	VSR3;3	vacuolar sorting receptor 6
CARHR031070	0.232805	1.04797	0.22215	AT1G31770	ABCG14	ABC transporter G family member 14
CARHR031160	0.274798	1.1583	0.237242	AT1G31820	AT1G31820	amino acid permease-like protein
CARHR031800	0.260402	1.01773	0.255865	AT1G32380	PRS2	ribose-phosphate pyrophosphokinase 2
CARHR031900	0.364479	1.4849	0.245456	AT1G32450	NRT1.5	nitrate transporter 1.5
CARHR032230	0.546642	2.0069	0.272381	AT1G32900	AT1G32900	granule-bound starch synthase
CARHR033050	0.450171	1.84712	0.243715	AT1G33590	AT1G33590	leucine-rich repeat-containing protein
CARHR033980	0.252873	1.1498	0.219928	AT1G34750	AT1G34750	putative protein phosphatase 2C 10
CARHR034520	0.451614	1.34878	0.334831
CARHR034540	0.403084	1.49187	0.270188	AT1G35710	AT1G35710	putative leucine-rich repeat receptor-like protein
CARHR034720	0.563743	1.57971	0.356864	AT1G37130	NR	Nitrate reductase (NADH)
CARHR035910	0.464132	1.05089	0.441658	AT1G44350	ILL6	IAA-amino acid hydrolase ILR1-like 6
CARHR036060	0.31574	1.37973	0.228841	AT1G44800	AT1G44800	nodulin MtN21 /EamA-like protein
CARHR036620	0.29519	1.13397	0.260315	AT1G46768	RAP2.1	ethylene-responsive transcription factor RAP2-1
CARHR037580	0.35243	1.44663	0.243621	AT1G47960	C/VIF1	cell wall / vacuolar inhibitor of fructosidase 1
CARHR038170	0.287748	1.01592	0.283238	AT1G48570	AT1G48570	zinc finger (Ran-binding) domain-containing protein
CARHR039520	0.553567	1.8933	0.292382	AT1G49500	AT1G49500	uncharacterized protein
CARHR040840	0.288433	1.16283	0.248043	AT1G50740	AT1G50740	Transmembrane proteins 14C
CARHR041410	0.2774	1.31779	0.210504	AT1G51340	AT1G51340	MATE efflux family protein
CARHR041920	0.297609	1.32853	0.224013	AT1G51760	IAR3	IAA-amino acid hydrolase ILR1-like 4
CARHR042070	0.511274	1.16149	0.440189	AT1G51920	AT1G51920	uncharacterized protein
CARHR042090	0.31463	1.21034	0.259952	AT1G51940	AT1G51940	LysM type receptor kinase-like protein
CARHR042330	0.271576	1.31815	0.206028	AT1G52190	AT1G52190	putative peptide transporter
CARHR042340	0.46151	2.14762	0.214893	AT1G52200	AT1G52200	PLAC8 family protein
CARHR042480	0.337793	1.46437	0.230675	AT1G52342	AT1G52342	uncharacterized protein
CARHR042560	0.289798	1.09048	0.265754	AT1G52420	AT1G52420	UDP-glycosyltransferase-like protein
CARHR042860	0.274304	1.34005	0.204696	AT1G52720	AT1G52720	uncharacterized protein
CARHR043160	0.51058	1.79734	0.284075
CARHR043660	0.452985	1.59257	0.284436	AT1G53430	AT1G53430	Leucine-rich repeat transmembrane protein kinase
CARHR044440	0.364004	1.77684	0.20486	AT1G54100	ALDH7B4	aldehyde dehydrogenase 7B4
CARHR044450	0.363995	1.27336	0.285854
CARHR044990	0.327357	1.52352	0.214869	AT1G55330	AGP21	arabinogalactan protein 21
CARHR045910	0.25383	1.071	0.237003	AT1G56150	AT1G56150	SAUR-like auxin-responsive protein
CARHR046190	0.383655	1.78313	0.215158	AT1G64710	AT1G64710	putative alcohol dehydrogenase
CARHR046210	0.511956	1.1666	0.438846	AT1G64680	AT1G64680	uncharacterized protein
CARHR046230	0.435311	1.55005	0.280836	AT1G64660	ATMGL	methionine gamma-lyase
CARHR046280	0.301603	1.33725	0.22554	AT1G64640	ENODL8	early nodulin-like protein 8
CARHR046450	0.571679	1.69221	0.33783	AT1G64500	AT1G64500	glutaredoxin-like protein
CARHR046520	0.358774	1.18876	0.301805	AT1G64400	LACS3	long-chain acyl-CoA synthetase
CARHR046540	0.441885	1.55784	0.283652	AT1G64390	AtGH9C2	endoglucanase 6
CARHR047330	0.558456	1.12496	0.496424	AT1G63840	AT1G63840	RING/U-box domain-containing protein
CARHR047390	0.240241	1.17312	0.204789	AT1G63810	AT1G63810	uncharacterized protein
CARHR047410	0.305402	1.30468	0.234082	AT1G63780	IMP4	Ribosomal RNA processing Brix domain protein
CARHR048050	0.29689	1.22932	0.241508
CARHR048260	0.322305	1.08658	0.296623	AT1G63220	AT1G63220	calcium-dependent lipid-binding domain-containing protein
CARHR048320	0.269147	1.33584	0.201481	AT1G63180	UGE3	UDP-glucose 4-epimerase
CARHR049420	0.260616	1.05282	0.24754	AT1G62500	AT1G62500	bifunctional inhibitor/lipid-transfer protein/seed storage 2S albumin-like protein
CARHR049820	0.348108	1.13816	0.305852	AT1G62300	WRKY6	WRKY transcription factor 6
CARHR050520	0.336712	1.0068	0.334437	AT1G61810	BGLU45	beta-glucosidase 45
CARHR050670	0.331326	1.20167	0.275722	AT1G61667	AT1G61667	uncharacterized protein
CARHR050720	0.348752	1.1043	0.315814	AT1G61640	AT1G61640	aarF domain-containing kinase
CARHR051240	0.257146	1.00422	0.256064	AT1G61370	AT1G61370	S-locus lectin protein kinase family protein
CARHR051480	0.239205	1.18029	0.202666	AT1G61170	AT1G61170	uncharacterized protein
CARHR051990	0.241991	1.12665	0.214788	AT1G60960	IRT3	Fe(2+) transport protein 3
CARHR052560	0.259113	1.1688	0.221692	AT1G60470	AtGolS4	galactinol synthase 4
CARHR052700	0.248681	1.03832	0.239503	AT1G60090	BGLU4	beta glucosidase 4
CARHR052890	0.301108	1.00428	0.299824	AT1G60060	AT1G60060	serine/threonine-protein kinase WNK (With No lysine)-related protein
CARHR053520	0.421714	1.18496	0.355888
CARHR053770	0.430413	1.37337	0.313399	AT1G58225	AT1G58225	uncharacterized protein
CARHR054430	0.302072	1.24465	0.242697	AT1G57770	AT1G57770	FAD/NAD(P)-binding oxidoreductase domain-containing protein
CARHR054440	0.32902	1.23136	0.2672	AT3G43270	AT3G43270	pectinesterase 32
CARHR054730	0.322212	1.12735	0.285815	AT1G57590	AT1G57590	Pectin lyase-like protein
CARHR055880	0.301837	1.10142	0.274044	AT1G54740	AT1G54740	uncharacterized protein
CARHR055990	0.329081	1.05435	0.312117	AT1G54820	AT1G54820	protein kinase domain-containing protein
CARHR056310	0.319905	1.50269	0.212889	AT2G12190	AT2G12190	putative cytochrome P450
CARHR056500	0.277157	1.27221	0.217854	AT1G65030	AT1G65030	WD40 domain-containing protein
CARHR057190	0.345474	1.08229	0.319208
CARHR057590	0.275595	1.25605	0.219414	AT1G65730	YSL7	putative metal-nicotianamine transporter YSL7
CARHR057690	0.29293	1.03446	0.28317
CARHR057700	0.306682	1.3961	0.21967	AT1G65840	ATPAO4	putative polyamine oxidase 4
CARHR058990	0.415864	1.13285	0.367094
CARHR059000	0.445839	1.23499	0.361006
CARHR059190	0.314334	1.05634	0.297568	AT1G66940	AT1G66940	protein kinase-related protein
CARHR059200	0.313987	1.04959	0.299153
CARHR059530	0.256948	1.2431	0.206699	AT1G67080	ABA4	abscisic acid (aba)-deficient 4 protein
CARHR060460	0.246655	1.07298	0.229878	AT1G67830	FXG1	alpha-L-fucosidase 3
CARHR060520	0.408411	1.41059	0.289531
CARHR060620	0.420762	1.11916	0.375962	AT1G67970	AT-HSFA8	heat stress transcription factor A-8
CARHR060880	0.275934	1.2456	0.221527	AT1G68190	AT1G68190	putative zinc finger protein
CARHR060910	0.431138	1.38437	0.311433	AT1G68220	AT1G68220	uncharacterized protein
CARHR061220	0.327084	1.50987	0.21663	AT1G68440	AT1G68440	uncharacterized protein
CARHR061300	0.438895	1.96553	0.223296	AT1G68520	AT1G68520	zinc finger protein CONSTANS-LIKE 6
CARHR061480	0.236591	1.06206	0.222766	AT1G68670	AT1G68670	myb-like transcription factor-like protein
CARHR062030	0.42109	1.41411	0.297777	AT1G69160	AT1G69160	uncharacterized protein
CARHR062360	0.259211	1.19966	0.216071	AT1G69440	AGO7	argonaute-like protein
CARHR062490	0.55049	2.19878	0.250361	AT1G69530	EXP1	expansin A1
CARHR062980	0.35158	1.2688	0.277095	AT1G69900	AT1G69900	Actin cross-linking protein
CARHR063000	0.532574	1.73679	0.306643	AT1G69920	ATGSTU12	glutathione S-transferase TAU 12
CARHR063010	0.485182	2.33758	0.207557
CARHR063400	0.258521	1.1532	0.224178	AT1G70280	AT1G70280	NHL domain-containing protein
CARHR063670	0.299928	1.3002	0.230678
CARHR063740	0.306982	1.11007	0.276542	AT1G70530	CRK3	cysteine-rich receptor-like protein kinase 3
CARHR063880	0.625096	1.89505	0.329858
CARHR063890	0.651825	1.86544	0.349421
CARHR063960	0.439956	1.66088	0.264894	AT1G70700	JAZ9	protein TIFY 7
CARHR063970	0.223197	1.03903	0.214813	AT1G70710	CEL1	endoglucanase 8
CARHR064050	0.327378	1.34075	0.244175	AT1G70782	CPuORF28	conserved peptide upstream open reading frame 28
CARHR064160	0.376369	1.24431	0.302471	AT1G70870	AT1G70870	SRPBCC ligand-binding domain-containing protein
CARHR064430	0.411794	1.04773	0.393033
CARHR064850	0.250943	1.15925	0.21647	AT1G72030	AT1G72030	Acyl-CoA N-acyltransferases-like protein
CARHR065160	0.427061	1.09393	0.390393
CARHR065370	0.245101	1.03715	0.23632	AT1G72440	EDA25	protein embryo sac development arrest 25
CARHR065460	0.356793	1.07812	0.330939	AT1G72520	LOX4	lipoxygenase 4
CARHR066270	0.590877	1.05306	0.561103	AT1G73260	ATKTI1	kunitz trypsin inhibitor 1
CARHR066380	0.52073	2.26496	0.229906	AT1G73325	AT1G73325	Kunitz family trypsin and protease inhibitor protein
CARHR066510	0.401488	1.43997	0.278817	AT1G73480	AT1G73480	alpha/beta-hydrolase domain-containing protein
CARHR066540	0.358288	1.22539	0.292388	AT1G73540	NUDT21	nudix hydrolase 21
CARHR066620	0.796142	1.98771	0.400532	AT1G73600	AT1G73600	putative phosphoethanolamine N-methyltransferase 3
CARHR066890	0.259672	1.1017	0.235701	AT1G73810	AT1G73810	core-2/I-branching beta-1,6-N-acetylglucosaminyltransferase-like protein
CARHR066910	0.282046	1.21507	0.232123
CARHR066920	0.285712	1.17953	0.242226	AT1G73830	BEE3	transcription factor BEE 3
CARHR067250	0.380109	1.83408	0.207248	AT1G74090	SOT18	sulfotransferase 18
CARHR067580	0.214168	1.0255	0.208842	AT1G74320	AT1G74320	protein kinase domain-containing protein
CARHR067590	0.222424	1.10798	0.200747	AT1G74330	AT1G74330	protein kinase domain-containing protein
CARHR067960	0.740266	1.21227	0.610646	AT1G74670	AT1G74670	putative gibberellin-regulated protein
CARHR068010	0.27876	1.09923	0.253595	AT1G74710	ICS1	Isochorismate synthase 1
CARHR068240	0.227098	1.12845	0.201247	AT1G74920	ALDH10A8	betaine aldehyde dehydrogenase 1
CARHR068270	0.333083	1.34138	0.248313	AT1G74950	TIFY10B	protein TIFY 10B
CARHR068370	0.795283	1.39411	0.570458	AT1G75040	PR5	pathogenesis-related protein 5
CARHR068420	0.328931	1.20148	0.273772	AT1G75100	JAC1	J-domain protein required for chloroplast accumulation response 1
CARHR068600	0.487941	1.33753	0.364807
CARHR068980	0.46366	1.4231	0.32581	AT1G75590	AT1G75590	SAUR-like auxin-responsive protein
CARHR069150	0.826855	2.01891	0.409556	AT1G75750	GASA1	gibberellin-regulated protein 1
CARHR069200	0.355976	1.24468	0.285998	AT1G75780	TUB1	tubulin beta
CARHR069450	0.473192	1.06336	0.444995	AT1G75900	AT1G75900	GDSL esterase/lipase EXL3
CARHR069650	0.313796	1.51056	0.207735	AT1G76110	AT1G76110	high mobility group-box and ARID domain-binding domain-containing protein
CARHR070140	0.368229	1.36448	0.269867	AT1G76590	AT1G76590	PLATZ transcription factor domain-containing protein
CARHR070160	0.241346	1.10268	0.218873	AT1G76600	AT1G76600	uncharacterized protein
CARHR070250	0.543731	2.24719	0.241961	AT1G76690	OPR2	12-oxophytodienoate reductase 2
CARHR070430	0.345261	1.47119	0.234682	AT1G76930	ATEXT1	extensin 4
CARHR070570	0.50581	1.60854	0.314452	AT1G77090	AT1G77090	PsbP domain-containing protein 4
CARHR071260	0.277316	1.16466	0.23811	AT1G77750	AT1G77750	small ribosomal subunit protein S13
CARHR071270	0.639225	1.91295	0.334157	AT1G77760	NR1	nitrate reductase
CARHR071360	0.286437	1.11617	0.256625	AT1G77870	MUB5	membrane-anchored ubiquitin-fold protein 5
CARHR071940	0.262411	1.16578	0.225094	AT1G78420	AT1G78420	RING/U-box domain-containing protein
CARHR071970	0.514694	1.07077	0.480677
CARHR072090	0.360046	1.33961	0.268768	AT1G78600	LZF1	light-regulated zinc finger protein 1
CARHR072430	0.484371	1.43543	0.337439	AT1G78860	AT1G78860	putative glycoprotein (EP1)
CARHR073180	0.314844	1.35088	0.233067	AT1G79520	AT1G79520	Cation efflux family protein
CARHR073630	0.441698	1.5665	0.281965	AT1G80840	WRKY40	putative WRKY transcription factor 40
CARHR073870	0.21664	1.0494	0.206442	AT1G80650	RTL1	RNAse THREE-like protein 1
CARHR074960	0.203075	1.00541	0.201982	AT3G01990	ACR6	ACT domain-containing protein 6
CARHR075170	0.208002	1.03473	0.20102	AT3G01750	AT3G01750	ankyrin repeat-containing protein
CARHR075370	0.294383	1.04997	0.280372	AT3G01550	ATPPT2	phosphoenolpyruvate (pep)/phosphate translocator 2
CARHR075520	0.289864	1.01633	0.285205	AT3G01440	PQL2	photosystem II oxygen-evolving enhancer protein
CARHR076140	0.321155	1.22693	0.261755	AT3G02170	LNG2	longifolia2
CARHR076360	0.60426	1.28046	0.471908	AT3G02380	COL2	zinc finger protein CONSTANS-LIKE 2
CARHR076510	0.242439	1.10267	0.219865	AT3G02510	AT3G02510	regulator of chromosome condensation domain-containing protein
CARHR076940	0.367988	1.5898	0.231468	AT3G02910	AT3G02910	AIG2-like (avirulence induced gene) family protein
CARHR077210	0.450362	1.34611	0.334566	AT3G03190	ATGSTF11	glutathione S-transferase
CARHR077940	0.470215	1.25255	0.375408	AT3G03850	AT3G03850	SAUR-like auxin-responsive protein
CARHR078270	0.472141	1.06182	0.444653	AT3G04140	AT3G04140	ankyrin repeat-containing protein
CARHR078940	0.238338	1.02215	0.233173	AT3G04710	TPR10	ankyrin repeat family protein
CARHR078950	0.574117	2.33705	0.245659
CARHR078960	0.610419	1.81533	0.336258
CARHR079440	0.346026	1.62747	0.212616	AT3G05120	ATGID1A	putative gibberellin receptor GID1L1
CARHR079890	0.32428	1.48009	0.219095	AT3G05500	AT3G05500	Rubber elongation factor protein
CARHR080360	0.266178	1.30294	0.204291	AT3G05900	AT3G05900	neurofilament protein-related protein
CARHR080580	0.363846	1.47369	0.246894	AT3G06070	AT3G06070	uncharacterized protein
CARHR080940	0.227609	1.11227	0.204634	AT3G06410	AT3G06410	zinc finger CCCH domain-containing protein 34
CARHR081040	0.269744	1.2192	0.221246	AT3G06500	AT3G06500	putative neutral invertase
CARHR081420	0.27414	1.02661	0.267035	AT3G06780	AT3G06780	glycine-rich protein
CARHR081600	0.308997	1.21773	0.253748	AT3G07010	AT3G07010	putative pectate lyase 8
CARHR081630	0.267228	1.32607	0.201518	AT3G07050	AT3G07050	putative GTP-binding protein
CARHR081680	0.272537	1.20934	0.225361	AT3G07090	AT3G07090	PPPDE putative thiol peptidase family protein
CARHR081730	0.223533	1.03732	0.215492	AT3G07130	ATPAP15	purple acid phosphatase 15
CARHR081970	0.31844	1.38392	0.2301	AT3G07320	AT3G07320	O-Glycosyl hydrolases family 17 protein
CARHR082480	0.291232	1.30697	0.22283	AT3G07770	Hsp89.1	HEAT SHOCK PROTEIN 89.1
CARHR082510	0.265746	1.32239	0.200958	AT3G07800	AT3G07800	Thymidine kinase
CARHR083620	0.308468	1.53489	0.200971	AT3G09260	BGLU23	beta-glucosidase 23
CARHR083710	0.217534	1.02903	0.211398	AT3G09350	Fes1A	protein Fes1A
CARHR085050	0.269577	1.00951	0.267037	AT3G10530	AT3G10530	transducin/WD40 domain-containing protein
CARHR085320	0.268605	1.28441	0.209127	AT3G10740	ASD1	alpha-L-arabinofuranosidase 1
CARHR085390	0.341783	1.37103	0.249289	AT3G10815	AT3G10815	RING/U-box domain-containing protein
CARHR085960	0.40674	1.45154	0.280212	AT3G11410	ATPP2CA	protein phosphatase 2C 37
CARHR086040	0.245261	1.21514	0.201837	AT3G11490	AT3G11490	rac GTPase activating protein
CARHR086250	0.2824	1.29606	0.217892	AT3G11700	FLA18	fasciclin-like arabinogalactan protein 18
CARHR086520	0.237111	1.03629	0.228808	AT3G11964	AT3G11964	RNA binding protein
CARHR086670	0.237824	1.00425	0.236819	AT3G12110	ACT11	actin-11
CARHR086720	0.427712	1.59261	0.26856	AT3G12145	FLR1	polygalacturonase inhibitory protein-like protein
CARHR086860	0.656676	1.41829	0.463004	AT3G12320	AT3G12320	uncharacterized protein
CARHR086990	0.372037	1.69042	0.220085	AT3G12490	CYSB	cysteine proteinase inhibitor 6
CARHR087080	0.546828	1.90453	0.287119	AT3G12580	HSP70	heat shock protein 70-4
CARHR087120	0.339575	1.48999	0.227904	AT3G12610	DRT100	DNA-damage-repair/toleration protein DRT100
CARHR087230	0.295338	1.26184	0.234054	AT3G12710	AT3G12710	DNA-3-methyladenine glycosylase I
CARHR087360	0.287948	1.08525	0.265329	AT3G12830	AT3G12830	SAUR-like auxin-responsive protein
CARHR087670	0.539408	1.94576	0.277222	AT3G13080	ATMRP3	ABC transporter C family member 3
CARHR087920	0.322854	1.34536	0.239977	AT3G13310	AT3G13310	chaperone DnaJ-domain containing protein
CARHR088190	0.431333	2.00821	0.214785	AT3G13520	AGP12	arabinogalactan protein 12
CARHR088330	0.365244	1.79248	0.203764	AT3G13650	AT3G13650	disease resistance-responsive, dirigent domain-containing protein
CARHR088480	0.719276	1.99842	0.359922	AT3G13750	BGAL1	beta galactosidase 1
CARHR088490	0.666369	1.23242	0.540701	AT3G13770	AT3G13770	pentatricopeptide repeat-containing protein
CARHR088560	0.375747	1.45207	0.258767	AT3G13790	ATCWINV1	beta-fructofuranosidase
CARHR088720	0.329196	1.12284	0.293181	AT3G13910	AT3G13910	uncharacterized protein
CARHR088990	0.233559	1.11534	0.209405	AT3G14130	AT3G14130	Aldolase-type TIM barrel family protein
CARHR089160	0.357308	1.59365	0.224208	AT3G14240	AT3G14240	Subtilase family protein
CARHR089600	0.577167	1.06345	0.542733	AT3G14620	CYP72A8	cytochrome P450, family 72, subfamily A, polypeptide 8
CARHR089730	0.229647	1.03093	0.222757	AT3G14790	RHM3	UDP-glucose 4,6-dehydratase
CARHR090000	0.20891	1.02494	0.203827	AT3G15040	AT3G15040	uncharacterized protein
CARHR090240	0.236263	1.07142	0.220513	AT3G15260	AT3G15260	putative protein phosphatase 2C 39
CARHR090330	0.667491	2.03102	0.328648	AT3G16530	AT3G16530	legume lectin-like protein
CARHR090500	0.413729	1.62879	0.25401	AT3G15450	AT3G15450	aluminum induced protein with YGL and LRDR motif
CARHR090570	0.492046	1.18029	0.416885	AT3G15518	AT3G15518	uncharacterized protein
CARHR090720	0.474899	1.85272	0.256325	AT3G15630	AT3G15630	uncharacterized protein
CARHR090770	0.232044	1.02071	0.227337	AT3G15680	AT3G15680	Ran BP2/NZF zinc finger-like protein
CARHR090910	0.272265	1.3555	0.20086	AT3G15820	ROD1	phosphatidic acid phosphatase-related protein
CARHR091090	0.305474	1.40981	0.216678	AT3G15950	NAI2	DNA topoisomerase-like protein
CARHR091450	0.291003	1.06792	0.272496	AT3G16250	NDF4	NDH-dependent cyclic electron flow 1
CARHR091570	0.580377	1.11547	0.5203	AT3G16360	AHP4	histidine-containing phosphotransfer protein 4
CARHR091580	0.520118	1.41228	0.368283
CARHR091590	0.466805	1.80245	0.258984	AT3G16370	AT3G16370	GDSL esterase/lipase APG
CARHR091640	0.415406	1.48569	0.279605
CARHR091670	0.362138	1.57444	0.23001	AT3G16460	AT3G16460	jacalin-like lectin domain-containing protein
CARHR091680	0.434339	1.68367	0.257971	AT3G16470	JR1	myrosinase-binding-like protein
CARHR091910	0.428746	1.57579	0.272082	AT3G16660	AT3G16660	Pollen Ole e 1 allergen and extensin family protein
CARHR092200	0.279796	1.15934	0.241341	AT3G16920	ATCTL2	chitinase-like protein 2
CARHR092240	0.287729	1.08586	0.264979	AT3G16990	AT3G16990	heme oxygenase-like, multi-helical protein
CARHR092710	0.502267	2.03796	0.246456	AT3G17390	MTO3	S-adenosylmethionine synthase 4
CARHR092920	0.420909	1.11216	0.378459	AT3G17609	HYH	transcription factor HY5-like protein
CARHR093370	0.426601	1.55131	0.274994	AT3G18050	AT3G18050	uncharacterized protein
CARHR094170	0.286614	1.14079	0.251242	AT3G18773	AT3G18773	RING-H2 finger protein ATL77
CARHR094880	0.271046	1.02622	0.264121	AT3G19450	CAD	cinnamyl alcohol dehydrogenase 4
CARHR095370	0.238594	1.15321	0.206897	AT3G19850	AT3G19850	Phototropic-responsive NPH3 family protein
CARHR096110	0.610674	1.68159	0.363153	AT3G20395	AT3G20395	RING-finger domain-containing protein
CARHR096120	0.31012	1.49586	0.207319	AT3G20410	CPK9	calmodulin-domain protein kinase 9
CARHR097010	0.253481	1.02118	0.248222	AT3G21150	BBX32	B-box 32 protein
CARHR097260	0.356658	1.05179	0.339097	AT3G21340	AT3G21340	leucine-rich repeat protein kinase-like protein
CARHR097440	0.324127	1.27368	0.25448	AT3G21510	AHP1	histidine-containing phosphotransmitter 1
CARHR097460	0.648155	1.44278	0.449241	AT3G21520	DMP1	DUF679 domain membrane protein 1
CARHR097510	0.437427	1.14141	0.383234	AT3G21560	UGT84A2	sinapate 1-glucosyltransferase
CARHR097610	0.579061	1.45107	0.399059	AT3G21670	AT3G21670	major facilitator protein
CARHR097640	0.239242	1.06384	0.224885	AT3G21700	SGP2	Ras-related small GTP-binding family protein
CARHR097710	0.40486	1.36502	0.296597
CARHR097830	0.446527	1.57037	0.284346	AT3G21870	CYCP2;1	cyclin-U1-1
CARHR097850	0.788849	1.09381	0.721196	AT3G21890	AT3G21890	B-box type zinc finger-containing protein
CARHR097920	0.430529	1.05706	0.407289	AT3G22060	AT3G22060	cysteine-rich repeat secretory protein 38
CARHR098020	0.250616	1.02014	0.245668	AT3G22150	AT3G22150	pentatricopeptide repeat-containing protein
CARHR098260	0.432794	2.16228	0.200156	AT3G22370	AOX1A	alternative oxidase 1A
CARHR098540	0.262807	1.10893	0.236992	AT3G22660	AT3G22660	putative rRNA-processing protein EBP2-like protein
CARHR098740	0.269162	1.29318	0.208139	AT3G22850	AT3G22850	aluminum induced protein with YGL and LRDR motif
CARHR099110	0.458941	1.91852	0.239216	AT3G23170	AT3G23170	uncharacterized protein
CARHR099190	0.628862	1.05228	0.59762	AT3G23240	ERF1	ethylene-responsive transcription factor 1B
CARHR099500	0.219545	1.03559	0.212	AT3G23580	RNR2A	Ribonucleoside-diphosphate reductase small chain A
CARHR099550	0.332563	1.28047	0.25972	AT3G23620	AT3G23620	ribosome production factor 2-like protein
CARHR099720	0.366927	1.48969	0.246311	AT3G23730	XTH16	xyloglucan:xyloglucosyl transferase
CARHR099770	0.294522	1.00403	0.293341	AT3G23790	AAE16	AMP-dependent synthetase and ligase family protein
CARHR099810	0.503492	1.35783	0.370807	AT3G23810	SAHH2	adenosylhomocysteinase 2
CARHR100010	0.430875	1.59731	0.26975	AT3G24190	AT3G24190	aarF domain-containing kinase
CARHR101120	0.273961	1.15083	0.238055	AT3G24760	AT3G24760	F-box/kelch-repeat protein
CARHR101350	0.286861	1.26698	0.226414
CARHR101470	0.237024	1.05092	0.22554	AT3G25150	AT3G25150	nuclear transport factor 2 and RNA recognition motif domain-containing protein
CARHR101810	0.287374	1.25638	0.228731	AT3G25500	AFH1	formin-like protein 1
CARHR102020	0.223927	1.03498	0.21636	AT2G04100	AT2G04100	MATE efflux family protein
CARHR102100	0.364842	1.45048	0.251531	AT2G04240	XERICO	RING/U-box domain-containing protein
CARHR102400	0.408078	1.22334	0.333576	AT2G04515	AT2G04515	uncharacterized protein
CARHR102750	0.333589	1.41991	0.234938	AT2G04780	FLA7	fasciclin-like arabinogalactan protein 7
CARHR103400	0.371914	1.3982	0.265995	AT2G26230	AT2G26230	urate oxidase
CARHR103890	0.408431	1.86783	0.218665	AT2G06850	EXGT-A1	xyloglucan endotransglucosylase/hydrolase protein 4
CARHR104470	0.590259	1.36965	0.430956	AT3G44450	AT3G44450	uncharacterized protein
CARHR104510	0.357533	1.07383	0.332952	AT3G44350	anac061	putative NAC domain-containing protein 61
CARHR105210	0.395001	1.76013	0.224416	AT2G14610	PR1	pathogenesis-related protein 1
CARHR105390	0.394462	1.41493	0.278785	AT2G14900	AT2G14900	gibberellin-regulated protein
CARHR105450	0.892079	1.83635	0.485789	AT2G15020	AT2G15020	uncharacterized protein
CARHR105680	0.24735	1.09359	0.226182
CARHR105770	0.4888	1.32705	0.368337
CARHR106220	0.499366	1.6011	0.31189	AT2G15890	MEE14	maternal effect embryo arrest 14 protein
CARHR106410	0.359948	1.4777	0.243587
CARHR106720	0.430993	1.60407	0.268687	AT2G16500	ARGDC	arginine decarboxylase 1
CARHR106920	0.344905	1.00839	0.342034
CARHR107160	0.284022	1.11467	0.254803	AT2G16890	AT2G16890	UDP-glycosyltransferase-like protein
CARHR107400	0.297667	1.36096	0.218718	AT2G17290	ATCPK6	Calcium-dependent protein kinase family protein
CARHR107840	0.245053	1.11666	0.219451	AT2G17640	ATSERAT3;1	serine acetyltransferase 2
CARHR108050	0.30624	1.0051	0.304685	AT2G17730	NIP2	NEP1-interacting protein 2
CARHR109210	0.303409	1.41164	0.214934	AT2G18620	AT2G18620	geranylgeranyl diphosphate synthase 7
CARHR109250	0.408754	1.47396	0.277316	AT2G18660	PNP-A	EG45-like domain-containing protein 2
CARHR109260	0.327905	1.21176	0.270603	AT2G18670	AT2G18670	RING-H2 finger protein ATL56
CARHR109270	0.318297	1.08944	0.292164	AT2G18690	AT2G18690	uncharacterized protein
CARHR109620	0.435964	1.42407	0.30614	AT2G19110	HMA4	Cd2+/Zn2+-exporting ATPase
CARHR110670	0.403453	1.46157	0.276042
CARHR111310	0.50551	1.58861	0.318209	AT2G20670	AT2G20670	uncharacterized protein
CARHR111410	0.455419	1.44285	0.315639	AT2G20740	AT2G20740	Tetraspanin family protein
CARHR111630	0.337717	1.2117	0.278714	AT2G20900	ATDGK5	diacylglycerol kinase 5
CARHR112260	0.223038	1.08367	0.205817	AT2G21380	AT2G21380	centromeric protein E
CARHR112610	0.325898	1.19441	0.272852	AT2G21620	RD2	adenine nucleotide alpha hydrolases-like protein
CARHR112640	0.550215	1.04634	0.525846	AT2G21650	MEE3	maternal effect embryo arrest 3 protein
CARHR112650	0.560309	2.67728	0.209283	AT2G21660	CCR2	glycine-rich RNA-binding protein 7
CARHR112720	0.220323	1.06738	0.206415
CARHR113050	0.322985	1.41358	0.228487	AT2G21970	SEP2	stress enhanced protein 2
CARHR113060	0.322985	1.41358	0.228487
CARHR113520	0.384196	1.0135	0.379079
CARHR113600	0.307846	1.31625	0.233882	AT2G22420	AT2G22420	peroxidase
CARHR113660	0.387941	1.41071	0.274998	AT2G22470	AGP2	arabinogalactan protein 2
CARHR114200	0.320521	1.08978	0.294114	AT2G22880	AT2G22880	VQ motif-containing protein
CARHR114940	0.294055	1.28644	0.22858	AT2G26170	CYP711A1	cytochrome P450, family 711, subfamily A, polypeptide 1
CARHR115430	0.340391	1.12494	0.302587	AT2G25810	TIP4;1	aquaporin TIP4-1
CARHR116730	0.336562	1.53573	0.219154	AT2G25000	WRKY60	putative WRKY transcription factor 60
CARHR117500	0.295893	1.19072	0.248499	AT2G24540	AFR	F-box protein AFR
CARHR117560	0.240181	1.12765	0.212993
CARHR117830	0.55573	2.12684	0.261294	AT2G24270	ALDH11A3	NADP-dependent glyceraldehyde-3-phosphate dehydrogenase
CARHR117900	0.353887	1.20675	0.293257	AT2G24240	AT2G24240	BTB/POZ domain with WD40/YVTN repeat-containing protein
CARHR118010	0.394474	1.29118	0.305514	AT2G24190	AT2G24190	Short-chain dehydrogenase/reductase 2
CARHR118540	0.254392	1.09774	0.231741	AT2G26650	AKT1	Potassium channel AKT1
CARHR118720	0.317537	1.47888	0.214714	AT2G26690	AT2G26690	nitrate transporter 1.4
CARHR119880	0.396264	1.42348	0.278377	AT2G27310	AT2G27310	F-box protein
CARHR120010	0.466052	1.26303	0.368994	AT2G27420	AT2G27420	cysteine proteinase-like protein
CARHR120050	0.355634	1.09639	0.324369	AT2G26530	AR781	uncharacterized protein
CARHR120160	0.307743	1.45347	0.21173	AT2G27500	AT2G27500	glucan endo-1,3-beta-glucosidase 14
CARHR120860	0.253256	1.26228	0.200634	AT2G28100	ATFUC1	alpha-L-fucosidase 1
CARHR120960	0.217024	1.03239	0.210217	AT2G28120	AT2G28120	major facilitator protein
CARHR121090	0.298421	1.00922	0.295695	AT2G28200	AT2G28200	C2H2-type zinc finger domain-containing protein
CARHR121420	0.250554	1.24711	0.200909	AT2G28470	BGAL8	beta-galactosidase 8
CARHR122030	0.231839	1.04366	0.222141	AT2G28880	emb1997	para-aminobenzoate synthetase
CARHR122120	0.329902	1.18219	0.27906
CARHR122130	0.330069	1.21699	0.271217
CARHR122370	0.534312	1.1239	0.47541	AT2G29090	CYP707A2	abscisic acid 8-hydroxylase 2
CARHR122660	0.435663	1.50992	0.288533	AT2G29370	AT2G29370	tropine dehydrogenase
CARHR122760	0.706191	1.74499	0.404695	AT2G29470	ATGSTU3	glutathione S-transferase tau 3
CARHR122970	0.297265	1.43902	0.206574	AT2G29650	ANTR1	sodium-dependent phosphate transport protein 1
CARHR123000	0.35026	1.32593	0.264161	AT2G29670	AT2G29670	tetratricopeptide repeat-containing protein
CARHR123570	0.344118	1.60631	0.214228	AT2G30250	WRKY25	putative WRKY transcription factor 25
CARHR123990	0.596342	1.34358	0.443844
CARHR124070	0.216887	1.04825	0.206904	AT2G30600	AT2G30600	BTB/POZ domain-containing protein
CARHR125010	0.52549	1.27181	0.413181	AT2G31380	STH	Salt tolerance-like protein
CARHR125920	0.344597	1.47241	0.234036	AT2G32150	AT2G32150	haloacid dehalogenase-like hydrolase domain-containing protein
CARHR126090	0.243184	1.05808	0.229835	AT2G32280	AT2G32280	uncharacterized protein
CARHR126660	0.279376	1.06336	0.26273
CARHR127600	0.262146	1.07302	0.244306	AT2G33580	AT2G33580	protein kinase family protein
CARHR127940	0.921857	1.35289	0.681401	AT2G33830	AT2G33830	dormancy/auxin associated protein
CARHR128110	0.297672	1.02128	0.29147	AT2G34030	AT2G34030	calcium-binding EF-hand-containing protein
CARHR128160	0.24969	1.00451	0.248569	AT2G34070	TBL37	trichome birefringence-like 37 protein
CARHR128370	0.286106	1.3773	0.20773	AT2G34300	AT2G34300	putative methyltransferase PMT25
CARHR128650	0.307729	1.04245	0.295198	AT2G34560	AT2G34560	P-loop containing nucleoside triphosphate hydrolase-like protein
CARHR129210	0.234401	1.11082	0.211017	AT2G35040	AT2G35040	phosphoribosylaminoimidazolecarboxamide formyltransferase / IMP
CARHR129350	0.248057	1.05296	0.23558	AT2G35190	ATNPSN11	Novel plant SNARE 11
CARHR129900	0.388458	1.39083	0.2793	AT2G35660	CTF2A	CTF2A like oxidoreductase
CARHR130120	0.335114	1.55289	0.215801	AT2G35860	FLA16	fasciclin-like arabinogalactan protein 16
CARHR130360	0.332133	1.50957	0.220019	AT2G36120	DOT1	glycine-rich protein
CARHR130460	0.295263	1.42687	0.206931	AT2G36220	AT2G36220	uncharacterized protein
CARHR130690	0.252035	1.18017	0.213559	AT2G36390	SBE2.1	1,4-alpha-glucan branching enzyme
CARHR130910	0.420771	1.32245	0.318176	AT2G36630	AT2G36630	Sulfite exporter TauE/SafE family protein
CARHR131150	0.434272	1.03026	0.421516	AT2G36780	AT2G36780	UDP-glucosyl transferase 73C
CARHR131170	0.526766	1.02237	0.515242	AT2G36800	DOGT1	cytokinin-O-glucosyltransferase 3
CARHR131280	0.675454	1.87726	0.359808	AT2G36830	GAMMA-TIP	aquaporin TIP1-1
CARHR131320	0.276515	1.30231	0.212326	AT2G36870	XTH32	xyloglucan:xyloglucosyl transferase
CARHR131630	0.22594	1.06028	0.213095	AT2G37120	AT2G37120	DNA-binding protein S1FA2
CARHR131690	0.407569	2.01221	0.202549
CARHR131940	0.520645	1.20794	0.431017	AT2G37640	ATEXPA3	expansin-A3
CARHR132140	0.444357	1.25736	0.353404	AT2G37460	AT2G37460	nodulin MtN21 /EamA-like transporter-like protein
CARHR132190	0.210486	1.02117	0.206122	AT2G37400	AT2G37400	tetratricopeptide repeat domain-containing protein
CARHR132420	0.316987	1.06801	0.296802	AT2G37870	AT2G37870	protease inhibitor/seed storage/lipid transfer protein (LTP) family protein
CARHR132490	0.340729	1.44712	0.235454	AT2G37940	AtIPCS2	inositol phosphorylceramide synthase 2
CARHR132520	0.585026	1.82583	0.320416	AT2G37970	SOUL-1	SOUL heme-binding-like protein
CARHR132900	0.441489	2.09049	0.21119	AT2G38310	PYL4	abscisic acid receptor PYL4
CARHR133010	0.675516	1.57816	0.428042
CARHR133160	0.400179	1.7958	0.222842	AT2G38470	WRKY33	putative WRKY transcription factor 33
CARHR133310	0.370709	1.06041	0.34959	AT2G38640	AT2G38640	protein LURP-one-related 8
CARHR133340	0.265751	1.23644	0.214932	AT2G38670	PECT1	ethanolamine-phosphate cytidylyltransferase
CARHR133440	0.550524	1.05283	0.5229	AT2G38750	ANNAT4	annexin D4
CARHR133500	0.301439	1.08621	0.277515	AT2G38790	AT2G38790	uncharacterized protein
CARHR133600	0.366874	1.22591	0.299268	AT2G38870	AT2G38870	serine protease inhibitor, potato inhibitor I-type protein
CARHR133660	0.34881	1.3996	0.249221	AT2G38940	ATPT2	inorganic phosphate transporter 1-4
CARHR133970	0.306557	1.34016	0.228747	AT2G39210	AT2G39210	major facilitator protein
CARHR134440	0.311604	1.35008	0.230804	AT2G39570	AT2G39570	ACT domain-containing protein
CARHR134490	0.310883	1.12434	0.276503	AT2G39650	AT2G39650	uncharacterized protein
CARHR134530	0.29312	1.33559	0.219468	AT2G39700	ATHEXP ALPHA 1.6	expansin A4
CARHR134680	0.350313	1.5953	0.219591	AT2G39800	ATP5CS	Gamma-glutamyl phosphate reductase
CARHR134750	0.3124	1.20801	0.258607	AT2G39850	AT2G39850	subtilisin-like serine protease
CARHR134930	0.604571	1.09258	0.553343	AT2G39980	AT2G39980	HXXXD-type acyl-transferase-like protein
CARHR135330	0.302263	1.24114	0.243537	AT2G40270	AT2G40270	Protein kinase family protein
CARHR135420	0.471903	1.39507	0.338263	AT2G40330	PYL6	abscisic acid receptor PYL6
CARHR135440	0.298195	1.23426	0.241599	AT2G40360	AT2G40360	transducin/WD-40 repeat-containing protein
CARHR135570	0.306608	1.03413	0.296488	AT2G40460	AT2G40460	putative peptide/nitrate transporter
CARHR135720	0.574011	1.72796	0.332189	AT2G40610	EXP8	expansin A8
CARHR135840	0.321175	1.24551	0.257866	AT2G40750	ATWRKY54	WRKY DNA-binding protein 54
CARHR136150	0.248218	1.05643	0.234958	AT2G41040	AT2G41040	uncharacterized methyltransferase
CARHR136210	0.269923	1.08335	0.249155	AT2G41120	AT2G41120	uncharacterized protein
CARHR136260	0.228553	1.08304	0.21103	AT2G41170	AT2G41170	F-box protein
CARHR136340	0.385621	1.82704	0.211064	AT2G41250	AT2G41250	haloacid dehalogenase-like hydrolase domain-containing protein
CARHR136600	0.293775	1.24723	0.235542	AT2G41480	AT2G41480	putative peroxidase
CARHR137360	0.234117	1.14392	0.204663	AT2G42320	AT2G42320	nucleolar protein gar2-like protein
CARHR137650	0.421571	2.01776	0.20893	AT2G42530	COR15B	cold-regulated protein 15b
CARHR137920	0.312042	1.44685	0.21567	AT2G42840	PDF1	protodermal factor 1
CARHR138070	0.276731	1.31887	0.209825	AT2G43010	SRL2	transcription factor PIF4
CARHR138420	0.366178	1.13976	0.321275	AT2G43340	AT2G43340	uncharacterized protein
CARHR138610	0.59274	1.40095	0.423099	AT2G43510	ATTI1	defensin-like protein 195
CARHR138630	0.381786	1.19883	0.318465	AT2G43520	ATTI2	defensin-like protein 193
CARHR138730	0.376588	1.45009	0.259701
CARHR138750	0.52823	2.4084	0.219329	AT2G43590	AT2G43590	chitinase-like protein
CARHR138800	0.388596	1.06356	0.365373
CARHR139030	0.303163	1.13521	0.267054	AT2G43850	AT2G43850	Integrin-linked protein kinase-like protein
CARHR139250	0.617672	1.52754	0.404357	AT2G44080	ARL	ARGOS-like protein
CARHR139390	0.39428	1.22335	0.322297	AT2G44230	AT2G44230	uncharacterized protein
CARHR139400	0.326033	1.26785	0.257153	AT2G44240	AT2G44240	uncharacterized protein
CARHR139550	0.344546	1.24267	0.277262	AT2G44380	AT2G44380	cysteine/histidine-rich C1 domain-containing protein
CARHR139560	0.294876	1.45272	0.202982	AT2G44400	AT2G44400	cysteine/histidine-rich C1 domain-containing protein
CARHR140920	0.238047	1.09624	0.217149	AT2G45695	AT2G45695	ubiquitin-related modifier 1-1
CARHR141010	0.299068	1.19653	0.249947
CARHR141260	0.423402	1.5845	0.267215	AT2G45990	AT2G45990	uncharacterized protein
CARHR141680	0.280041	1.05766	0.264775	AT2G46400	WRKY46	putative WRKY transcription factor 46
CARHR141950	0.226702	1.05973	0.213924	AT2G46620	AT2G46620	P-loop containing nucleoside triphosphate hydrolase-like protein
CARHR141970	0.375233	1.20443	0.311545	AT2G46630	AT2G46630	uncharacterized protein
CARHR142180	0.683756	1.08596	0.629631	AT2G46830	CCA1	protein CCA1
CARHR142270	0.246086	1.07659	0.228579	AT2G46915	AT2G46915	uncharacterized protein
CARHR142520	0.422688	1.27814	0.330706	AT2G47140	AT2G47140	Rossmann-fold NAD(P)-binding domain-containing protein
CARHR143050	0.270196	1.25988	0.214461	AT2G47650	UXS4	UDP-xylose synthase 4
CARHR143140	0.414419	1.08445	0.382147	AT2G47770	ATTSPO	tryptophan-rich sensory protein-like protein
CARHR143270	0.628283	1.06298	0.591055	AT2G47880	AT2G47880	glutaredoxin-C13
CARHR143300	0.28459	1.358	0.209565	AT2G47910	CRR6	chlororespiratory reduction 6
CARHR143460	0.250862	1.14959	0.218219	AT2G48070	RPH1	resistance to phytophthora 1 protein
CARHR143630	0.277548	1.24066	0.22371	AT2G01080	AT2G01080	late embryogenesis abundant hydroxyproline-rich glycoprotein
CARHR143720	0.296654	1.26415	0.234667	AT2G01180	ATPAP1	Lipid phosphate phosphatase 1
CARHR144780	0.447319	1.38276	0.323497	AT2G02130	PDF2.3	defensin-like protein 1
CARHR145140	0.261746	1.02711	0.254838	AT2G02710	PLPC	protein TWIN LOV 1
CARHR145250	0.288716	1.24201	0.232458	AT2G02810	ATUTR1	UDP-galactose transporter 1
CARHR145440	0.271851	1.03978	0.261449	AT2G03090	ATEXP15	expansin A15
CARHR146140	0.35717	1.71038	0.208825	AT2G03750	AT2G03750	P-loop containing nucleoside triphosphate hydrolase-like protein
CARHR146590	0.452119	1.27577	0.35439	AT3G25610	AT3G25610	phospholipid-transporting ATPase 10
CARHR146670	0.590266	1.83571	0.321546	AT3G25760	AOC1	allene oxide cyclase 1
CARHR146850	0.470936	1.46541	0.321367	AT3G25882	NIMIN-2	NIM1-interacting 2 protein
CARHR146860	0.287969	1.43153	0.201161	AT3G25890	AT3G25890	ethylene-responsive transcription factor ERF119
CARHR147490	0.441464	1.49555	0.295185	AT3G26500	PIRL2	plant intracellular ras group-related LRR 2
CARHR148280	0.298421	1.10119	0.270998	AT3G27060	TSO2	Ribonucleoside-diphosphate reductase small chain C
CARHR148370	0.439134	1.88259	0.233261	AT3G27170	CLC-B	chloride channel protein CLC-b
CARHR149130	0.602049	1.9775	0.30445
CARHR149140	0.75588	2.05494	0.367836
CARHR149620	0.241278	1.05936	0.227759	AT3G27960	AT3G27960	tetratricopeptide repeat domain-containing protein
CARHR149740	0.266961	1.00669	0.265187
CARHR149760	0.304748	1.32994	0.229145
CARHR149860	0.509517	1.029	0.495157	AT3G28210	PMZ	zinc finger AN1 domain-containing stress-associated protein 12
CARHR150320	0.420073	1.01386	0.414332
CARHR150540	0.282682	1.25435	0.225362	AT3G45310	AT3G45310	thiol protease aleurain-like protein
CARHR151170	0.846854	1.15817	0.731203	AT3G44870	AT3G44870	S-adenosyl-L-methionine-dependent methyltransferase-like protein
CARHR151180	0.994137	2.26712	0.438502
CARHR151430	0.264722	1.21291	0.218254	AT3G44735	ATPSK3	phytosulfokine-beta
CARHR152150	0.385366	1.83271	0.210271	AT3G29035	NAC3	NAC domain-containing protein 3
CARHR153590	0.380775	1.44894	0.262795
CARHR154290	0.258096	1.0038	0.257118	AT3G45930	AT3G45930	histone H4
CARHR154330	0.386163	1.13407	0.34051	AT3G45970	EXLA1	expansin-like A1
CARHR155110	0.259209	1.15039	0.225324	AT3G46670	UGT76E11	UDP-glucosyl transferase 76E11
CARHR155180	0.358711	1.55878	0.230123	AT3G46630	AT3G46630	uncharacterized protein
CARHR155610	0.552596	1.58665	0.348278	AT3G46970	ATPHS2	alpha-glucan phosphorylase isozyme H
CARHR155920	0.649196	1.51658	0.428065	AT3G47340	AT-ASN1	asparagine synthetase
CARHR156060	0.442738	1.2513	0.353823	AT3G47420	ATPS3	phosphate starvation-induced protein
CARHR156070	0.380191	1.2408	0.306407	AT3G47430	PEX11B	peroxisomal membrane protein 11B
CARHR156080	0.374121	1.14066	0.327987	AT3G47440	TIP5;1	putative aquaporin TIP5-1
CARHR156140	0.405809	1.85605	0.218642	AT3G47500	cdf3	Dof zinc finger protein DOF3.3
CARHR157160	0.361296	1.30977	0.275847	AT3G48410	AT3G48410	alpha/beta-hydrolase domain-containing protein
CARHR157250	0.273101	1.08304	0.252161	AT3G48500	PTAC10	CONSTANS interacting protein 5-like protein
CARHR157460	0.253966	1.08104	0.234928	AT3G48710	AT3G48710	DEK domain-containing chromatin associated protein
CARHR159020	0.261926	1.01284	0.258606	AT3G49940	LBD38	LOB domain-containing protein 38
CARHR159610	0.364048	1.15481	0.315245	AT3G50260	CEJ1	ethylene-responsive transcription factor ERF011
CARHR159650	0.296957	1.35953	0.218426
CARHR159990	0.39808	1.24666	0.319317	AT3G50470	HR3	RPW8-like protein 3
CARHR160070	0.419343	1.01013	0.41514	AT3G50560	AT3G50560	Rossmann-fold NAD(P)-binding domain-containing protein
CARHR160470	0.310408	1.38474	0.224164	AT3G50900	AT3G50900	uncharacterized protein
CARHR160760	0.314548	1.20105	0.261893	AT3G51160	MUR1	GDP-mannose 4,6 dehydratase 2
CARHR161030	0.327594	1.14831	0.285285	AT3G51430	SSL5	strictosidine synthase
CARHR161940	0.299461	1.39259	0.215039	AT3G52180	SEX4	dual specificity protein phosphatase (DsPTP1) family protein
CARHR162130	0.276737	1.14698	0.241274	AT3G52370	FLA15	fasciclin-like arabinogalactan protein 15
CARHR162170	0.423592	1.58111	0.267907	AT3G52400	SYP122	syntaxin-122
CARHR162590	0.447616	1.20975	0.370008	AT3G52720	ACA1	carbonic anhydrase
CARHR162610	0.308244	1.50921	0.204243	AT3G52740	AT3G52740	uncharacterized protein
CARHR162950	0.338697	1.04471	0.324201	AT3G53100	AT3G53100	GDSL esterase/lipase
CARHR163160	0.231314	1.0436	0.22165
CARHR163310	0.363823	1.69273	0.214933	AT3G53400	AT3G53400	uncharacterized protein
CARHR163320	0.605309	2.448	0.247267	AT3G53420	PIP2	aquaporin PIP2-1
CARHR163880	0.520064	1.32694	0.391927	AT3G53980	AT3G53980	bifunctional inhibitor/lipid-transfer protein/seed storage 2S albumin-like protein
CARHR164070	0.427788	1.09427	0.390934
CARHR164310	0.289652	1.24044	0.233508	AT3G54400	AT3G54400	aspartyl protease family protein
CARHR164320	0.34415	1.23609	0.278419	AT3G54420	ATEP3	chitinase
CARHR164400	0.767736	1.69963	0.451708	AT3G54500	AT3G54500	uncharacterized protein
CARHR164610	0.283086	1.3621	0.20783	AT3G54690	AT3G54690	sugar isomerase domain-containing protein
CARHR164750	0.29106	1.38984	0.20942	AT3G54810	GATA8	GATA transcription factor 8
CARHR165160	0.371971	1.85297	0.200743	AT3G55130	ATWBC19	ABC transporter G family member 19
CARHR165440	0.232205	1.08163	0.21468	AT3G55420	AT3G55420	uncharacterized protein
CARHR165620	0.221463	1.02122	0.216862	AT3G55560	AHL15	AT-hook protein of GA feedback 2
CARHR165810	0.230976	1.04158	0.221756
CARHR165980	0.325981	1.03647	0.314512	AT3G55880	AT3G55880	Alpha/beta hydrolase related protein
CARHR166350	0.447112	1.56032	0.286552	AT3G56200	AT3G56200	transmembrane amino acid transporter-like protein
CARHR166400	0.356838	1.65916	0.215072	AT3G56240	CCH	copper chaperone
CARHR166450	0.796498	1.54975	0.513952	AT3G56290	AT3G56290	uncharacterized protein
CARHR166530	0.281207	1.26038	0.223113	AT3G56400	WRKY70	putative WRKY transcription factor 70
CARHR166850	0.346714	1.62561	0.213283	AT3G56710	SIB1	sigma factor binding protein 1
CARHR167170	0.410157	1.33392	0.307483
CARHR167450	0.577337	1.96353	0.29403	AT3G57240	BG3	beta-1,3-glucanase 3
CARHR167740	0.415737	1.87554	0.221662	AT3G57520	SIP2	putative galactinol--sucrose galactosyltransferase 2
CARHR167780	0.373908	1.47367	0.253726	AT3G57550	AGK2	guanylate kinase
CARHR167880	0.398442	1.22521	0.325204	AT3G57680	AT3G57680	Peptidase S41 family protein
CARHR169260	0.266651	1.15392	0.231083	AT3G58850	PAR2	phy rapidly regulated 2 protein
CARHR169370	0.465553	1.92177	0.242252	AT3G58990	IPMI1	isopropylmalate isomerase 1
CARHR170160	0.248518	1.08295	0.229483	AT3G59820	AT3G59820	LETM1-like protein
CARHR170230	0.745382	1.72379	0.432409	AT3G59900	ARGOS	ARGOS protein
CARHR170430	0.428066	1.64334	0.260485	AT3G60120	BGLU27	beta glucosidase 27
CARHR170740	0.366743	1.66725	0.219968	AT3G60420	AT3G60420	Phosphoglycerate mutase family protein
CARHR171200	0.270129	1.20326	0.224497	AT3G60810	AT3G60810	uncharacterized protein
CARHR171370	0.335124	1.14883	0.291709	AT3G61060	AtPP2-A13	F-box protein PP2-A13
CARHR171630	0.236617	1.02232	0.231452	AT3G61320	AT3G61320	Bestrophin-like protein
CARHR171770	0.528616	2.04127	0.258964	AT3G61430	ATPIP1	aquaporin PIP1-1
CARHR172240	0.283224	1.20951	0.234164	AT3G61890	ATHB-12	homeobox-leucine zipper protein ATHB-12
CARHR172930	0.249899	1.16335	0.21481	AT3G62660	GATL7	putative galacturonosyltransferase-like 7
CARHR173250	0.524862	1.10775	0.473808	AT3G62960	AT3G62960	glutaredoxin-C14
CARHR173450	0.248736	1.01363	0.24539	AT3G63130	ATRANGAP1	RAN GTPase-activating protein 1
CARHR173500	0.216042	1.03706	0.208322	AT3G63180	TKL	TIC-like protein
CARHR173590	0.281969	1.15127	0.24492	AT5G47730	AT5G47730	putative sec14p-like phosphatidylinositol transfer protein
CARHR173600	0.245735	1.0851	0.226464	AT5G47720	AT5G47720	putative acetyl-CoA acetyltransferase, cytosolic 2
CARHR174120	0.418659	1.17381	0.356667	AT5G47240	atnudt8	nudix hydrolase 8
CARHR174140	0.40294	1.06185	0.37947	AT5G47220	ERF2	ethylene-responsive transcription factor 2
CARHR174770	0.259844	1.2876	0.201805	AT5G46730	AT5G46730	glycine-rich protein
CARHR174790	0.249655	1.02621	0.243279	AT5G46710	AT5G46710	PLATZ transcription factor family protein
CARHR175630	0.35374	1.06723	0.331456
CARHR175880	0.326784	1.15444	0.283066	AT5G46050	ATPTR3	peptide transporter PTR3-A
CARHR176550	0.263682	1.06425	0.247763	AT5G45480	AT5G45480	uncharacterized protein
CARHR177520	0.422086	1.09456	0.385621
CARHR177730	0.439844	1.40658	0.312704	AT5G44990	AT5G44990	Glutathione S-transferase family protein
CARHR178210	0.347637	1.68292	0.206567	AT5G44680	AT5G44680	DNA-3-methyladenine glycosylase I
CARHR178290	0.417189	1.80572	0.231038	AT5G44630	AT5G44630	alpha-barbatene synthase
CARHR178510	0.275204	1.20575	0.228243
CARHR178670	0.292364	1.24707	0.234439	AT5G44400	AT5G44400	FAD-binding and BBE domain-containing protein
CARHR179270	0.483478	1.45926	0.331316	AT5G44020	AT5G44020	HAD superfamily, subfamily IIIB acid phosphatase
CARHR180740	0.379278	1.07917	0.351453	AT5G43170	AZF3	zinc-finger protein 3
CARHR181280	0.290925	1.16068	0.250651	AT5G42860	AT5G42860	uncharacterized protein
CARHR181320	0.407726	1.12982	0.360876	AT5G42830	AT5G42830	HXXXD-type acyl-transferase-like protein
CARHR181400	0.512399	1.1595	0.441913
CARHR181610	0.299418	1.40642	0.212894
CARHR181660	0.307993	1.20828	0.254901	AT5G42750	BKI1	BRI1 kinase inhibitor 1
CARHR182100	0.375374	1.14506	0.327821	AT5G49450	AtbZIP1	basic leucine-zipper 1
CARHR182300	0.346348	1.08459	0.319335	AT5G49300	GATA16	GATA transcription factor 16
CARHR182870	0.51456	1.16699	0.440928	AT5G48850	ATSDI1	tetratricopeptide repeat domain-containing protein
CARHR182950	0.342787	1.56337	0.219262	AT5G48790	AT5G48790	uncharacterized protein
CARHR183610	0.243722	1.04649	0.232894	AT5G48470	AT5G48470	uncharacterized protein
CARHR183740	0.455934	1.21769	0.374425
CARHR184140	0.384172	1.46511	0.262213
CARHR184300	0.22288	1.11321	0.200213	AT5G47960	SMG1	RAB GTPase homolog A4C
CARHR184880	0.282378	1.23932	0.227848	AT2G23910	AT2G23910	Rossmann-fold NAD(P)-binding domain-containing protein
CARHR185100	0.274346	1.04253	0.263155	AT5G28300	AT5G28300	putative trihelix DNA-binding protein
CARHR185170	0.467196	1.34011	0.348625	AT5G28610	AT5G28610	uncharacterized protein
CARHR185330	0.470258	1.32522	0.354854	AT5G28770	AtbZIP63	bZIP transcription factor-like protein
CARHR185920	0.284261	1.33207	0.213398	AT5G27320	ATGID1C	putative gibberellin receptor GID1L3
CARHR185930	0.333479	1.12168	0.297302	AT5G27330	AT5G27330	Prefoldin chaperone subunit family protein
CARHR186030	0.356053	1.71604	0.207485	AT5G27420	CNI1	E3 ubiquitin-protein ligase ATL31
CARHR186090	0.290036	1.33866	0.216661	AT5G27520	PNC2	peroxisomal adenine nucleotide carrier 2
CARHR186310	0.264336	1.00532	0.262938
CARHR186650	0.412731	1.39531	0.295799	AT5G26920	CBP60G	Cam-binding protein 60-like G
CARHR186800	0.235383	1.05702	0.222686	AT5G26770	AT5G26770	uncharacterized protein
CARHR187060	0.397896	1.31156	0.303377	AT5G26340	MSS1	sugar transport protein 13
CARHR187090	0.287671	1.1621	0.247545
CARHR187150	0.303993	1.32011	0.230279	AT5G26220	AT5G26220	ChaC-like family protein
CARHR187180	0.411096	1.84642	0.222645
CARHR187510	0.444307	1.17494	0.378154	AT5G25930	AT5G25930	Protein kinase family protein with leucine-rich repeat domain
CARHR187600	0.263396	1.06805	0.246615	AT5G25820	AT5G25820	Exostosin family protein
CARHR187810	0.334415	1.3929	0.240085	AT5G25560	AT5G25560	CHY and CTCHY and RING-type zinc finger protein
CARHR187820	0.330824	1.10347	0.299804
CARHR187840	0.203266	1.00488	0.202278	AT5G25540	CID6	CTC-interacting domain 6
CARHR187990	0.340298	1.11315	0.305707	AT5G25460	AT5G25460	uncharacterized protein
CARHR188320	0.232061	1.04026	0.22308	AT5G25170	AT5G25170	PPPDE putative thiol peptidase family protein
CARHR188380	0.256616	1.20009	0.21383	AT5G25110	CIPK25	CBL-interacting serine/threonine-protein kinase 25
CARHR188680	0.472145	2.35349	0.200615
CARHR188720	0.449178	2.24186	0.200359	AT5G24780	VSP1	vegetative storage protein 1
CARHR188750	0.461033	1.40819	0.327395
CARHR188800	0.495595	1.922	0.257854	AT5G24660	LSU2	response to low sulfur 2
CARHR188830	0.226754	1.03564	0.21895	AT5G24620	AT5G24620	pathogenesis-related thaumatin-like protein
CARHR188880	0.28244	1.32526	0.21312	AT5G24570	AT5G24570	uncharacterized protein
CARHR188930	0.463462	1.78599	0.259499	AT5G24490	AT5G24490	putative 30S ribosomal protein
CARHR189000	0.419626	1.82302	0.230181	AT5G24420	PGL5	6-phosphogluconolactonase 5
CARHR189260	0.308657	1.39577	0.221137	AT5G24270	ATSOS3	calcineurin B-like protein 4
CARHR189430	0.372652	1.24327	0.299735
CARHR189460	0.421732	1.78094	0.236803	AT5G24120	SIG5	RNA polymerase sigma factor
CARHR189470	0.470526	1.35168	0.348105	AT5G24110	WRKY30	WRKY DNA-binding protein 30
CARHR189890	0.410152	1.7231	0.238032	AT5G23660	MTN3	MTN3-like protein
CARHR190070	0.313294	1.38169	0.226748	AT5G23440	FTRA1	ferredoxin/thioredoxin reductase subunit A (variable subunit) 1
CARHR190610	0.404262	1.09525	0.369106	AT5G22920	AT5G22920	ring finger and CHY zinc finger domain-containing protein 1
CARHR190650	0.380686	1.6794	0.22668	AT5G22880	H2B	histone H2B
CARHR190970	0.381041	1.15895	0.328781	AT5G22580	AT5G22580	stress responsive A/B Barrel domain-containing protein
CARHR191140	0.618031	1.20048	0.514821	AT5G22390	AT5G22390	uncharacterized protein
CARHR191700	0.341749	1.59292	0.214542	AT5G21170	AKINBETA1	SNF1-related protein kinase regulatory subunit beta-1
CARHR192140	0.225462	1.05954	0.212792	AT5G20670	AT5G20670	uncharacterized protein
CARHR192180	0.484948	1.36682	0.354802	AT5G20630	GLP3A	germin-like protein subfamily 3 member 3
CARHR192580	0.554969	2.32071	0.239138	AT5G20250	DIN10	putative galactinol--sucrose galactosyltransferase 6
CARHR192600	0.517539	1.6352	0.3165	AT5G20230	SAG14	blue copper protein
CARHR193790	0.25497	1.02552	0.248625	AT5G19151	AT5G19151	uncharacterized protein
CARHR193830	0.530938	1.39863	0.379612	AT5G19120	AT5G19120	aspartyl protease family protein
CARHR194550	0.340913	1.05391	0.323474	AT5G18470	AT5G18470	curculin-like (mannose-binding) lectin family protein
CARHR194890	0.309661	1.16494	0.265818	AT5G18170	GDH1	glutamate dehydrogenase 1
CARHR194940	0.513145	2.04735	0.250638	AT5G18130	AT5G18130	uncharacterized protein
CARHR195020	0.482387	1.00202	0.481416
CARHR195310	0.350632	1.55709	0.225184	AT5G17860	CAX7	calcium exchanger 7
CARHR195540	0.3009	1.05051	0.286431	AT5G17640	AT5G17640	uncharacterized protein
CARHR196640	0.483664	1.12482	0.429994	AT5G16570	GLN1;4	glutamine synthetase cytosolic isozyme 1-4
CARHR197060	0.361053	1.09367	0.330128	AT5G16250	AT5G16250	uncharacterized protein
CARHR197080	0.340384	1.06337	0.320098	AT5G16230	AT5G16230	acyl-[acyl-carrier-protein] desaturase
CARHR197340	0.496142	1.94507	0.255076
CARHR197350	0.338361	1.5722	0.215216	AT5G15950	AT5G15950	S-adenosylmethionine decarboxylase-like protein
CARHR197360	0.311596	1.11905	0.278447	AT5G15948	CPuORF10	S-adenosylmethionine decarboxylase-like protein
CARHR197680	0.279761	1.23663	0.226229	AT5G15640	AT5G15640	Mitochondrial substrate carrier family protein
CARHR197810	0.379424	1.1661	0.325379	AT5G15500	AT5G15500	ankyrin repeat-containing protein
CARHR198130	0.411764	1.21721	0.338284	AT5G15180	AT5G15180	peroxidase 56
CARHR198420	0.360552	1.26896	0.284132	AT5G14920	AT5G14920	gibberellin-regulated protein
CARHR198550	0.384398	1.13717	0.33803	AT5G14760	AO	L-aspartate oxidase
CARHR198600	0.214957	1.01043	0.212739	AT5G14710	AT5G14710	proteasome assembly chaperone 3
CARHR198750	0.320045	1.05256	0.304063	AT5G14570	ATNRT2.7	high affinity nitrate transporter 2.7
CARHR199140	0.601923	1.47651	0.407665	AT5G14200	IMD1	3-isopropylmalate dehydrogenase 3
CARHR199220	0.388271	1.16172	0.334219	AT5G14120	AT5G14120	major facilitator protein
CARHR199500	0.759538	1.54576	0.491368	AT5G13930	TT4	chalcone synthase
CARHR199720	0.32309	1.03078	0.313443	AT5G13730	SIG4	sigma factor 4
CARHR200500	0.310052	1.31581	0.235635	AT5G12950	AT5G12950	uncharacterized protein
CARHR201080	0.289794	1.26188	0.229652	AT5G12050	AT5G12050	uncharacterized protein
CARHR201570	0.332633	1.23062	0.270296	AT5G11650	AT5G11650	alpha/beta fold hydrolase family protein
CARHR201810	0.529612	2.06559	0.256397	AT5G11420	AT5G11420	uncharacterized protein
CARHR202000	0.269601	1.2288	0.219401	AT5G11260	HY5	transcription factor HY5
CARHR202220	0.49267	1.26855	0.388371	AT5G11070	AT5G11070	uncharacterized protein
CARHR202920	0.278934	1.07934	0.25843	AT5G10380	RING1	E3 ubiquitin-protein ligase RING1
CARHR203110	0.316507	1.27492	0.248256	AT5G10180	SULTR2;1	sulfate transporter 2.1
CARHR203710	0.210171	1.03994	0.202099	AT5G09680	RLF	reduced lateral root formation protein
CARHR203940	0.22333	1.04456	0.213803	AT5G09460	AT5G09460	transcription factor bHLH143
CARHR204340	0.599325	1.00983	0.59349	AT5G08640	FLS	flavonol synthase/flavanone 3-hydroxylase
CARHR204680	0.236868	1.07096	0.221174	AT5G08370	AtAGAL2	alpha-galactosidase 2
CARHR205200	0.603618	1.22277	0.493647	AT5G07990	CYP75B1	Flavonoid 3-monooxygenase
CARHR205570	0.505037	1.69644	0.297703	AT5G07580	AT5G07580	ERF/AP2 transcription factor
CARHR206160	0.588051	1.43098	0.410941	AT5G06980	AT5G06980	uncharacterized protein
CARHR207320	0.332602	1.02999	0.322919
CARHR207680	0.765518	1.01171	0.75666	AT5G05600	AT5G05600	oxidoreductase, 2OG-Fe(II) oxygenase family protein
CARHR207820	0.498672	1.07132	0.465476	AT5G05440	PYL5	abscisic acid receptor PYL5
CARHR208980	0.321338	1.33184	0.241275	AT5G04310	AT5G04310	pectate lyase family protein
CARHR209050	0.356307	1.37876	0.258426	AT5G04220	NTMC2T1.3	calcium-dependent lipid-binding domain-containing protein
CARHR209140	0.22604	1.00834	0.22417	AT5G04130	AT5G04130	DNA gyrase subunit B
CARHR209180	0.272008	1.17987	0.230541	AT5G04080	AT5G04080	uncharacterized protein
CARHR209540	0.317376	1.14905	0.276208	AT5G03760	ATCSLA9	glucomannan 4-beta-mannosyltransferase 9
CARHR209690	0.313461	1.12335	0.279041	AT5G03610	AT5G03610	GDSL esterase/lipase
CARHR210160	0.277986	1.25306	0.221845	AT5G03190	CPUORF47	conserved peptide upstream open reading frame 47
CARHR210520	0.333488	1.59971	0.208468	AT5G02810	PRR7	two-component response regulator-like APRR7
CARHR210620	0.408633	1.11763	0.365625	AT5G02760	AT5G02760	putative protein phosphatase 2C 67
CARHR210700	0.309574	1.22559	0.252592
CARHR210890	0.367865	1.26709	0.290323	AT5G02490	AT5G02490	heat shock protein 70
CARHR211300	0.251455	1.23906	0.202941	AT5G02050	AT5G02050	Mitochondrial glycoprotein family protein
CARHR212150	0.317054	1.02989	0.307852	AT5G01790	AT5G01790	uncharacterized protein
CARHR212170	0.29986	1.39312	0.215244	AT5G01820	CIPK14	CBL-interacting serine/threonine-protein kinase 14
CARHR213230	0.233972	1.04105	0.224747	AT5G41140	AT5G41140	Myosin heavy chain-related protein
CARHR213390	0.487036	1.26591	0.384731	AT5G40990	GLIP1	GDSL esterase/lipase 1
CARHR213670	0.250857	1.08093	0.232074	AT5G40850	UPM1	urophorphyrin methylase 1
CARHR213820	0.444134	1.21347	0.366005	AT5G40690	AT5G40690	uncharacterized protein
CARHR214400	0.263095	1.09862	0.239479
CARHR214620	0.210797	1.03869	0.202946
CARHR214970	0.246702	1.14636	0.215203	AT5G37790	AT5G37790	protein kinase family protein
CARHR216510	0.35234	1.11234	0.316756	AT5G36220	CYP81D1	cytochrome P450 81D1
CARHR216680	0.70191	1.74187	0.402963	AT5G35970	AT5G35970	putative DNA-binding protein
CARHR216840	0.485534	1.85473	0.261781	AT5G35735	AT5G35735	putative auxin-responsive protein
CARHR218280	0.375741	1.11215	0.337851	AT4G12970	STOMAGEN	epidermal patterning factor-like protein 9
CARHR218290	0.428221	1.11059	0.385581	AT4G12980	AT4G12980	putative auxin-responsive protein
CARHR218880	0.277806	1.07291	0.258927	AT4G13340	AT4G13340	leucine-rich repeat extensin-like protein 3
CARHR219550	0.5938	2.64069	0.224866
CARHR220350	0.394918	1.00122	0.394438	AT4G14230	AT4G14230	CBS domain-containing protein with a domain of unknown function (DUF21)
CARHR220550	0.347622	1.66251	0.209094	AT4G12730	FLA2	fasciclin-like arabinogalactan protein 2
CARHR220580	0.443984	1.09656	0.404889	AT4G14365	XBAT34	putative E3 ubiquitin-protein ligase XBAT34
CARHR220760	0.343023	1.13811	0.301398	AT4G14550	IAA14	auxin-responsive protein IAA14
CARHR221000	0.511693	1.00109	0.511135	AT4G14640	CAM8	calmodulin-like protein 8
CARHR221730	0.26087	1.04188	0.250384	AT4G15030	AT4G15030	protein FRA10AC1
CARHR221950	0.566386	1.04079	0.544187	AT4G15236	AT4G15236	ABC transporter G family member 43
CARHR222180	0.450219	1.20302	0.374241	AT4G15430	AT4G15430	ERD (early-responsive to dehydration stress) family protein
CARHR222200	0.789634	1.00776	0.783556	AT4G15440	HPL1	hydroperoxide lyase 1
CARHR222250	0.715996	1.19585	0.598733	AT4G15480	UGT84A1	UDP-glycosyltransferase-like protein
CARHR222260	0.32025	1.6012	0.200006	AT4G15490	UGT84A3	UDP-glycosyltransferase-like protein
CARHR222340	0.221106	1.01234	0.21841	AT4G15540	AT4G15540	EamA-like transporter-like protein
CARHR222360	0.349928	1.60921	0.217453
CARHR222830	0.270715	1.2804	0.211429	AT4G16447	AT4G16447	uncharacterized protein
CARHR223590	0.417579	1.29597	0.322214	AT4G17030	EXPR	expansin-like B1
CARHR223710	0.266632	1.21374	0.219678	AT4G17140	AT4G17140	pleckstrin homology (PH) domain-containing protein
CARHR223890	0.284638	1.14047	0.249579	AT4G17260	AT4G17260	L-lactate dehydrogenase
CARHR224220	0.275607	1.04865	0.26282
CARHR224390	0.332566	1.42134	0.233981	AT4G17670	AT4G17670	uncharacterized protein
CARHR224400	0.39639	1.27313	0.311351	AT4G17680	AT4G17680	SBP (S-ribonuclease binding protein) family protein
CARHR224540	0.283919	1.10149	0.257759	AT4G17810	AT4G17810	C2H2 and C2HC zinc finger-containing protein
CARHR225140	0.209355	1.01094	0.207089	AT4G18370	HHOA	protease Do-like 5
CARHR225380	0.212924	1.03983	0.204769	AT4G18530	AT4G18530	uncharacterized protein
CARHR225390	0.587406	1.26732	0.463503	AT4G18540	AT4G18540	uncharacterized protein
CARHR225770	0.272763	1.29917	0.209951	AT4G18890	BEH3	BES1/BZR1 homolog 3
CARHR225980	0.222324	1.10251	0.201652	AT4G19100	PAM68	uncharacterized protein
CARHR226000	0.372331	1.8235	0.204185	AT4G19120	ERD3	putative methyltransferase PMT21
CARHR226170	0.317279	1.06681	0.297407	AT4G19380	AT4G19380	Long-chain-alcohol oxidase FAO4A
CARHR226310	0.293072	1.39579	0.209968
CARHR226950	0.272763	1.29156	0.211189	AT4G20110	VSR3;1	vacuolar-sorting receptor 7
CARHR227320	0.447076	1.61245	0.277264	AT4G20780	CML42	calcium-binding protein CML42
CARHR227360	0.255479	1.24945	0.204474	AT4G20820	AT4G20820	FAD-binding and BBE domain-containing protein
CARHR227710	0.330375	1.17669	0.280767	AT4G21120	CAT1	amino acid transporter 1
CARHR227990	0.298402	1.13211	0.26358	AT4G21390	B120	S-locus lectin protein kinase-like protein
CARHR228800	0.64548	2.03242	0.317591	AT4G21990	PRH26	5-adenylylsulfate reductase 3
CARHR228820	0.230403	1.09918	0.209614	AT4G22010	sks4	protein SKU5 similar 4
CARHR229420	0.314205	1.40685	0.223339	AT4G22530	AT4G22530	S-adenosyl-L-methionine-dependent methyltransferase domain-containing protein
CARHR229430	0.229427	1.13789	0.201625	AT4G22540	ORP2A	OSBP(oxysterol binding protein)-related protein 2A
CARHR229620	0.534736	2.11351	0.253008	AT4G22690	CYP706A1	cytochrome P450, family 706, subfamily A, polypeptide 1
CARHR229880	0.210472	1.00044	0.21038	AT4G22850	AT4G22850	SNARE associated Golgi protein family
CARHR230360	0.460873	1.70955	0.269587
CARHR230410	0.454906	1.10676	0.411027	AT4G23200	CRK12	putative cysteine-rich receptor-like protein kinase 12
CARHR230500	0.246638	1.07107	0.230274	AT4G23250	CRK17	cysteine-rich receptor-like protein kinase 17
CARHR230840	0.333062	1.2814	0.259921	AT4G23500	AT4G23500	putative polygalacturonase
CARHR230970	0.795338	1.23516	0.643914	AT4G23600	JR2	cystine lyase
CARHR231050	0.223092	1.06813	0.208862
CARHR231080	0.309673	1.1273	0.274702	AT4G23690	AT4G23690	disease resistance-responsive, dirigent domain-containing protein
CARHR231200	0.416659	1.64536	0.253233	AT4G23810	WRKY53	putative WRKY transcription factor 53
CARHR231210	0.348984	1.17139	0.297923	AT4G23820	AT4G23820	glycoside hydrolase family 28 protein / polygalacturonase (pectinase) family protein
CARHR231340	0.412554	1.28983	0.319851	AT4G23920	UGE2	UDP-D-glucose/UDP-D-galactose 4-epimerase 2
CARHR231450	0.297542	1.06769	0.278678	AT4G24050	AT4G24050	Rossmann-fold NAD(P)-binding domain-containing protein
CARHR231520	0.280137	1.24201	0.225551	AT4G24120	ATYSL1	metal-nicotianamine transporter YSL1
CARHR232360	0.330428	1.12561	0.293554	AT4G24960	ATHVA22D	HVA22-like protein d
CARHR232490	1.11751	1.99721	0.559536	AT4G25100	FSD1	Superoxide dismutase
CARHR232690	0.226076	1.10621	0.204371	AT4G25280	AT4G25280	adenylate kinase family protein
CARHR232710	0.326455	1.1514	0.283528	AT4G25300	AT4G25300	protein SRG1
CARHR232750	0.247212	1.16996	0.2113	AT4G25340	FKBP53	peptidylprolyl isomerase
CARHR233050	0.36312	1.04337	0.348026	AT4G25630	FIB2	rRNA 2-O-methyltransferase fibrillarin 2
CARHR233180	0.277967	1.30017	0.213793	AT4G25730	AT4G25730	FtsJ-like methyltransferase family protein
CARHR233450	0.282433	1.10442	0.255731	AT4G25940	AT4G25940	putative clathrin assembly protein
CARHR233490	0.241018	1.0339	0.233116	AT4G25980	AT4G25980	peroxidase 43
CARHR233650	0.251432	1.09603	0.229403	AT4G26130	AT4G26130	uncharacterized protein
CARHR233860	0.318599	1.28049	0.24881	AT4G26288	AT4G26288	uncharacterized protein
CARHR234120	0.24949	1.19459	0.208849	AT4G26540	AT4G26540	putative LRR receptor-like serine/threonine-protein kinase
CARHR234270	0.364268	1.04631	0.348145	AT4G26670	AT4G26670	Tim17/Tim22/Tim23 pre-protein translocase of the mitochondrial outer membrane domain-containing protein
CARHR234400	0.217859	1.06267	0.205011	AT4G26780	AR192	molecular chaperone GrpE
CARHR234520	0.245999	1.07026	0.229851	AT4G26910	AT4G26910	dihydrolipoyllysine-residue succinyltransferase component of 2-oxoglutarate dehydrogenase complex 2
CARHR234830	0.247101	1.12739	0.21918
CARHR234960	0.511299	1.76847	0.289119	AT4G27310	AT4G27310	B-box type zinc finger-containing protein
CARHR235130	0.453677	1.59076	0.285195	AT4G27450	AT4G27450	aluminum induced protein with YGL and LRDR motifs
CARHR235380	0.302487	1.07524	0.28132
CARHR235740	0.416836	1.19785	0.347986	AT4G28040	AT4G28040	nodulin MtN21 /EamA-like transporter family protein
CARHR235960	0.502936	1.2259	0.41026	AT4G28250	ATEXPB3	expansin B3
CARHR236000	0.446844	1.1118	0.401909	AT4G28290	AT4G28290	uncharacterized protein
CARHR236130	0.403471	1.18429	0.340686	AT4G28390	AAC3	ADP/ATP carrier 3 protein
CARHR236380	0.298743	1.2695	0.235324	AT4G28590	AT4G28590	uncharacterized protein
CARHR236690	0.589578	1.60463	0.367423	AT4G28940	AT4G28940	Phosphorylase-like protein protein
CARHR236840	0.332189	1.61449	0.205755	AT4G29110	AT4G29110	uncharacterized protein
CARHR237350	0.38491	1.38954	0.277005	AT4G29520	AT4G29520	uncharacterized protein
CARHR237680	0.320775	1.06754	0.30048	AT4G29780	AT4G29780	uncharacterized protein
CARHR238190	0.634567	1.15667	0.548615	AT4G30280	ATXTH18	xyloglucan:xyloglucosyl transferase
CARHR238530	0.591391	1.83962	0.321475	AT4G30650	AT4G30650	putative low temperature and salt responsive protein
CARHR238950	0.287799	1.31001	0.219692	AT4G31040	AT4G31040	CemA-like proton extrusion protein-like protein
CARHR239110	0.201664	1.00707	0.200247	AT4G31210	AT4G31210	DNA topoisomerase, type IA, core
CARHR239430	0.360822	1.5303	0.235785	AT4G31550	WRKY11	putative WRKY transcription factor 11
CARHR239700	0.258362	1.07379	0.240606
CARHR239710	0.279508	1.19383	0.234127	AT4G31800	WRKY18	WRKY transcription factor 18
CARHR240240	0.691165	1.07531	0.642758	AT4G32340	AT4G32340	tetratricopeptide repeat domain-containing protein-like protein
CARHR240480	0.354294	1.14695	0.308902	AT3G26470	AT3G26470	RPW8 domain-containing powdery mildew resistance protein
CARHR240950	0.440075	1.73248	0.254014	AT4G32940	GAMMA-VPE	vacuolar-processing enzyme gamma-isozyme
CARHR241180	0.471559	1.39377	0.338333	AT4G33150	AT4G33150	lysine-ketoglutarate reductase/saccharopine dehydrogenase bifunctional enzyme
CARHR241770	0.320287	1.16156	0.275738
CARHR242120	0.33484	1.12357	0.298013	AT4G33985	AT4G33985	uncharacterized protein
CARHR242380	0.27034	1.19247	0.226706	AT4G34390	XLG2	extra-large GTP-binding protein 2
CARHR242760	0.250008	1.23556	0.202344	AT4G34480	AT4G34480	glucan endo-1,3-beta-glucosidase 7
CARHR242800	0.261317	1.23048	0.21237	AT4G34600	AT4G34600	uncharacterized protein
CARHR242940	0.479635	1.70283	0.281669	AT4G34630	AT4G34630	uncharacterized protein
CARHR243230	0.469399	1.87023	0.250985
CARHR243370	0.671219	2.57518	0.26065	AT4G35090	CAT2	catalase 2
CARHR243650	0.355166	1.29658	0.273926	AT4G35320	AT4G35320	uncharacterized protein
CARHR243980	0.327032	1.59314	0.205275	AT4G35630	PSAT	phosphoserine aminotransferase
CARHR244120	0.61503	1.82327	0.337322	AT4G35770	DIN1	senescence-associated protein DIN1
CARHR244750	0.225952	1.08904	0.207478	AT4G36420	AT4G36420	Ribosomal protein L12 family protein
CARHR245020	0.264813	1.05596	0.250779	AT4G36670	AT4G36670	putative polyol transporter 6
CARHR245330	0.249645	1.12878	0.221164	AT4G37180	AT4G37180	myb family transcription factor
CARHR245850	0.407132	1.55361	0.262056	AT4G37450	AGP18	Lysine-rich arabinogalactan protein 18
CARHR245920	0.483572	1.48445	0.325758	AT4G37520	AT4G37520	peroxidase 50
CARHR246150	0.340503	1.56079	0.218161	AT4G37760	SQE3	squalene epoxidase 3
CARHR246750	0.446422	1.40997	0.316619	AT4G39950	CYP79B2	tryptophan N-hydroxylase 1
CARHR246760	0.551796	1.64493	0.335454	AT4G39940	AKN2	Adenylyl-sulfate kinase 2
CARHR246930	0.268551	1.28828	0.208458	AT4G39780	AT4G39780	ethylene-responsive transcription factor ERF060
CARHR246980	0.250417	1.12589	0.222416	AT4G39740	AT4G39740	electron transport SCO1/SenC family protein
CARHR247430	0.608879	1.88153	0.323609	AT4G39260	GR-RBP8	glycine-rich RNA-binding protein 8
CARHR247810	0.611752	1.12434	0.544098	AT4G38960	AT4G38960	B-box type zinc finger-containing protein
CARHR247880	0.315699	1.22961	0.256747	AT4G38860	AT4G38860	SAUR-like auxin-responsive protein
CARHR247890	0.355949	1.01525	0.3506	AT4G38850	SAUR_AC1	SAUR-like auxin-responsive protein
CARHR247900	0.308543	1.16077	0.26581	AT4G38840	AT4G38840	SAUR-like auxin-responsive protein
CARHR247920	0.35161	1.58566	0.221744	AT4G38810	AT4G38810	EF-hand, calcium binding motif-containing protein
CARHR249030	0.259216	1.03849	0.249608	AT4G01280	AT4G01280	myb family transcription factor
CARHR249050	0.371127	1.11812	0.331922	AT4G01250	WRKY22	WRKY transcription factor 22
CARHR249210	0.259676	1.1946	0.217375	AT4G01080	TBL26	protein trichome birefringence-like 26
CARHR249270	0.234079	1.16569	0.200807	AT4G01037	WTF1	ubiquitin carboxyl-terminal hydrolase-like protein
CARHR249440	0.241303	1.07806	0.22383	AT4G00895	AT4G00895	ATPase, F1 complex, OSCP/delta subunit protein
CARHR249830	0.492293	1.02725	0.479235	AT4G01870	AT4G01870	tolB-related protein
CARHR249940	0.268446	1.06678	0.251642
CARHR249960	0.288481	1.01446	0.284368	AT4G01720	WRKY47	putative WRKY transcription factor 47
CARHR249970	0.428165	1.73808	0.246343	AT4G01700	AT4G01700	class II chitinase-like protein
CARHR250520	0.39155	1.05019	0.372836	AT4G02330	ATPMEPCRB	pectinesterase 41
CARHR250550	0.306061	1.1091	0.275953	AT4G02360	AT4G02360	uncharacterized protein
CARHR251310	0.358268	1.18282	0.302893	AT4G02940	AT4G02940	oxidoreductase, 2OG-Fe(II) oxygenase family protein
CARHR251620	0.27349	1.09948	0.248745	AT4G03190	ATGRH1	GRR1-like protein 1
CARHR252480	0.395121	1.15848	0.341068	AT4G05070	AT4G05070	Wound-responsive family protein
CARHR252510	0.306576	1.52859	0.200561	AT4G05020	NDB2	NAD(P)H dehydrogenase B2
CARHR253150	0.361398	1.02252	0.353437	AT4G04330	AT4G04330	Chaperonin-like RbcX protein
CARHR253460	0.284664	1.07764	0.264155	AT4G05520	EHD2	EPS15 homology domain 2 protein
CARHR253710	0.547403	1.09612	0.499402	AT4G12480	pEARLI 1	bifunctional inhibitor/lipid-transfer protein/seed storage 2S albumin-like protein
CARHR253730	0.624212	1.61142	0.387367
CARHR253810	0.375426	1.44178	0.260391	AT4G12390	PME1	pectin methylesterase inhibitor 1
CARHR253960	0.266085	1.20154	0.221452	AT4G12290	AT4G12290	copper amine oxidase family protein
CARHR254200	0.553162	1.30874	0.422667	AT4G12030	BAT5	bile acid transporter 5
CARHR254460	0.370322	1.7746	0.208679	AT4G11820	EMB2778	Hydroxymethylglutaryl-CoA synthase
CARHR255040	0.369167	1.18795	0.31076
CARHR255260	0.354052	1.00691	0.351622
CARHR255270	0.363198	1.04001	0.349226	AT4G11310	AT4G11310	putative cysteine proteinase
CARHR255310	0.371987	1.40039	0.265631	AT4G11280	ACS6	1-aminocyclopropane-1-carboxylate synthase 6
CARHR255360	0.383518	1.19582	0.320714	AT4G11220	BTI2	reticulon-like protein B2
CARHR256200	0.252238	1.21272	0.207994	AT4G10450	AT4G10450	60S ribosomal protein L9-2
CARHR256270	0.427583	1.59568	0.267963	AT4G10380	NLM6	putative aquaporin NIP5-1
CARHR257830	0.302922	1.32314	0.228943	AT5G50460	AT5G50460	protein transport protein sec61 subunit gamma-1
CARHR258170	0.6871	1.27617	0.538406	AT5G50335	AT5G50335	uncharacterized protein
CARHR258420	0.383592	1.84137	0.208319	AT5G50200	WR3	nitrate transmembrane transporter
CARHR259140	0.271591	1.32375	0.205169	AT5G49700	AT5G49700	Predicted AT-hook DNA-binding family protein
CARHR259150	0.257723	1.28175	0.201071
CARHR259260	0.252769	1.05023	0.240678	AT4G08150	KNAT1	homeobox protein knotted-1-like 1
CARHR259500	0.215541	1.06677	0.20205	AT4G08455	AT4G08455	BTB/POZ domain-containing protein
CARHR259590	0.588197	1.13551	0.518	AT4G08555	AT4G08555	uncharacterized protein
CARHR259810	0.367827	1.80567	0.203707	AT4G08850	AT4G08850	Leucine-rich repeat-containing protein
CARHR259960	0.534806	1.49115	0.358653	AT4G08950	EXO	Phosphate-responsive 1 family protein
CARHR260080	0.292162	1.24823	0.234061	AT4G09020	ATISA3	isoamylase 3
CARHR260740	0.224503	1.01032	0.222209	AT4G09750	AT4G09750	Rossmann-fold NAD(P)-binding domain-containing protein
CARHR261540	0.552669	1.27915	0.43206
CARHR262620	0.279942	1.30745	0.214114	AT5G39670	AT5G39670	putative calcium-binding protein CML45
CARHR264170	0.423301	1.44572	0.292797	AT5G51440	AT5G51440	heat shock protein 23.5
CARHR264370	0.475661	1.47629	0.322201	AT5G51570	AT5G51570	Hypersensitive-induced response protein 4
CARHR264710	0.344855	1.63558	0.210846	AT5G51830	AT5G51830	fructokinase
CARHR264900	0.305488	1.39833	0.218466	AT5G51960	AT5G51960	uncharacterized protein
CARHR265010	0.300669	1.01323	0.296742	AT5G52070	AT5G52070	Agenet domain-containing protein
CARHR265020	0.248422	1.12571	0.22068	AT5G52100	crr1	putative dihydrodipicolinate reductase 3
CARHR265570	0.367695	1.34586	0.273204	AT5G52570	B2	beta-carotene hydroxylase 2
CARHR265630	0.487434	1.42877	0.341156	AT5G52640	AtHsp90-1	heat shock protein 81-1
CARHR265680	0.407836	1.05227	0.387578
CARHR265710	0.379034	1.31863	0.287445	AT5G52750	AT5G52750	heavy metal transport/detoxification domain-containing protein
CARHR266230	0.297925	1.48036	0.201251	AT5G53160	RCAR3	abscisic acid receptor PYL8
CARHR266300	0.227964	1.05371	0.216344	AT5G53250	AGP22	arabinogalactan protein 22
CARHR267410	0.407524	1.66561	0.24467	AT5G54190	PORA	protochlorophyllide reductase A
CARHR267530	0.313096	1.43355	0.218406	AT5G54250	HLM1	cyclic nucleotide-gated ion channel 4
CARHR267640	0.246357	1.19932	0.205414	AT5G54380	THE1	receptor-like protein kinase THESEUS 1
CARHR267730	0.629281	1.04838	0.600241	AT5G54470	AT5G54470	B-box type zinc finger-containing protein
CARHR267870	0.365268	1.07699	0.339157	AT5G54585	AT5G54585	uncharacterized protein
CARHR267970	0.251256	1.23771	0.203001	AT5G54660	AT5G54660	nuclear-enriched phloem companion cell 8 protein
CARHR268200	0.391747	1.16556	0.336103	AT5G54860	AT5G54860	major facilitator protein
CARHR268370	0.318751	1.33399	0.238947	AT5G55050	AT5G55050	GDSL esterase/lipase
CARHR268540	0.295348	1.21306	0.243474	AT5G55180	AT5G55180	O-Glycosyl hydrolases family 17 protein
CARHR268760	0.349197	1.29065	0.27056	AT5G55450	AT5G55450	bifunctional inhibitor/lipid-transfer protein/seed storage 2S albumin-like protein
CARHR268880	0.324309	1.08708	0.298332	AT5G55570	AT5G55570	uncharacterized protein
CARHR268930	0.589437	1.56385	0.376915	AT5G55620	AT5G55620	uncharacterized protein
CARHR269290	0.334882	1.12507	0.297654	AT5G55920	OLI2	S-adenosyl-L-methionine-dependent methyltransferase-like protein
CARHR269380	0.32313	1.09349	0.295505
CARHR270230	0.455211	1.20686	0.377185	AT5G56550	ATOXS3	oxidative stress 3
CARHR270600	0.383266	1.23787	0.309618	AT5G56860	GNC	GATA transcription factor 21
CARHR270610	0.50093	1.88232	0.266124
CARHR270620	0.493452	1.85172	0.266484
CARHR270960	0.329544	1.3703	0.240491	AT5G57170	AT5G57170	macrophage migration inhibitory factor family protein
CARHR270970	0.388836	1.36668	0.284512	AT5G57180	CIA2	chloroplast import apparatus 2 protein
CARHR271010	0.427055	1.08591	0.393268	AT5G57220	CYP81F2	cytochrome P450, family 81, subfamily F, polypeptide 2
CARHR271330	0.44089	1.80774	0.24389	AT5G57560	TCH4	xyloglucan endotransglucosylase/hydrolase protein 22
CARHR271440	0.297941	1.00153	0.297484	AT5G57685	ATGDU3	glutamine dumper 3
CARHR272680	0.699131	1.65706	0.421909	AT5G58770	AT5G58770	dehydrodolichyl diphosphate synthase 2
CARHR273170	0.253287	1.09023	0.232324
CARHR273360	0.324874	1.31394	0.247252	AT5G59780	ATMYB59	transcription factor MYB59
CARHR273610	0.352567	1.43349	0.24595
CARHR273730	0.341641	1.37631	0.248229	AT5G60100	APRR3	two-component response regulator-like APRR3
CARHR274570	0.265776	1.15937	0.229242	AT5G60890	ATMYB34	myb domain protein 34
CARHR274630	0.311732	1.51015	0.206424	AT5G60950	COBL5	COBRA-like protein 5
CARHR274700	0.218261	1.04957	0.207952	AT5G60990	AT5G60990	DEAD-box ATP-dependent RNA helicase 10
CARHR275100	0.288954	1.15265	0.250686	AT5G61340	AT5G61340	uncharacterized protein
CARHR275290	0.311224	1.34391	0.231581	AT5G61520	AT5G61520	sugar transport protein 3
CARHR275330	0.231758	1.08856	0.212902	AT5G61560	AT5G61560	U-box domain-containing protein 51
CARHR275460	0.301734	1.30597	0.231043	AT5G61660	AT5G61660	glycine-rich protein
CARHR276140	0.566002	2.08264	0.271772	AT5G62360	AT5G62360	plant invertase/pectin methylesterase inhibitor domain-containing protein
CARHR276230	0.631941	1.14035	0.554163	AT5G62430	CDF1	Dof zinc finger protein DOF5.5
CARHR276470	0.28198	1.36876	0.206011	AT5G62670	AHA11	H(+)-ATPase 11
CARHR277030	0.516202	1.90164	0.27145	AT5G63180	AT5G63180	putative pectate lyase 22
CARHR277340	0.237776	1.1703	0.203176	AT5G63490	AT5G63490	CBS / octicosapeptide/Phox/Bemp1 domain-containing protein
CARHR277700	0.268114	1.02467	0.261658	AT5G63790	NAC102	NAC domain-containing protein 102
CARHR277750	0.475768	1.51538	0.313959	AT5G63850	AAP4	amino acid permease 4
CARHR277920	0.380574	1.45951	0.260754	AT5G64000	SAL2	SAL2 phosphatase
CARHR278030	0.359604	1.62311	0.221553	AT5G64120	AT5G64120	peroxidase 71
CARHR278080	0.523464	1.4451	0.362234	AT5G64170	AT5G64170	dentin sialophosphoprotein-like protein
CARHR278480	0.22344	1.03619	0.215637	AT5G64510	TIN1	uncharacterized protein
CARHR278760	0.391293	1.93393	0.202331	AT5G64770	RGF9	uncharacterized protein
CARHR278800	0.328789	1.10122	0.298569	AT5G64810	WRKY51	putative WRKY transcription factor 51
CARHR279050	0.325747	1.21266	0.268621	AT5G65140	TPPJ	haloacid dehalogenase-like hydrolase domain-containing protein
CARHR279190	0.22823	1.01669	0.224484
CARHR279320	0.415238	1.79773	0.230979	AT5G65360	AT5G65360	histone H3
CARHR279360	0.392987	1.34719	0.291708	AT5G65390	AGP7	arabinogalactan protein 7
CARHR279420	0.216081	1.01277	0.213357	AT5G65440	AT5G65440	uncharacterized protein
CARHR279640	0.226392	1.0514	0.215324	AT5G65683	AT5G65683	C3H4 type zinc finger protein
CARHR279730	0.468744	1.63658	0.286417	AT5G65730	XTH6	xyloglucan:xyloglucosyl transferase
CARHR279760	0.23819	1.00256	0.237581	AT5G65760	AT5G65760	Serine carboxypeptidase S28 family protein
CARHR279830	0.331899	1.18632	0.279772	AT5G65830	RLP57	receptor like protein 57
CARHR279870	0.383171	1.53113	0.250254	AT5G65870	ATPSK5	phytosulfokine-beta
CARHR279940	0.341589	1.52745	0.223633	AT5G65925	AT5G65925	uncharacterized protein
CARHR280770	0.363632	1.64434	0.221142	AT5G66920	sks17	protein SKU5 similar 17
CARHR281260	0.323724	1.36628	0.236937	AT5G66490	AT5G66490	uncharacterized protein
CARHR281320	0.506604	1.85634	0.272904	AT5G66400	RAB18	dehydrin Rab18
CARHR282110	0.230911	1.13638	0.203198	ATCG00530	YCF10	CemA-like proton extrusion protein-related.[Source:TAIR;Acc:ATCG00530]
CARHR282160	0.252367	1.18329	0.213276	ATCG00650	RPS18	ribosomal protein S18.[Source:TAIR;Acc:ATCG00650]
CARHR282370	0.31403	1.47131	0.213436
CARHR284470	0.383933	1.03823	0.369794	AT1G54960	ANP2	NPK1-related protein kinase 2
CARHR284700	0.354455	1.13593	0.312039	AT5G42180	AT5G42180	peroxidase 64
CARHR284720	0.303783	1.40453	0.216288	AT5G42150	AT5G42150	Glutathione S-transferase family protein
CARHR284770	0.64445	1.84005	0.350236
CARHR285010	0.361433	1.47531	0.244988	AT5G42250	AT5G42250	alcohol dehydrogenase-like 7
CARHR285550	0.434529	2.17062	0.200186	AT5G59080	AT5G59080	uncharacterized protein
CARHR285680	0.631417	1.11544	0.56607	AT5G59310	LTP4	non-specific lipid-transfer protein 4
CARHR285820	0.256048	1.1403	0.224545	AT5G59450	AT5G59450	scarecrow-like protein 11
CARHR285850	0.345721	1.17037	0.295395	AT5G59480	AT5G59480	haloacid dehalogenase-like hydrolase domain-containing protein
CARHR287780	0.247591	1.02081	0.242543
CARHR288480	0.340639	1.3087	0.260289
CARHR288490	0.334497	1.28795	0.259714
CARHR288500	0.340639	1.3087	0.260289
CARHR288510	0.318568	1.24397	0.25609
CARHR288760	0.360673	1.08523	0.332346	AT5G38710	AT5G38710	proline dehydrogenase 2
CARHR289100	0.386823	1.44306	0.268057
CARHR290010	0.474877	1.66489	0.285231	AT4G15610	AT4G15610	uncharacterized protein
CARHR290030	0.555238	1.52301	0.364566	AT4G15620	AT4G15620	uncharacterized protein
CARHR290240	0.36338	1.62913	0.223051	AT4G15760	MO1	monooxygenase 1
CARHR291080	0.259499	1.22291	0.212198	AT1G71710	AT1G71710	endonuclease/exonuclease/phosphatase domain-containing protein
CARHR291400	0.640001	1.58234	0.404465	AT3G45140	LOX2	lipoxygenase 2
CARHR291730	0.298873	1.27952	0.233583	AT3G63210	MARD1	uncharacterized protein
CARHR291740	0.27258	1.34283	0.202989	AT3G63200	PLP9	PATATIN-like protein 9
CARHR292210	0.336183	1.65469	0.203169
CARHR293540	0.432866	1.77765	0.243504	AT2G17230	EXL5	protein exordium like 5
CARHR293750	0.417092	1.23789	0.336939	AT5G65020	ANNAT2	annexin D2
CARHR293940	0.213363	1.03987	0.205183	AT4G38160	pde191	Mitochondrial transcription termination factor family protein
CARHR294270	0.413656	1.35724	0.304776	AT4G38540	AT4G38540	FAD/NAD(P)-binding oxidoreductase family protein
CARHR294460	0.519802	2.38952	0.217535	AT4G38770	PRP4	proline-rich protein 4
CARHR006230	0.250239	1.03038	0.242861
CARHR008090	0.628367	1.14155	0.55045
CARHR026050	0.32564	1.13069	0.288002
CARHR048360	0.344002	1.32341	0.259936
CARHR056050	0.335426	1.54534	0.217056
CARHR080820	0.321997	1.1686	0.27554
CARHR085180	0.393739	1.53917	0.255813
CARHR086030	0.480572	1.32247	0.363391	AT3G11480	ATBSMT1	S-adenosyl-L-methionine-dependent methyltransferase-like protein
CARHR110660	0.355631	1.39218	0.255449	AT2G20142	AT2G20142	Toll-Interleukin-Resistance domain-containing protein
CARHR154320	0.275541	1.11961	0.246104
CARHR154950	0.262824	1.03738	0.253354
CARHR171570	0.413065	1.29831	0.318156	AT3G61270	AT3G61270	uncharacterized protein
CARHR184470	0.395838	1.04781	0.377777
CARHR188710	0.456367	1.99186	0.229116
CARHR189440	0.372119	1.16821	0.318538	AT5G24140	SQP2	Squalene monooxygenase 2
CARHR231390	0.363225	1.18686	0.306039
CARHR245360	0.247771	1.1729	0.211247	AT4G37150	ATMES9	methyl esterase 9
CARHR255640	0.286418	1.04154	0.274995	AT4G10960	UGE5	UDP-D-glucose/UDP-D-galactose 4-epimerase 5
CARHR265880	0.318929	1.13131	0.281911
CARHR280920	0.273236	1.12548	0.242773	AT5G66780	AT5G66780	uncharacterized protein
CARHR286620	0.422181	1.26794	0.332967
CARHR286630	0.426908	1.0895	0.39184	AT1G47890	AtRLP7	receptor like protein 7
