# Supplementary material for: A Recently Formed Triploid Cardamine insueta Inherits Leaf Vivipary and Submergence Tolerance Traits of Parents
Source: Front Genet. 2020 Oct 6;11:567262. doi: 10.3389/fgene.2020.567262 (PMC7573311; doi:10.3389/fgene.2020.567262)
Supplement: Supplementary Figure 1 — Leaf vivipary in a representative leaf of C. rivularis. Anew plantlet was first visible 96 hours after submergence (circled, shown in close-up below). Plantlets initiated from dormant shoot meristems (shoot meristem with visible leaf shown). Shoot growth was detected 8 hours after submergence, followed by root initiation (16 hours). The shoot and root poles appeared to fuse (72 hours), followed by shoot and root growth to produce a plantlet (96 hours). [file Data_Sheet_1.zip › Dataset_S4.xlsx]

## Sheet: Sheet1
GO	VEG of C. amara samples	VEH of IA samples	VEH of IR samples	VEG of C. rivularis samples	GO Term
GO:0032958	10.03	8.70756	5.92241	3.38067	inositol phosphate biosynthetic process
GO:0010264	10.1047	8.70756	5.96407	3.45066	myo-inositol hexakisphosphate biosynthetic process
GO:0033517	10.1047	8.70756	5.96407	3.45066	myo-inositol hexakisphosphate metabolic process
GO:0046173	9.46077	8.29371	6.05823	3.10051	polyol biosynthetic process
GO:0043647	8.11775	6.30495	4.05272	2.68123	inositol phosphate metabolic process
GO:0006066	6.89848	5.2049	2.74158	1.97309	alcohol metabolic process
GO:0019751	6.89848	4.68074	3.30325	1.78562	polyol metabolic process
GO:0046165	6.38283	6.44621	4.37781	2.68713	alcohol biosynthetic process
GO:1901617	8.08056	7.36947	3.85835	6.11114	organic hydroxy compound biosynthetic process
GO:0034285	8.66391	6.22098	5.10577	4.7216	response to disaccharide
GO:0015804	3.36319	2.26169	0.184218	1.04827	neutral amino acid transport
GO:0009873	6.06233	1.46847	0.757062	2.47931	ethylene-activated signaling pathway
GO:0071369	6.14651	1.32879	0.915077	2.26666	cellular response to ethylene stimulus
GO:0009825	6.14651	6.29895	5.27559	2.90268	multidimensional cell growth
GO:0009744	8.2301	5.86274	5.16402	4.79898	response to sucrose
GO:0000160	6.43403	1.7419	1.27794	2.88285	phosphorelay signal transduction system
GO:0015824	2.89609	2.37463	0.210022	1.11958	proline transport
GO:0042547	4.5207	4.04024	2.29624	2.77607	cell wall modification involved in multidimensional cell growth
GO:0050801	2.32621	3.61332	1.3201	1.30289	ion homeostasis
GO:0009743	4.74057	3.41072	2.7764	2.34857	response to carbohydrate
GO:0048878	2.1037	3.45465	1.3201	1.35227	chemical homeostasis
GO:0009646	4.46936	0.256763	0.0959195	1.78391	response to absence of light
GO:0045229	3.23131	4.32621	2.81408	1.9481	external encapsulating structure organization
GO:0010243	15.6573	4.31775	3.36702	13.8341	response to organonitrogen compound
GO:0071555	3.61115	4.47463	3.20929	2.24491	cell wall organization
GO:0010200	15.3908	3.389	3.30325	13.007	response to chitin
GO:0098771	1.46551	1.46854	0.409518	0.0628223	inorganic ion homeostasis
GO:0009831	3.86636	2.5556	1.79458	2.174	plant-type cell wall modification involved in multidimensional cell growth
GO:0048767	2.26794	2.26169	1.50274	0.603868	root hair elongation
GO:0055080	2.21939	2.58118	1.22652	1.1744	cation homeostasis
GO:0042592	1.53186	2.20773	0.757062	0.591598	homeostatic process
GO:0048574	2.68224	1.66914	1.18776	0.800286	long-day photoperiodism, flowering
GO:0048571	2.59483	1.57602	1.12833	0.738686	long-day photoperiodism
GO:0009641	3.49626	0.466993	1.58171	0.121412	shade avoidance
GO:0080147	2.06341	1.985	1.32168	0.491008	root hair cell development
GO:0009750	3.81202	1.04745	0.0124145	2.65026	response to fructose
GO:0051336	1.4766	0.692159	1.27706e-08		regulation of hydrolase activity
GO:0030003	2.1037	2.56054	1.34179	1.27231	cellular cation homeostasis
GO:0006873	1.94127	2.67082	1.44804	1.1309	cellular ion homeostasis
GO:0009692	2.60493	9.64343e-09	0.281162	0.313144	ethylene metabolic process
GO:0009693	2.60493	9.64343e-09	0.281162	0.313144	ethylene biosynthetic process
GO:0043449	2.60493	9.64343e-09	0.281162	0.313144	cellular alkene metabolic process
GO:0043450	2.60493	9.64343e-09	0.281162	0.313144	alkene biosynthetic process
GO:1900673	2.60493	9.64343e-09	0.281162	0.313144	olefin metabolic process
GO:1900674	2.60493	9.64343e-09	0.281162	0.313144	olefin biosynthetic process
GO:0009664	2.37662	3.2645	1.82685	1.85016	plant-type cell wall organization
GO:0046685	1.81584	0.304855	0.120478	0.0876361	response to arsenic-containing substance
GO:0010286	2.46165	1.56903	0.989997	1.24127	heat acclimation
GO:0000041	1.58263	0.216446	0.0793252	0.0760408	transition metal ion transport
GO:0055065	1.00891	0.850836	0.163385	0.0614713	metal ion homeostasis
GO:0055072	1.07944	0.79428	0.254925	7.23284e-11	iron ion homeostasis
GO:0006869	0.177323	1.44595	0.0122421	7.23284e-11	lipid transport
GO:0030001	1.63525	1.76049	0.954118	0.863867	metal ion transport
GO:0043478	2.22697	3.91363	4.05272	0.561701	pigment accumulation in response to UV light
GO:0043479	2.22697	3.91363	4.05272	0.561701	pigment accumulation in tissues in response to UV light
GO:0043481	2.22697	3.91363	4.05272	0.561701	anthocyanin accumulation in tissues in response to UV light
GO:0009612	3.69852	0.844987	0.924472	2.09661	response to mechanical stimulus
GO:0044273	1.17498	0.496201	0.184218	7.23284e-11	sulfur compound catabolic process
GO:0010075	0.0363397	3.40337	2.04995	7.23284e-11	regulation of meristem growth
GO:2001057	1.7929	0.115943	1.27706e-08	0.552197	reactive nitrogen species metabolic process
GO:0071669	1.30612	1.46922	0.910623	0.531652	plant-type cell wall organization or biogenesis
GO:1901136	1.07183	0.48619	0.23738	7.23284e-11	carbohydrate derivative catabolic process
GO:0035266	4.3279e-11	3.1253	1.8595	7.23284e-11	meristem growth
GO:0009746	3.33365	1.08644	0.163385	3.01394	response to hexose
GO:0009723	7.89124	3.59935	2.83501	7.45756	response to ethylene
GO:0006694	2.08631	0.801485	0.736848	0.955414	steroid biosynthetic process
GO:0001676	1.02786	0.160605	0.000258687	7.23284e-11	long-chain fatty acid metabolic process
GO:0055082	1.7388	2.72709	1.50274	1.77938	cellular chemical homeostasis
GO:0034284	3.2189	1.02131	0.138245	2.93158	response to monosaccharide
GO:0006879	1.10188	0.354256	0.24626	0.0742056	cellular iron ion homeostasis
GO:0048653	0.317959	2.05047	0.993037	0.254354	anther development
GO:0016126	2.21939	1.10572	0.96452	1.27231	sterol biosynthetic process
GO:0048509	4.3279e-11	2.81253	1.75415	7.23284e-11	regulation of meristem development
GO:0009733	2.82402	1.86277	1.64464	2.08942	response to auxin
GO:0005983	1.09202	0.466993	0.514361	0.121412	starch catabolic process
GO:0009251	1.09202	0.466993	0.514361	0.121412	glucan catabolic process
GO:0044247	1.09202	0.466993	0.514361	0.121412	cellular polysaccharide catabolic process
GO:0008202	2.19777	0.706522	0.989997	1.08426	steroid metabolic process
GO:0016125	2.03891	0.966442	1.07213	1.10568	sterol metabolic process
GO:0006721	0.275151	1.69839	1.18581	7.23284e-11	terpenoid metabolic process
GO:0048638	4.3279e-11	2.08137	1.29669	7.23284e-11	regulation of developmental growth
GO:0010106	1.04459	0.295602	0.375879	0.180901	cellular response to iron ion starvation
GO:0031667	1.97974	0.466993	0.724648	0.969245	response to nutrient levels
GO:0015849	1.82681	1.85731	0.167309	2.77654	organic acid transport
GO:0046942	1.82681	1.85731	0.167309	2.77654	carboxylic acid transport
GO:0009695	1.86846	0.148838	0.0959195	1.2239	jasmonic acid biosynthetic process
GO:0042126	1.59257	9.64343e-09		0.904031	nitrate metabolic process
GO:0042128	1.59257	9.64343e-09		0.904031	nitrate assimilation
GO:0071941	1.4766	9.64343e-09		0.814774	nitrogen cycle metabolic process
GO:0031669	2.05259	0.48619	0.915077	1.00496	cellular response to nutrient levels
GO:0006820	4.15592	2.33035	0.843265	5.04109	anion transport
GO:0009267	1.53186	0.245737	0.605528	0.605814	cellular response to starvation
GO:0000103	1.27078	0.162821	0.212515	0.659317	sulfate assimilation
GO:0042594	1.43413	0.204523	0.53972	0.545569	response to starvation
GO:0006865	2.07697	1.6243	0.129804	3.0674	amino acid transport
GO:0010017	2.25758	0.122512	1.06338	0.81827	red or far-red light signaling pathway
GO:0009694	1.53186	9.64343e-09	0.138245	0.955414	jasmonic acid metabolic process
GO:0072511	1.40025	2.49392	1.48299	2.00843	divalent inorganic cation transport
GO:0060560	0.886998	1.08644	0.925902	0.646379	developmental growth involved in morphogenesis
GO:0009738	1.40025	0.295602	0.405852	0.904031	abscisic acid-activated signaling pathway
GO:0071489	2.21199	0.32161	1.43445	0.78248	cellular response to red or far red light
GO:0000038	4.3279e-11	1.13686	0.847779	7.23284e-11	very long-chain fatty acid metabolic process
GO:0016108	0.0524669	1.985	1.75415	7.23284e-11	tetraterpenoid metabolic process
GO:0016116	0.0524669	1.985	1.75415	7.23284e-11	carotenoid metabolic process
GO:0015711	1.43627	1.46854	0.0648982	2.56635	organic anion transport
GO:0060918	0.465886	1.90249	2.03395	0.0612514	auxin transport
GO:0071215	1.43627	0.214533	0.43911	0.943831	cellular response to abscisic acid stimulus
GO:0097306	1.43627	0.214533	0.43911	0.943831	cellular response to alcohol
GO:0009914	0.456551	1.86277	2.01421	0.051008	hormone transport
GO:0070838	1.13937	2.52311	1.50274	2.03082	divalent metal ion transport
GO:0009826	0.795765	1.32304	1.27794	0.72619	unidimensional cell growth
GO:0009926	0.328517	2.07406	2.19113	0.0992814	auxin polar transport
GO:0016114	4.3279e-11	1.19532	1.10031	7.23284e-11	terpenoid biosynthetic process
GO:0009991	2.29648	0.802159	1.7012	1.30611	response to extracellular stimulus
GO:0005982	0.762348	1.55715	2.24019	0.0206673	starch metabolic process
GO:0002679	6.35828	0.59578	0.481379	6.43068	respiratory burst involved in defense response
GO:0019252	0.508285	1.64927	2.08039	0.0465147	starch biosynthetic process
GO:0016109	0.0836469	1.76049	1.88699	7.23284e-11	tetraterpenoid biosynthetic process
GO:0016117	0.0836469	1.76049	1.88699	7.23284e-11	carotenoid biosynthetic process
GO:0042335	4.3279e-11	0.952731	1.01816	7.23284e-11	cuticle development
GO:0009827	1.03982	0.758431	0.847779	1.03671	plant-type cell wall modification
GO:0042545	1.04459	1.57096	1.44804	1.30289	cell wall modification
GO:0006073	0.464393	0.719006	1.32615	7.23284e-11	cellular glucan metabolic process
GO:0044042	0.464393	0.719006	1.32615	7.23284e-11	glucan metabolic process
GO:0034754	1.33616	0.0125747	0.169209	1.34046	cellular hormone metabolic process
GO:0031668	2.38172	0.850836	2.03395	1.361	cellular response to extracellular stimulus
GO:0009068	0.508285	0.858059	0.47835	1.05937	aspartate family amino acid catabolic process
GO:0071496	2.36805	1.01749	2.01421	1.62127	cellular response to external stimulus
GO:0010103	0.036297	0.758431	1.09635	7.23284e-11	stomatal complex morphogenesis
GO:0071368	0.886998	0.408376	1.3799	0.266581	cellular response to cytokinin stimulus
GO:0006986	1.55148	0.0273948	0.0104244	1.92256	response to unfolded protein
GO:0034620	1.55148	0.0273948	0.0104244	1.92256	cellular response to unfolded protein
GO:0035967	1.55148	0.0273948	0.0104244	1.92256	cellular response to topologically incorrect protein
GO:0030968	1.59257	0.0385548	0.0124145	1.97309	endoplasmic reticulum unfolded protein response
GO:0009962	0.663679	1.69733	1.50274	1.21871	regulation of flavonoid biosynthetic process
GO:0009736	0.909603	0.430029	1.42481	0.286053	cytokinin-activated signaling pathway
GO:0008361	0.800337	2.12868	3.3283	0.00694528	regulation of cell size
GO:0071396	2.1037	0.553621	1.48432	1.63529	cellular response to lipid
GO:0009311	0.330736	0.850836	1.64464	7.23284e-11	oligosaccharide metabolic process
GO:0046148	0.584272	4.18484	5.24645	0.039057	pigment biosynthetic process
GO:0009408	0.924368	0.516846	0.645367	1.31539	response to heat
GO:0005984	0.226593	0.740245	1.50274	7.23284e-11	disaccharide metabolic process
GO:0009955	4.3279e-11	0.430029	1.01816	7.23284e-11	adaxial/abaxial pattern specification
GO:0019682	4.3279e-11	0.459522	1.15828	7.23284e-11	glyceraldehyde-3-phosphate metabolic process
GO:0042631	0.317959	0.92229	1.73153	0.254354	cellular response to water deprivation
GO:0071462	0.317959	0.92229	1.73153	0.254354	cellular response to water stimulus
GO:0008643	0.195508	1.19532	1.25045	0.939458	carbohydrate transport
GO:0043455	0.0316885	0.221739	1.06106	7.23284e-11	regulation of secondary metabolic process
GO:0010583	1.43413	1.55421	1.66403	2.19281	response to cyclopentenone
GO:0006081	4.3279e-11	0.295602	1.16622	7.23284e-11	cellular aldehyde metabolic process
GO:0010119	0.317959	0.200202	1.13898	0.254379	regulation of stomatal movement
GO:0010016	4.3279e-11	0.702232	1.62528	7.23284e-11	shoot system morphogenesis
GO:0006857	0.156647	0.79428	1.27706e-08	1.89576	oligopeptide transport
GO:0006979	1.87713	0.466993	0.716623	2.62478	response to oxidative stress
GO:0000097	4.3279e-11	0.0125747	1.01816	7.23284e-11	sulfur amino acid biosynthetic process
GO:0009718	0.895072	5.65497	5.70331	1.85323	anthocyanin-containing compound biosynthetic process
GO:0006730	0.229301	0.553621	1.15015	0.659317	one-carbon metabolic process
GO:0015698	4.09695	1.56923	1.22678	5.5066	inorganic anion transport
GO:0006739	4.3279e-11	1.5967	2.68765	7.23284e-11	NADP metabolic process
GO:0006098	4.3279e-11	1.69733	2.78918	7.23284e-11	pentose-phosphate shunt
GO:0051156	4.3279e-11	1.69733	2.78918	7.23284e-11	glucose 6-phosphate metabolic process
GO:0015893	0.316513	0.472834	0.8825	1.0308	drug transport
GO:0010476	1.1605	0.607105	2.10481	0.814774	gibberellin mediated signaling pathway
GO:0009740	1.1988	0.639877	2.14896	0.845371	gibberellic acid mediated signaling pathway
GO:0015995	0.036297	0.148838	1.48248	7.23284e-11	chlorophyll biosynthetic process
GO:0000023	0.109974	0.702232	2.11546	7.23284e-11	maltose metabolic process
GO:0071370	1.09202	0.83287	2.48127	0.752569	cellular response to gibberellin stimulus
GO:0031537	0.498806	0.398467	1.75865	0.487932	regulation of anthocyanin metabolic process
GO:0009683	2.07697	0.146	0.567511	3.0564	indoleacetic acid metabolic process
GO:0009404	0.259908	0.430029	0.684024	1.40868	toxin metabolic process
GO:0009684	2.1037	0.156877	0.583759	3.09915	indoleacetic acid biosynthetic process
GO:0000096	0.0137293	0.0542701	1.43694	0.0846325	sulfur amino acid metabolic process
GO:0009636	0.422385	0.0864683	0.23738	1.77931	response to toxic substance
GO:0071478	1.20593	0.214533	1.3201	1.6827	cellular response to radiation
GO:0071482	1.20593	0.214533	1.3201	1.6827	cellular response to light stimulus
GO:1901657	0.325036	1.41817	0.915077	2.4483	glycosyl compound metabolic process
GO:0010167	2.50507	0.466993	0.738306	3.87478	response to nitrate
GO:0009074	0.930517	0.453986	0.3	2.74308	aromatic amino acid family catabolic process
GO:0009809	4.3279e-11	0.204523	1.28759	0.596176	lignin biosynthetic process
GO:0009625	0.0421276	1.12308	0.822038	2.03082	response to insect
GO:0009850	1.81584	0.0273948	0.497394	3.0674	auxin metabolic process
GO:0009851	1.63465	0.162821	0.576589	2.97297	auxin biosynthetic process
GO:0042436	0.989672	0.256763	0.163385	2.85163	indole-containing compound catabolic process
GO:0006534	0.458461	0.490281	2.46897	0.252557	cysteine metabolic process
GO:0006569	1.04459	0.295602	0.184218	2.96469	tryptophan catabolic process
GO:0046218	1.04459	0.295602	0.184218	2.96469	indolalkylamine catabolic process
GO:0019344	0.468937	0.508396	2.52485	0.263568	cysteine biosynthetic process
GO:0016999	0.17103	1.32879	0.165198	3.17752	antibiotic metabolic process
GO:0002237	0.523919	0.79428	0.448422	2.80731	response to molecule of bacterial origin
GO:0009069	0.465886	0.755139	2.7764	0.412534	serine family amino acid metabolic process
GO:0006568	0.690592	0.12456	0.0548114	2.73103	tryptophan metabolic process
GO:0006586	0.690592	0.12456	0.0548114	2.73103	indolalkylamine metabolic process
GO:0071214	1.46333	1.02131	2.64345	1.83809	cellular response to abiotic stimulus
GO:0104004	1.46333	1.02131	2.64345	1.83809	cellular response to environmental stimulus
GO:0009070	0.448681	0.482178	2.44128	0.561701	serine family amino acid biosynthetic process
GO:0009699	0.112175	0.256763	1.82685	0.616955	phenylpropanoid biosynthetic process
GO:0009411	6.83607	8.63987	12.957	4.60907	response to UV
GO:1901606	1.23706	0.850464	1.19526	3.04125	alpha-amino acid catabolic process
GO:1901659	0.179066	1.13686	0.822038	2.73358	glycosyl compound biosynthetic process
GO:0044272	0.107445	0.707548	1.79491	1.27231	sulfur compound biosynthetic process
GO:0009063	1.50533	0.83287	1.17574	3.42295	cellular amino acid catabolic process
GO:0042343		0.221739	1.27706e-08	2.50742	indole glucosinolate metabolic process
GO:0016143	0.317959	1.55421	1.1958	2.9683	S-glycoside metabolic process
GO:0019757	0.317959	1.55421	1.1958	2.9683	glycosinolate metabolic process
GO:0019760	0.317959	1.55421	1.1958	2.9683	glucosinolate metabolic process
GO:0015979	4.3279e-11	0.655545	2.9544	7.23284e-11	photosynthesis
GO:0009808	4.3279e-11	0.221739	1.62569	1.00496	lignin metabolic process
GO:0019684	4.3279e-11	0.404004	2.73269	0.152575	photosynthesis, light reaction
GO:0009308	0.317959	9.64343e-09	0.3	2.5042	amine metabolic process
GO:0042743	0.00635896	0.674716	0.206453	2.96469	hydrogen peroxide metabolic process
GO:1901605	0.618407	0.403931	1.97551	1.7172	alpha-amino acid metabolic process
GO:0006595	4.3279e-11	0.0125747	1.43694	1.29017	polyamine metabolic process
GO:0006972	1.40025	0.719006	1.64175	3.20388	hyperosmotic response
GO:0009739	4.64073	3.7178	8.16176	2.93158	response to gibberellin
GO:0016144	0.120732	1.08644	0.954517	3.01394	S-glycoside biosynthetic process
GO:0019758	0.120732	1.08644	0.954517	3.01394	glycosinolate biosynthetic process
GO:0019761	0.120732	1.08644	0.954517	3.01394	glucosinolate biosynthetic process
GO:0017000	0.0524669	0.592402	0.213598	3.19638	antibiotic biosynthetic process
GO:0046283	0.886998	3.98556	5.96407	1.6827	anthocyanin-containing compound metabolic process
GO:0015706	2.59174	0.694542	1.22652	4.83551	nitrate transport
GO:0009697	0.330736	1.11641	0.47835	3.82727	salicylic acid biosynthetic process
GO:0009696	0.523919	1.15159	0.684024	3.85476	salicylic acid metabolic process
GO:0072593	0.230411	0.985833	0.556429	3.53038	reactive oxygen species metabolic process
GO:0009828	2.19777	3.46922	3.48843	5.05714	plant-type cell wall loosening
GO:0042742	1.25312	0.585014	1.50274	3.24559	defense response to bacterium
GO:0018958	0.420629	1.404	0.886864	3.85476	phenol-containing compound metabolic process
GO:0042398	0.0603443	0.156877	1.39379	1.75395	cellular modified amino acid biosynthetic process
GO:0035556	5.70021	2.9367	2.43876	9.19458	intracellular signal transduction
GO:0046189	0.284723	1.21551	0.550993	3.96868	phenol-containing compound biosynthetic process
GO:0042538	1.82681	1.32304	2.01421	4.36229	hyperosmotic salinity response
GO:0009595	0.762348	0.755139	1.11406	3.68661	detection of biotic stimulus
GO:0042435	1.44308	0.11454	0.3	4.62696	indole-containing compound biosynthetic process
GO:0009682	4.3279e-11	0.103111	0.924472	2.63943	induced systemic resistance
GO:0010224	3.85833	5.28497	8.7042	3.98741	response to UV-B
GO:0034976	1.03355	0.0248994	1.27706e-08	4.66085	response to endoplasmic reticulum stress
GO:0060548	0.580331	0.113204	1.27706e-08	4.36229	negative regulation of cell death
GO:0042537	0.228969	0.964483	0.734624	4.15819	benzene-containing compound metabolic process
GO:0042430	1.43413	0.232957	0.47835	4.89356	indole-containing compound metabolic process
GO:0043069	0.62098	0.122512	1.27706e-08	4.51	negative regulation of programmed cell death
GO:0009611	6.06233	2.58289	3.36702	9.08333	response to wounding
GO:0006598	0.0421276	0.163406	2.14775	2.03082	polyamine catabolic process
GO:0031348	4.3279e-11	0.991354	0.479286	4.53469	negative regulation of defense response
GO:0009813	3.86027	7.89368	10.5502	5.24972	flavonoid biosynthetic process
GO:0000165	0.317959	1.4658	1.13898	4.79898	MAPK cascade
GO:0023014	0.317959	1.4658	1.13898	4.79898	signal transduction by protein phosphorylation
GO:0009812	3.43158	7.49513	10.5502	4.71177	flavonoid metabolic process
GO:0044106	0.474732	0.0542701	0.693038	4.21451	cellular amine metabolic process
GO:0009753	6.67101	6.27269	5.53063	11.799	response to jasmonic acid
GO:0009862	4.3279e-11	1.24138	0.950868	4.70807	systemic acquired resistance, salicylic acid mediated signaling pathway
GO:0051193	0.0836469	1.32879	1.20534	4.66085	regulation of cofactor metabolic process
GO:0006576	0.430476	0.117911	0.847779	4.21451	cellular biogenic amine metabolic process
GO:0044550	0.245482	1.42345	2.58106	3.76601	secondary metabolite biosynthetic process
GO:0010310	0.100433	1.26572	1.13898	5.05714	regulation of hydrogen peroxide metabolic process
GO:0009310	1.00891	0.490281	1.62863	5.00394	amine catabolic process
GO:0042402	1.00891	0.490281	1.62863	5.00394	cellular biogenic amine catabolic process
GO:0009414	3.86027	3.25044	5.11684	7.25321	response to water deprivation
GO:2000377	0.205074	1.57602	1.46669	5.60413	regulation of reactive oxygen species metabolic process
GO:0009269	0.384632	0.980886	2.03395	4.769	response to desiccation
GO:0009415	3.80915	3.17469	5.30258	7.15701	response to water
GO:0009698	0.669413	0.762232	4.69753	2.51112	phenylpropanoid metabolic process
GO:0080167	5.28653	5.92093	9.95208	7.20631	response to karrikin
GO:0050832	3.19872	1.13686	2.41027	8.04893	defense response to fungus
GO:0009751	2.1266	3.03371	2.73281	8.85352	response to salicylic acid
GO:0043067	1.09202	1.36942	0.395179	8.56894	regulation of programmed cell death
GO:0009620	3.51912	1.68064	3.00293	8.85352	response to fungus
GO:0010941	1.04459	1.46854	0.461743	8.80932	regulation of cell death
GO:0012501	1.32675	1.17166	0.419993	9.01906	programmed cell death
GO:0009814	0.512681	1.82726	1.33196	7.95399	defense response, incompatible interaction
GO:0035690	0.946194	0.895765	0.895193	7.97765	cellular response to drug
GO:0071407	0.469833	0.868683	0.479286	7.91702	cellular response to organic cyclic compound
GO:0080135	0.848951	1.3002	0.449194	8.85352	regulation of cellular response to stress
GO:0009867	0.795765	1.46854	1.1958	8.32075	jasmonic acid mediated signaling pathway
GO:0071395	0.795765	1.46854	1.1958	8.32075	cellular response to jasmonic acid stimulus
GO:0009626	1.07183	1.33473	0.584282	9.17812	plant-type hypersensitive response
GO:0034050	1.05883	1.32879	0.576589	9.17076	host programmed cell death induced by symbiont
GO:0045088	1.07732	1.32879	0.586162	9.21541	regulation of innate immune response
GO:0050776	1.0579	1.31005	0.571856	9.19764	regulation of immune response
GO:0010363	1.00891	1.31645	0.537693	9.19458	regulation of plant-type hypersensitive response
GO:0006612	0.98249	1.2885	0.517671	9.17812	protein targeting to membrane
GO:0071236	0.709251	1.02131	0.712643	8.46287	cellular response to antibiotic
GO:0072657	0.946194	1.2453	0.496435	9.1527	protein localization to membrane
GO:0090150	0.946194	1.2453	0.496435	9.1527	establishment of protein localization to membrane
GO:0071446	0.646027	0.973674	0.660071	8.43135	cellular response to salicylic acid stimulus
GO:0009863	0.508285	0.985833	0.670765	8.46287	salicylic acid mediated signaling pathway
GO:0009627	0.098049	1.40768	0.920477	8.46287	systemic acquired resistance
GO:0031347	0.613041	1.25407	0.443211	9.45896	regulation of defense response

## Sheet: IA
GO ID	GO Term	GeneRatio	BgRatio	pvalue	qvalue	TAIR ID	Count	Cardamine ID
GO:0010264	myo-inositol hexakisphosphate biosynthetic process	22/878	60/14134	3.22455e-12	1.96082e-09	AT1G07010/AT1G07180/AT1G29700/AT1G55960/AT1G66330/AT1G80760/AT3G01060/AT3G12320/AT2G15020/AT2G31380/AT2G46830/AT3G56290/AT5G24120/AT5G15950/AT5G06980/AT4G37760/AT4G39800/AT5G50100/AT5G58730/AT5G60760/AT5G64850/AT1G64770	22	CARHR006700/CARHR006910/CARHR029050/CARHR045700/CARHR058210/CARHR073740/CARHR076010/CARHR086860/CARHR105450/CARHR125010/CARHR142180/CARHR166450/CARHR189460/CARHR197350/CARHR206160/CARHR246150/CARHR246900/CARHR258530/CARHR272640/CARHR274440/CARHR278860/CARHR287400
GO:0033517	myo-inositol hexakisphosphate metabolic process	22/878	60/14134	3.22455e-12	1.96082e-09	AT1G07010/AT1G07180/AT1G29700/AT1G55960/AT1G66330/AT1G80760/AT3G01060/AT3G12320/AT2G15020/AT2G31380/AT2G46830/AT3G56290/AT5G24120/AT5G15950/AT5G06980/AT4G37760/AT4G39800/AT5G50100/AT5G58730/AT5G60760/AT5G64850/AT1G64770	22	CARHR006700/CARHR006910/CARHR029050/CARHR045700/CARHR058210/CARHR073740/CARHR076010/CARHR086860/CARHR105450/CARHR125010/CARHR142180/CARHR166450/CARHR189460/CARHR197350/CARHR206160/CARHR246150/CARHR246900/CARHR258530/CARHR272640/CARHR274440/CARHR278860/CARHR287400
GO:0032958	inositol phosphate biosynthetic process	22/878	61/14134	4.75158e-12	1.96082e-09	AT1G07010/AT1G07180/AT1G29700/AT1G55960/AT1G66330/AT1G80760/AT3G01060/AT3G12320/AT2G15020/AT2G31380/AT2G46830/AT3G56290/AT5G24120/AT5G15950/AT5G06980/AT4G37760/AT4G39800/AT5G50100/AT5G58730/AT5G60760/AT5G64850/AT1G64770	22	CARHR006700/CARHR006910/CARHR029050/CARHR045700/CARHR058210/CARHR073740/CARHR076010/CARHR086860/CARHR105450/CARHR125010/CARHR142180/CARHR166450/CARHR189460/CARHR197350/CARHR206160/CARHR246150/CARHR246900/CARHR258530/CARHR272640/CARHR274440/CARHR278860/CARHR287400
GO:0009411	response to UV	44/878	225/14134	7.4041e-12	2.29157e-09	AT1G04040/AT1G12090/AT1G12370/AT1G65060/AT1G68530/AT1G70370/AT3G13510/AT3G16370/AT3G17609/AT3G21890/AT3G22840/AT3G23050/AT3G24190/AT2G06850/AT2G31380/AT2G37040/AT2G37970/AT2G39900/AT2G45660/AT3G44720/AT3G49670/AT3G51240/AT3G52740/AT3G54920/AT5G48880/AT5G19530/AT5G17220/AT5G16000/AT5G15950/AT5G13930/AT5G13140/AT5G08640/AT5G07990/AT4G14090/AT4G15480/AT4G20270/AT4G22010/AT4G37760/AT4G38960/AT4G03190…	44	CARHR003390/CARHR012450/CARHR012660/CARHR056540/CARHR061310/CARHR063540/CARHR088180/CARHR091590/CARHR092920/CARHR097850/CARHR098700/CARHR098970/CARHR100010/CARHR103890/CARHR125010/CARHR131540/CARHR132520/CARHR134820/CARHR140880/CARHR151470/CARHR158740/CARHR160820/CARHR162610/CARHR164900/CARHR182840/CARHR193370/CARHR195990/CARHR197320/CARHR197350/CARHR199500/CARHR200330/CARHR204340/CARHR205200/CAR…
GO:0046173	polyol biosynthetic process	22/878	65/14134	2.05369e-11	5.08494e-09	AT1G07010/AT1G07180/AT1G29700/AT1G55960/AT1G66330/AT1G80760/AT3G01060/AT3G12320/AT2G15020/AT2G31380/AT2G46830/AT3G56290/AT5G24120/AT5G15950/AT5G06980/AT4G37760/AT4G39800/AT5G50100/AT5G58730/AT5G60760/AT5G64850/AT1G64770	22	CARHR006700/CARHR006910/CARHR029050/CARHR045700/CARHR058210/CARHR073740/CARHR076010/CARHR086860/CARHR105450/CARHR125010/CARHR142180/CARHR166450/CARHR189460/CARHR197350/CARHR206160/CARHR246150/CARHR246900/CARHR258530/CARHR272640/CARHR274440/CARHR278860/CARHR287400
GO:0009813	flavonoid biosynthetic process	38/878	187/14134	6.19089e-11	1.27739e-08	AT1G18740/AT1G19960/AT1G64370/AT1G65060/AT1G71030/AT1G74840/AT3G01860/AT3G13510/AT3G22840/AT3G23000/AT3G24190/AT2G05940/AT2G26170/AT2G26330/AT2G28350/AT2G37040/AT2G37970/AT2G43000/AT3G44720/AT3G51240/AT3G52400/AT3G52740/AT5G48880/AT5G24530/AT5G17220/AT5G15950/AT5G13930/AT5G08640/AT5G07990/AT4G14090/AT4G15480/AT4G19170/AT4G25300/AT4G26530/AT4G34230/AT4G37760/AT4G38960/AT4G05590	38	CARHR019380/CARHR020440/CARHR046570/CARHR056540/CARHR064320/CARHR068150/CARHR075070/CARHR088180/CARHR098700/CARHR098940/CARHR100010/CARHR103580/CARHR114940/CARHR118480/CARHR121280/CARHR131540/CARHR132520/CARHR138060/CARHR151470/CARHR160820/CARHR162170/CARHR162610/CARHR182840/CARHR188900/CARHR195990/CARHR197350/CARHR199500/CARHR204340/CARHR205200/CARHR220120/CARHR222250/CARHR226040/CARHR232710/CAR…
GO:0009812	flavonoid metabolic process	40/878	211/14134	1.80821e-10	3.19794e-08	AT1G18740/AT1G19960/AT1G64370/AT1G65060/AT1G71030/AT1G74840/AT3G01860/AT3G13510/AT3G21510/AT3G22840/AT3G23000/AT3G24190/AT2G05940/AT2G26170/AT2G26330/AT2G28350/AT2G37040/AT2G37970/AT2G43000/AT3G44720/AT3G51240/AT3G52400/AT3G52740/AT5G48880/AT5G24530/AT5G17220/AT5G15950/AT5G13930/AT5G08640/AT5G07990/AT4G14090/AT4G15480/AT4G19170/AT4G25300/AT4G25640/AT4G26530/AT4G34230/AT4G37760/AT4G38960/AT4G05590	40	CARHR019380/CARHR020440/CARHR046570/CARHR056540/CARHR064320/CARHR068150/CARHR075070/CARHR088180/CARHR097440/CARHR098700/CARHR098940/CARHR100010/CARHR103580/CARHR114940/CARHR118480/CARHR121280/CARHR131540/CARHR132520/CARHR138060/CARHR151470/CARHR160820/CARHR162170/CARHR162610/CARHR182840/CARHR188900/CARHR195990/CARHR197350/CARHR199500/CARHR204340/CARHR205200/CARHR220120/CARHR222250/CARHR226040/CAR…
GO:1901617	organic hydroxy compound biosynthetic process	68/878	490/14134	2.75993e-10	4.271e-08	AT1G06570/AT1G07010/AT1G07180/AT1G07420/AT1G09780/AT1G14290/AT1G15520/AT1G29700/AT1G55960/AT1G66330/AT1G67080/AT1G71030/AT1G76040/AT1G80760/AT3G01500/AT3G01060/AT3G12320/AT3G16460/AT2G04780/AT2G05940/AT2G06850/AT2G15020/AT2G24150/AT2G29650/AT2G31380/AT2G34590/AT2G46400/AT2G46830/AT3G47480/AT3G52400/AT3G57010/AT3G56290/AT3G59580/AT3G60420/AT5G42750/AT5G25440/AT5G24530/AT5G24120/AT5G21105/AT5G20960…	68	CARHR006180/CARHR006700/CARHR006910/CARHR007160/CARHR009750/CARHR014710/CARHR016070/CARHR029050/CARHR045700/CARHR058210/CARHR059530/CARHR064320/CARHR069570/CARHR073740/CARHR075450/CARHR076010/CARHR086860/CARHR091670/CARHR102750/CARHR103580/CARHR103890/CARHR105450/CARHR118140/CARHR122970/CARHR125010/CARHR128690/CARHR141680/CARHR142180/CARHR156120/CARHR162170/CARHR163700/CARHR166450/CARHR169970/CAR…
GO:0046165	alcohol biosynthetic process	25/878	103/14134	2.60202e-09	3.57922e-07	AT1G07010/AT1G07180/AT1G29700/AT1G55960/AT1G66330/AT1G67080/AT1G80760/AT3G01060/AT3G12320/AT2G15020/AT2G31380/AT2G46830/AT3G56290/AT3G59580/AT5G24120/AT5G20960/AT5G15950/AT5G06980/AT4G37760/AT4G39800/AT5G50100/AT5G58730/AT5G60760/AT5G64850/AT1G64770	25	CARHR006700/CARHR006910/CARHR029050/CARHR045700/CARHR058210/CARHR059530/CARHR073740/CARHR076010/CARHR086860/CARHR105450/CARHR125010/CARHR142180/CARHR166450/CARHR169970/CARHR189460/CARHR191880/CARHR197350/CARHR206160/CARHR246150/CARHR246900/CARHR258530/CARHR272640/CARHR274440/CARHR278860/CARHR287400
GO:0043647	inositol phosphate metabolic process	22/878	83/14134	4.00248e-09	4.95507e-07	AT1G07010/AT1G07180/AT1G29700/AT1G55960/AT1G66330/AT1G80760/AT3G01060/AT3G12320/AT2G15020/AT2G31380/AT2G46830/AT3G56290/AT5G24120/AT5G15950/AT5G06980/AT4G37760/AT4G39800/AT5G50100/AT5G58730/AT5G60760/AT5G64850/AT1G64770	22	CARHR006700/CARHR006910/CARHR029050/CARHR045700/CARHR058210/CARHR073740/CARHR076010/CARHR086860/CARHR105450/CARHR125010/CARHR142180/CARHR166450/CARHR189460/CARHR197350/CARHR206160/CARHR246150/CARHR246900/CARHR258530/CARHR272640/CARHR274440/CARHR278860/CARHR287400
GO:0009825	multidimensional cell growth	24/878	98/14134	4.46401e-09	5.02404e-07	AT1G04040/AT1G10550/AT1G12090/AT1G68530/AT1G70370/AT1G70710/AT3G16370/AT3G23050/AT2G06850/AT2G39900/AT2G40610/AT2G03090/AT3G49670/AT3G54920/AT3G55500/AT5G19530/AT5G16000/AT5G13140/AT5G02260/AT4G20270/AT4G22010/AT4G03190/AT4G12420/AT4G38210	24	CARHR003390/CARHR010710/CARHR012450/CARHR061310/CARHR063540/CARHR063970/CARHR091590/CARHR098970/CARHR103890/CARHR134820/CARHR135720/CARHR145440/CARHR158740/CARHR164900/CARHR165550/CARHR193370/CARHR197320/CARHR200330/CARHR211110/CARHR227100/CARHR228820/CARHR251620/CARHR253780/CARHR293980
GO:0009753	response to jasmonic acid	59/878	427/14134	5.17335e-09	5.33718e-07	AT1G01060/AT1G15520/AT1G17750/AT1G18710/AT1G19670/AT1G22400/AT1G28290/AT1G33590/AT1G61340/AT1G68520/AT1G70700/AT1G71030/AT1G71100/AT1G72520/AT1G74840/AT1G76110/AT3G01500/AT3G09600/AT3G16470/AT3G16770/AT3G17860/AT3G19580/AT3G23050/AT3G23240/AT2G05940/AT2G15080/AT2G16720/AT2G27500/AT2G29650/AT2G46830/AT3G28210/AT3G47480/AT3G50760/AT3G52400/AT3G63010/AT5G47220/AT5G46050/AT5G27320/AT5G24780/AT5G24530…	59	CARHR001420/CARHR016070/CARHR018360/CARHR019330/CARHR020190/CARHR022750/CARHR027780/CARHR033050/CARHR051300/CARHR061300/CARHR063960/CARHR064320/CARHR064390/CARHR065460/CARHR068150/CARHR069650/CARHR075450/CARHR084010/CARHR091680/CARHR092020/CARHR093210/CARHR095030/CARHR098970/CARHR099190/CARHR103580/CARHR105540/CARHR106950/CARHR120160/CARHR122970/CARHR142180/CARHR149860/CARHR156120/CARHR160270/CAR…
GO:0034285	response to disaccharide	36/878	200/14134	6.31304e-09	6.01196e-07	AT1G08630/AT1G09780/AT1G10070/AT1G10760/AT1G19150/AT1G23870/AT1G28330/AT5G63190/AT1G61800/AT1G65060/AT1G68530/AT3G13510/AT3G15630/AT3G21890/AT3G22840/AT3G24190/AT2G24150/AT2G31380/AT2G31390/AT2G37970/AT3G51240/AT3G52740/AT5G48880/AT5G21170/AT5G20270/AT5G17220/AT5G15950/AT5G13930/AT5G08640/AT5G07990/AT5G04140/AT4G14090/AT4G15480/AT4G23870/AT4G33150/AT4G37760	36	CARHR008540/CARHR009750/CARHR010180/CARHR010980/CARHR019750/CARHR024270/CARHR027820/CARHR043640/CARHR050530/CARHR056540/CARHR061310/CARHR088180/CARHR090720/CARHR097850/CARHR098700/CARHR100010/CARHR118140/CARHR125010/CARHR125020/CARHR132520/CARHR160820/CARHR162610/CARHR182840/CARHR191700/CARHR192560/CARHR195990/CARHR197350/CARHR199500/CARHR204340/CARHR205200/CARHR209130/CARHR220120/CARHR222250/CAR…
GO:0080167	response to karrikin	26/878	119/14134	1.35667e-08	1.19969e-06	AT1G01300/AT1G06550/AT1G17200/AT1G31350/AT1G33590/AT1G53070/AT1G61800/AT1G71100/AT3G02910/AT3G17609/AT3G22840/AT3G44450/AT2G37040/AT2G40080/AT3G44720/AT3G52740/AT5G25460/AT5G08640/AT5G06980/AT5G05600/AT4G27280/AT4G33150/AT4G37370/AT5G64620/AT2G16660/AT4G38210	26	CARHR001150/CARHR006160/CARHR017780/CARHR030830/CARHR033050/CARHR043300/CARHR050530/CARHR064390/CARHR076940/CARHR092920/CARHR098700/CARHR104470/CARHR131540/CARHR135020/CARHR151470/CARHR162610/CARHR187990/CARHR204340/CARHR206160/CARHR207680/CARHR234940/CARHR241180/CARHR245750/CARHR278590/CARHR287470/CARHR293980
GO:0009744	response to sucrose	35/878	198/14134	1.66201e-08	1.37171e-06	AT1G08630/AT1G09780/AT1G10070/AT1G19150/AT1G23870/AT1G28330/AT5G63190/AT1G61800/AT1G65060/AT1G68530/AT3G13510/AT3G15630/AT3G21890/AT3G22840/AT3G24190/AT2G24150/AT2G31380/AT2G31390/AT2G37970/AT3G51240/AT3G52740/AT5G48880/AT5G21170/AT5G20270/AT5G17220/AT5G15950/AT5G13930/AT5G08640/AT5G07990/AT5G04140/AT4G14090/AT4G15480/AT4G23870/AT4G33150/AT4G37760	35	CARHR008540/CARHR009750/CARHR010180/CARHR019750/CARHR024270/CARHR027820/CARHR043640/CARHR050530/CARHR056540/CARHR061310/CARHR088180/CARHR090720/CARHR097850/CARHR098700/CARHR100010/CARHR118140/CARHR125010/CARHR125020/CARHR132520/CARHR160820/CARHR162610/CARHR182840/CARHR191700/CARHR192560/CARHR195990/CARHR197350/CARHR199500/CARHR204340/CARHR205200/CARHR209130/CARHR220120/CARHR222250/CARHR231250/CAR…
GO:0009718	anthocyanin-containing compound biosynthetic process	16/878	50/14134	2.86044e-08	2.21327e-06	AT1G19960/AT1G65060/AT1G71030/AT3G22840/AT2G26330/AT2G28350/AT2G43000/AT3G51240/AT5G48880/AT5G17220/AT5G13930/AT5G08640/AT5G07990/AT4G14090/AT4G19170/AT4G26530	16	CARHR020440/CARHR056540/CARHR064320/CARHR098700/CARHR118480/CARHR121280/CARHR138060/CARHR160820/CARHR182840/CARHR195990/CARHR199500/CARHR204340/CARHR205200/CARHR220120/CARHR226040/CARHR234110
GO:0010224	response to UV-B	22/878	96/14134	7.12453e-08	5.18833e-06	AT1G65060/AT3G13510/AT3G17609/AT3G21890/AT3G22840/AT3G24190/AT2G31380/AT2G37040/AT2G37970/AT3G51240/AT3G52740/AT5G48880/AT5G17220/AT5G15950/AT5G13930/AT5G08640/AT5G07990/AT4G14090/AT4G15480/AT4G37760/AT5G58760/AT1G35210	22	CARHR056540/CARHR088180/CARHR092920/CARHR097850/CARHR098700/CARHR100010/CARHR125010/CARHR131540/CARHR132520/CARHR160820/CARHR162610/CARHR182840/CARHR195990/CARHR197350/CARHR199500/CARHR204340/CARHR205200/CARHR220120/CARHR222250/CARHR246150/CARHR272670/CARHR287280
GO:0006066	alcohol metabolic process	29/878	156/14134	9.07087e-08	6.23875e-06	AT1G07010/AT1G07180/AT1G29700/AT1G52400/AT1G55960/AT1G66330/AT1G67080/AT1G80760/AT3G01060/AT3G12320/AT2G04240/AT2G15020/AT2G29090/AT2G31380/AT2G46830/AT3G26840/AT3G56290/AT3G59580/AT5G24120/AT5G20960/AT5G15950/AT5G06980/AT4G37760/AT4G39800/AT5G50100/AT5G58730/AT5G60760/AT5G64850/AT1G64770	29	CARHR006700/CARHR006910/CARHR029050/CARHR042540/CARHR045700/CARHR058210/CARHR059530/CARHR073740/CARHR076010/CARHR086860/CARHR102100/CARHR105450/CARHR122370/CARHR125010/CARHR142180/CARHR147910/CARHR166450/CARHR169970/CARHR189460/CARHR191880/CARHR197350/CARHR206160/CARHR246150/CARHR246900/CARHR258530/CARHR272640/CARHR274440/CARHR278860/CARHR287400
GO:0019751	polyol metabolic process	22/878	104/14134	3.20106e-07	2.08575e-05	AT1G07010/AT1G07180/AT1G29700/AT1G55960/AT1G66330/AT1G80760/AT3G01060/AT3G12320/AT2G15020/AT2G31380/AT2G46830/AT3G56290/AT5G24120/AT5G15950/AT5G06980/AT4G37760/AT4G39800/AT5G50100/AT5G58730/AT5G60760/AT5G64850/AT1G64770	22	CARHR006700/CARHR006910/CARHR029050/CARHR045700/CARHR058210/CARHR073740/CARHR076010/CARHR086860/CARHR105450/CARHR125010/CARHR142180/CARHR166450/CARHR189460/CARHR197350/CARHR206160/CARHR246150/CARHR246900/CARHR258530/CARHR272640/CARHR274440/CARHR278860/CARHR287400
GO:0071555	cell wall organization	49/878	374/14134	5.416e-07	3.35251e-05	AT1G01300/AT1G04040/AT1G09780/AT1G10550/AT1G11580/AT1G12090/AT1G41830/AT1G68530/AT1G68560/AT1G69530/AT1G70370/AT1G70710/AT3G15680/AT3G16370/AT3G17840/AT3G22120/AT3G23050/AT3G25150/AT2G04780/AT2G06850/AT2G26330/AT2G28790/AT2G39900/AT2G40610/AT2G45470/AT2G03090/AT3G26570/AT3G45970/AT3G49670/AT3G54920/AT3G55500/AT5G46330/AT5G44630/AT5G26570/AT5G19530/AT5G16000/AT5G13140/AT5G02260/AT4G17030/AT4G20270…	49	CARHR001150/CARHR003390/CARHR009750/CARHR010710/CARHR011870/CARHR012450/CARHR034830/CARHR061310/CARHR061350/CARHR062490/CARHR063540/CARHR063970/CARHR090770/CARHR091590/CARHR093190/CARHR098010/CARHR098970/CARHR101470/CARHR102750/CARHR103890/CARHR118480/CARHR121930/CARHR134820/CARHR135720/CARHR140660/CARHR145440/CARHR147580/CARHR154330/CARHR158740/CARHR164900/CARHR165550/CARHR175480/CARHR178290/CAR…
GO:0045229	external encapsulating structure organization	50/878	390/14134	8.00369e-07	4.71837e-05	AT1G01300/AT1G04040/AT1G09780/AT1G10550/AT1G11580/AT1G12090/AT1G41830/AT1G65060/AT1G68530/AT1G68560/AT1G69530/AT1G70370/AT1G70710/AT3G15680/AT3G16370/AT3G17840/AT3G22120/AT3G23050/AT3G25150/AT2G04780/AT2G06850/AT2G26330/AT2G28790/AT2G39900/AT2G40610/AT2G45470/AT2G03090/AT3G26570/AT3G45970/AT3G49670/AT3G54920/AT3G55500/AT5G46330/AT5G44630/AT5G26570/AT5G19530/AT5G16000/AT5G13140/AT5G02260/AT4G17030…	50	CARHR001150/CARHR003390/CARHR009750/CARHR010710/CARHR011870/CARHR012450/CARHR034830/CARHR056540/CARHR061310/CARHR061350/CARHR062490/CARHR063540/CARHR063970/CARHR090770/CARHR091590/CARHR093190/CARHR098010/CARHR098970/CARHR101470/CARHR102750/CARHR103890/CARHR118480/CARHR121930/CARHR134820/CARHR135720/CARHR140660/CARHR145440/CARHR147580/CARHR154330/CARHR158740/CARHR164900/CARHR165550/CARHR175480/CAR…
GO:0010243	response to organonitrogen compound	51/878	402/14134	8.54981e-07	4.81121e-05	AT1G05200/AT1G15520/AT1G17750/AT1G18740/AT1G51800/AT1G62300/AT1G61340/AT1G72520/AT1G74450/AT3G01500/AT3G02800/AT3G19580/AT2G04240/AT2G17040/AT2G29630/AT2G29650/AT2G33580/AT2G46400/AT2G46830/AT3G28210/AT3G47480/AT3G50260/AT3G52400/AT3G55430/AT3G59350/AT5G47230/AT5G47220/AT5G46050/AT5G43170/AT5G24530/AT5G14740/AT5G11650/AT5G10380/AT5G04340/AT5G37770/AT4G14365/AT4G20860/AT4G23810/AT4G27280/AT4G27350…	51	CARHR004670/CARHR016070/CARHR018360/CARHR019380/CARHR041950/CARHR049820/CARHR051300/CARHR065460/CARHR067720/CARHR075450/CARHR076810/CARHR095030/CARHR102100/CARHR107380/CARHR122950/CARHR122970/CARHR127600/CARHR141680/CARHR142180/CARHR149860/CARHR156120/CARHR159610/CARHR162170/CARHR165450/CARHR169730/CARHR174130/CARHR174140/CARHR175880/CARHR180740/CARHR188900/CARHR198570/CARHR201570/CARHR202920/CAR…
GO:0046148	pigment biosynthetic process	36/878	245/14134	1.21386e-06	6.53375e-05	AT1G06570/AT1G15980/AT1G18730/AT1G19960/AT1G49380/AT1G57770/AT1G65060/AT1G65230/AT1G68530/AT1G71030/AT3G08030/AT3G15850/AT3G22840/AT2G26170/AT2G26330/AT2G28350/AT2G43000/AT3G26060/AT3G26570/AT3G51240/AT5G45680/AT5G48880/AT5G20140/AT5G17220/AT5G13930/AT5G08640/AT5G07990/AT5G04140/AT4G14090/AT4G19170/AT4G26530/AT5G52970/AT5G54190/AT5G56860/AT5G57030/AT5G58260	36	CARHR006180/CARHR016480/CARHR019370/CARHR020440/CARHR039390/CARHR054430/CARHR056540/CARHR056840/CARHR061310/CARHR064320/CARHR082770/CARHR090940/CARHR098700/CARHR114940/CARHR118480/CARHR121280/CARHR138060/CARHR147050/CARHR147580/CARHR160820/CARHR176290/CARHR182840/CARHR192690/CARHR195990/CARHR199500/CARHR204340/CARHR205200/CARHR209130/CARHR220120/CARHR226040/CARHR234110/CARHR265950/CARHR267410/CAR…
GO:0042547	cell wall modification involved in multidimensional cell growth	8/878	16/14134	1.76706e-06	9.11507e-05	AT1G10550/AT1G70710/AT2G40610/AT2G03090/AT3G54920/AT3G55500/AT5G02260/AT4G38210	8	CARHR010710/CARHR063970/CARHR135720/CARHR145440/CARHR164900/CARHR165550/CARHR211110/CARHR293980
GO:0046283	anthocyanin-containing compound metabolic process	17/878	74/14134	2.08768e-06	0.000103382	AT1G19960/AT1G65060/AT1G71030/AT3G21510/AT3G22840/AT2G26330/AT2G28350/AT2G43000/AT3G51240/AT5G48880/AT5G17220/AT5G13930/AT5G08640/AT5G07990/AT4G14090/AT4G19170/AT4G26530	17	CARHR020440/CARHR056540/CARHR064320/CARHR097440/CARHR098700/CARHR118480/CARHR121280/CARHR138060/CARHR160820/CARHR182840/CARHR195990/CARHR199500/CARHR204340/CARHR205200/CARHR220120/CARHR226040/CARHR234110
GO:0043478	pigment accumulation in response to UV light	20/878	100/14134	2.75937e-06	0.000122004	AT1G04040/AT1G12090/AT1G68530/AT1G70370/AT3G16370/AT3G23050/AT2G06850/AT2G39900/AT2G45660/AT3G44720/AT3G49670/AT3G54920/AT5G19530/AT5G16000/AT5G13140/AT4G20270/AT4G22010/AT4G03190/AT4G12420/AT3G28345	20	CARHR003390/CARHR012450/CARHR061310/CARHR063540/CARHR091590/CARHR098970/CARHR103890/CARHR134820/CARHR140880/CARHR151470/CARHR158740/CARHR164900/CARHR193370/CARHR197320/CARHR200330/CARHR227100/CARHR228820/CARHR251620/CARHR253780/CARHR292620
GO:0043479	pigment accumulation in tissues in response to UV light	20/878	100/14134	2.75937e-06	0.000122004	AT1G04040/AT1G12090/AT1G68530/AT1G70370/AT3G16370/AT3G23050/AT2G06850/AT2G39900/AT2G45660/AT3G44720/AT3G49670/AT3G54920/AT5G19530/AT5G16000/AT5G13140/AT4G20270/AT4G22010/AT4G03190/AT4G12420/AT3G28345	20	CARHR003390/CARHR012450/CARHR061310/CARHR063540/CARHR091590/CARHR098970/CARHR103890/CARHR134820/CARHR140880/CARHR151470/CARHR158740/CARHR164900/CARHR193370/CARHR197320/CARHR200330/CARHR227100/CARHR228820/CARHR251620/CARHR253780/CARHR292620
GO:0043481	anthocyanin accumulation in tissues in response to UV light	20/878	100/14134	2.75937e-06	0.000122004	AT1G04040/AT1G12090/AT1G68530/AT1G70370/AT3G16370/AT3G23050/AT2G06850/AT2G39900/AT2G45660/AT3G44720/AT3G49670/AT3G54920/AT5G19530/AT5G16000/AT5G13140/AT4G20270/AT4G22010/AT4G03190/AT4G12420/AT3G28345	20	CARHR003390/CARHR012450/CARHR061310/CARHR063540/CARHR091590/CARHR098970/CARHR103890/CARHR134820/CARHR140880/CARHR151470/CARHR158740/CARHR164900/CARHR193370/CARHR197320/CARHR200330/CARHR227100/CARHR228820/CARHR251620/CARHR253780/CARHR292620
GO:0009739	response to gibberellin	24/878	139/14134	4.48619e-06	0.000191514	AT1G01060/AT1G12240/AT1G67100/AT1G69530/AT1G71030/AT1G74840/AT3G07310/AT3G08030/AT3G09600/AT2G04240/AT2G45660/AT2G46830/AT3G49670/AT3G63010/AT5G27320/AT5G15310/AT5G15230/AT5G14920/AT5G02840/AT4G15430/AT4G25000/AT4G09460/AT5G56860/AT5G59780	24	CARHR001420/CARHR012540/CARHR059550/CARHR062490/CARHR064320/CARHR068150/CARHR081960/CARHR082770/CARHR084010/CARHR102100/CARHR140880/CARHR142180/CARHR158740/CARHR173300/CARHR185920/CARHR198000/CARHR198080/CARHR198420/CARHR210490/CARHR222180/CARHR232390/CARHR260370/CARHR270600/CARHR273360
GO:0050801	ion homeostasis	36/878	262/14134	5.90315e-06	0.000243603	AT1G05200/AT1G18730/AT1G19150/AT1G25560/AT1G29280/AT1G32080/AT1G32450/AT1G44800/AT1G52200/AT1G62262/AT1G70610/AT1G72610/AT1G80830/AT3G04110/AT3G21710/AT3G23000/AT3G23090/AT2G29120/AT2G47160/AT3G47420/AT3G52840/AT3G53420/AT3G54820/AT3G56090/AT5G47560/AT5G27290/AT5G17520/AT5G04340/AT5G02160/AT4G17550/AT4G37650/AT5G51720/AT5G54250/AT5G57345/AT5G63530/AT3G63380	36	CARHR004670/CARHR019370/CARHR019750/CARHR025890/CARHR028600/CARHR031430/CARHR031900/CARHR036060/CARHR042340/CARHR049860/CARHR063840/CARHR065520/CARHR073640/CARHR078240/CARHR097660/CARHR098940/CARHR099000/CARHR122410/CARHR142550/CARHR156060/CARHR162710/CARHR163320/CARHR164760/CARHR166170/CARHR173790/CARHR185910/CARHR195670/CARHR208950/CARHR211200/CARHR224250/CARHR246030/CARHR264580/CARHR267530/CAR…
GO:0009723	response to ethylene	40/878	306/14134	6.29932e-06	0.000251566	AT1G01060/AT1G04310/AT1G15520/AT1G17750/AT1G25560/AT1G64710/AT1G71030/AT1G72520/AT1G74840/AT3G02800/AT3G09600/AT3G16770/AT3G19580/AT3G23240/AT2G16720/AT2G36970/AT2G43000/AT2G43580/AT2G46830/AT3G28210/AT3G12500/AT3G52400/AT3G63010/AT5G47230/AT5G47220/AT5G44990/AT5G27320/AT5G15310/AT5G13330/AT5G02840/AT4G15430/AT4G37370/AT4G11280/AT5G39610/AT5G54190/AT5G54490/AT5G55620/AT5G59780/AT5G65300/AT3G28580	40	CARHR001420/CARHR003640/CARHR016070/CARHR018360/CARHR025890/CARHR046190/CARHR064320/CARHR065460/CARHR068150/CARHR076810/CARHR084010/CARHR092020/CARHR095030/CARHR099190/CARHR106950/CARHR131430/CARHR138060/CARHR138740/CARHR142180/CARHR149860/CARHR151150/CARHR162170/CARHR173300/CARHR174130/CARHR174140/CARHR177730/CARHR185920/CARHR198000/CARHR200110/CARHR210490/CARHR222180/CARHR245750/CARHR255310/CAR…
GO:0009828	plant-type cell wall loosening	8/878	19/14134	8.77414e-06	0.00033945	AT1G69530/AT2G40610/AT2G03090/AT3G45970/AT3G55500/AT5G02260/AT4G17030/AT4G38210	8	CARHR062490/CARHR135720/CARHR145440/CARHR154330/CARHR165550/CARHR211110/CARHR223590/CARHR293980
GO:0048878	chemical homeostasis	39/878	300/14134	9.35708e-06	0.000351032	AT1G05200/AT1G18730/AT1G19150/AT1G25560/AT1G29280/AT1G32080/AT1G32450/AT1G44800/AT1G52200/AT1G52400/AT1G62262/AT1G70610/AT1G72610/AT1G80830/AT3G04110/AT3G21710/AT3G23000/AT3G23090/AT2G29120/AT2G47160/AT3G47420/AT3G52840/AT3G53420/AT3G54820/AT3G56090/AT5G47560/AT5G27290/AT5G17520/AT5G04340/AT5G02160/AT4G17550/AT4G37650/AT5G51720/AT5G54250/AT5G54510/AT5G56860/AT5G57345/AT5G63530/AT3G63380	39	CARHR004670/CARHR019370/CARHR019750/CARHR025890/CARHR028600/CARHR031430/CARHR031900/CARHR036060/CARHR042340/CARHR042540/CARHR049860/CARHR063840/CARHR065520/CARHR073640/CARHR078240/CARHR097660/CARHR098940/CARHR099000/CARHR122410/CARHR142550/CARHR156060/CARHR162710/CARHR163320/CARHR164760/CARHR166170/CARHR173790/CARHR185910/CARHR195670/CARHR208950/CARHR211200/CARHR224250/CARHR246030/CARHR264580/CAR…
GO:0009743	response to carbohydrate	45/878	369/14134	1.0667e-05	0.000388405	AT1G08630/AT1G09780/AT1G10070/AT1G10760/AT1G19150/AT1G23870/AT1G28330/AT5G63190/AT1G61800/AT1G60010/AT1G65060/AT1G68530/AT3G13510/AT3G15630/AT3G21890/AT3G22840/AT3G23000/AT3G24190/AT2G24150/AT2G28350/AT2G31380/AT2G31390/AT2G37970/AT2G02850/AT3G51240/AT3G52740/AT3G53420/AT3G61430/AT5G48880/AT5G21170/AT5G20270/AT5G17220/AT5G15950/AT5G13930/AT5G08640/AT5G07990/AT5G04140/AT4G14090/AT4G15480/AT4G23870…	45	CARHR008540/CARHR009750/CARHR010180/CARHR010980/CARHR019750/CARHR024270/CARHR027820/CARHR043640/CARHR050530/CARHR052970/CARHR056540/CARHR061310/CARHR088180/CARHR090720/CARHR097850/CARHR098700/CARHR098940/CARHR100010/CARHR118140/CARHR121280/CARHR125010/CARHR125020/CARHR132520/CARHR145280/CARHR160820/CARHR162610/CARHR163320/CARHR171770/CARHR182840/CARHR191700/CARHR192560/CARHR195990/CARHR197350/CAR…
GO:0010075	regulation of meristem growth	25/878	156/14134	1.11682e-05	0.000395034	AT1G48480/AT1G70370/AT3G13510/AT3G17840/AT2G04780/AT2G05790/AT2G22420/AT2G26330/AT2G42840/AT2G45450/AT3G49670/AT5G16000/AT5G09760/AT4G20270/AT4G22010/AT4G29020/AT4G31840/AT4G36360/AT4G10120/AT5G51560/AT5G56040/AT5G60690/AT5G61480/AT1G71695/AT3G63200	25	CARHR038110/CARHR063540/CARHR088180/CARHR093190/CARHR102750/CARHR103380/CARHR113600/CARHR118480/CARHR137920/CARHR140640/CARHR158740/CARHR197320/CARHR203640/CARHR227100/CARHR228820/CARHR236750/CARHR239760/CARHR244700/CARHR261210/CARHR264360/CARHR269410/CARHR274370/CARHR275250/CARHR291110/CARHR291740
GO:0010200	response to chitin	46/878	382/14134	1.18735e-05	0.000408317	AT1G15520/AT1G17750/AT1G18740/AT1G51800/AT1G62300/AT1G61340/AT1G72520/AT1G74450/AT3G01500/AT3G02800/AT3G19580/AT2G04240/AT2G17040/AT2G29650/AT2G33580/AT2G46400/AT3G28210/AT3G47480/AT3G50260/AT3G52400/AT3G55430/AT3G59350/AT5G47230/AT5G47220/AT5G43170/AT5G24530/AT5G14740/AT5G11650/AT5G10380/AT5G04340/AT5G37770/AT4G14365/AT4G20860/AT4G23810/AT4G27280/AT4G27350/AT4G29110/AT4G30370/AT4G35480/AT4G04490…	46	CARHR016070/CARHR018360/CARHR019380/CARHR041950/CARHR049820/CARHR051300/CARHR065460/CARHR067720/CARHR075450/CARHR076810/CARHR095030/CARHR102100/CARHR107380/CARHR122970/CARHR127600/CARHR141680/CARHR149860/CARHR156120/CARHR159610/CARHR162170/CARHR165450/CARHR169730/CARHR174130/CARHR174140/CARHR180740/CARHR188900/CARHR198570/CARHR201570/CARHR202920/CARHR208950/CARHR215040/CARHR220580/CARHR227430/CAR…
GO:0009664	plant-type cell wall organization	30/878	210/14134	1.62547e-05	0.000543874	AT1G01300/AT1G09780/AT1G10550/AT1G11580/AT1G41830/AT1G68560/AT1G69530/AT1G70370/AT1G70710/AT3G15680/AT3G16370/AT3G17840/AT3G25150/AT2G04780/AT2G26330/AT2G28790/AT2G40610/AT2G45470/AT2G03090/AT3G45970/AT3G49670/AT3G55500/AT5G44630/AT5G26570/AT5G02260/AT4G17030/AT4G36360/AT4G04340/AT5G57560/AT4G38210	30	CARHR001150/CARHR009750/CARHR010710/CARHR011870/CARHR034830/CARHR061350/CARHR062490/CARHR063540/CARHR063970/CARHR090770/CARHR091590/CARHR093190/CARHR101470/CARHR102750/CARHR118480/CARHR121930/CARHR135720/CARHR140660/CARHR145440/CARHR154330/CARHR158740/CARHR165550/CARHR178290/CARHR187040/CARHR211110/CARHR223590/CARHR244700/CARHR253100/CARHR271330/CARHR293980
GO:0009414	response to water deprivation	45/878	376/14134	1.72435e-05	0.000561775	AT1G01470/AT1G01250/AT1G11210/AT1G15520/AT1G20450/AT1G52400/AT1G64660/AT1G79410/AT3G19580/AT3G23050/AT2G05940/AT2G17840/AT2G18050/AT2G21660/AT2G29650/AT2G37040/AT2G42530/AT3G25760/AT3G28210/AT3G30775/AT3G29320/AT3G46630/AT3G46970/AT3G50260/AT3G52400/AT3G53420/AT3G61430/AT3G61890/AT3G63010/AT5G26340/AT5G25610/AT5G13330/AT5G08620/AT5G06530/AT4G36990/AT4G39950/AT4G04490/AT5G39610/AT5G54490/AT5G57660…	45	CARHR000900/CARHR001210/CARHR011440/CARHR016070/CARHR020900/CARHR042540/CARHR046230/CARHR073070/CARHR095030/CARHR098970/CARHR103580/CARHR108340/CARHR108540/CARHR112650/CARHR122970/CARHR131540/CARHR137650/CARHR146670/CARHR149860/CARHR153560/CARHR154040/CARHR155180/CARHR155610/CARHR159610/CARHR162170/CARHR163320/CARHR171770/CARHR172240/CARHR173300/CARHR187060/CARHR187720/CARHR200110/CARHR204360/CAR…
GO:0009415	response to water	45/878	379/14134	2.10697e-05	0.000668828	AT1G01470/AT1G01250/AT1G11210/AT1G15520/AT1G20450/AT1G52400/AT1G64660/AT1G79410/AT3G19580/AT3G23050/AT2G05940/AT2G17840/AT2G18050/AT2G21660/AT2G29650/AT2G37040/AT2G42530/AT3G25760/AT3G28210/AT3G30775/AT3G29320/AT3G46630/AT3G46970/AT3G50260/AT3G52400/AT3G53420/AT3G61430/AT3G61890/AT3G63010/AT5G26340/AT5G25610/AT5G13330/AT5G08620/AT5G06530/AT4G36990/AT4G39950/AT4G04490/AT5G39610/AT5G54490/AT5G57660…	45	CARHR000900/CARHR001210/CARHR011440/CARHR016070/CARHR020900/CARHR042540/CARHR046230/CARHR073070/CARHR095030/CARHR098970/CARHR103580/CARHR108340/CARHR108540/CARHR112650/CARHR122970/CARHR131540/CARHR137650/CARHR146670/CARHR149860/CARHR153560/CARHR154040/CARHR155180/CARHR155610/CARHR159610/CARHR162170/CARHR163320/CARHR171770/CARHR172240/CARHR173300/CARHR187060/CARHR187720/CARHR200110/CARHR204360/CAR…
GO:0035266	meristem growth	25/878	163/14134	2.42123e-05	0.00074937	AT1G48480/AT1G70370/AT3G13510/AT3G17840/AT2G04780/AT2G05790/AT2G22420/AT2G26330/AT2G42840/AT2G45450/AT3G49670/AT5G16000/AT5G09760/AT4G20270/AT4G22010/AT4G29020/AT4G31840/AT4G36360/AT4G10120/AT5G51560/AT5G56040/AT5G60690/AT5G61480/AT1G71695/AT3G63200	25	CARHR038110/CARHR063540/CARHR088180/CARHR093190/CARHR102750/CARHR103380/CARHR113600/CARHR118480/CARHR137920/CARHR140640/CARHR158740/CARHR197320/CARHR203640/CARHR227100/CARHR228820/CARHR236750/CARHR239760/CARHR244700/CARHR261210/CARHR264360/CARHR269410/CARHR274370/CARHR275250/CARHR291110/CARHR291740
GO:0009751	response to salicylic acid	48/878	420/14134	3.06447e-05	0.00092532	AT1G01060/AT1G15520/AT1G19670/AT1G22400/AT1G33590/AT1G61340/AT1G68520/AT1G71030/AT1G74840/AT1G76110/AT3G01500/AT3G02550/AT3G09600/AT3G20470/AT2G05940/AT2G15080/AT2G16720/AT2G27500/AT2G29650/AT2G30250/AT2G32690/AT2G46830/AT3G28210/AT3G47480/AT3G52400/AT3G60420/AT3G63010/AT5G46050/AT5G27320/AT5G24530/AT5G15310/AT5G14740/AT5G13330/AT5G10380/AT5G02840/AT4G14220/AT4G14365/AT4G15430/AT4G23810/AT4G27450…	48	CARHR001420/CARHR016070/CARHR020190/CARHR022750/CARHR033050/CARHR051300/CARHR061300/CARHR064320/CARHR068150/CARHR069650/CARHR075450/CARHR076550/CARHR084010/CARHR096220/CARHR103580/CARHR105540/CARHR106950/CARHR120160/CARHR122970/CARHR123570/CARHR126580/CARHR142180/CARHR149860/CARHR156120/CARHR162170/CARHR170740/CARHR173300/CARHR175880/CARHR185920/CARHR188900/CARHR198000/CARHR198570/CARHR200110/CAR…
GO:0035556	intracellular signal transduction	49/878	436/14134	3.92492e-05	0.00115692	AT1G04310/AT1G05200/AT1G15520/AT1G17750/AT1G19670/AT1G25560/AT1G33590/AT1G35710/AT1G64710/AT1G62300/AT1G68520/AT1G72520/AT1G76110/AT3G01500/AT3G02800/AT3G16360/AT3G16770/AT3G19580/AT3G21510/AT3G23240/AT2G05940/AT2G15080/AT2G16720/AT2G17040/AT2G29650/AT2G36970/AT2G43580/AT3G12500/AT3G47480/AT3G49680/AT3G50260/AT3G52400/AT3G57680/AT3G63010/AT5G47230/AT5G47220/AT5G24530/AT5G14740/AT5G10760/AT5G10380…	49	CARHR003640/CARHR004670/CARHR016070/CARHR018360/CARHR020190/CARHR025890/CARHR033050/CARHR034540/CARHR046190/CARHR049820/CARHR061300/CARHR065460/CARHR069650/CARHR075450/CARHR076810/CARHR091570/CARHR092020/CARHR095030/CARHR097440/CARHR099190/CARHR103580/CARHR105540/CARHR106950/CARHR107380/CARHR122970/CARHR131430/CARHR138740/CARHR151150/CARHR156120/CARHR158750/CARHR159610/CARHR162170/CARHR167880/CAR…
GO:0048509	regulation of meristem development	28/878	202/14134	5.3483e-05	0.00153981	AT1G48480/AT1G70370/AT3G13510/AT3G17840/AT2G04780/AT2G05790/AT2G22420/AT2G26170/AT2G26330/AT2G42840/AT2G45450/AT3G49670/AT5G43810/AT5G16000/AT5G09760/AT4G20270/AT4G22010/AT4G29020/AT4G31840/AT4G36360/AT4G10120/AT5G51560/AT5G56040/AT5G60690/AT5G61480/AT5G62430/AT1G71695/AT3G63200	28	CARHR038110/CARHR063540/CARHR088180/CARHR093190/CARHR102750/CARHR103380/CARHR113600/CARHR114940/CARHR118480/CARHR137920/CARHR140640/CARHR158740/CARHR179680/CARHR197320/CARHR203640/CARHR227100/CARHR228820/CARHR236750/CARHR239760/CARHR244700/CARHR261210/CARHR264360/CARHR269410/CARHR274370/CARHR275250/CARHR276230/CARHR291110/CARHR291740
GO:0055082	cellular chemical homeostasis	30/878	226/14134	6.66252e-05	0.00187459	AT1G05200/AT1G18730/AT1G19150/AT1G25560/AT1G29280/AT1G32080/AT1G32450/AT1G52200/AT1G62262/AT1G72610/AT1G80830/AT3G04110/AT3G21710/AT3G23000/AT3G23090/AT2G29120/AT2G47160/AT3G52840/AT3G53420/AT3G54820/AT3G56090/AT5G47560/AT5G27290/AT5G17520/AT5G02160/AT5G54250/AT5G56860/AT5G57345/AT5G63530/AT3G63380	30	CARHR004670/CARHR019370/CARHR019750/CARHR025890/CARHR028600/CARHR031430/CARHR031900/CARHR042340/CARHR049860/CARHR065520/CARHR073640/CARHR078240/CARHR097660/CARHR098940/CARHR099000/CARHR122410/CARHR142550/CARHR162710/CARHR163320/CARHR164760/CARHR166170/CARHR173790/CARHR185910/CARHR195670/CARHR211200/CARHR267530/CARHR270600/CARHR271140/CARHR277390/CARHR291590
GO:0006873	cellular ion homeostasis	29/878	217/14134	7.75657e-05	0.00213392	AT1G05200/AT1G18730/AT1G19150/AT1G25560/AT1G29280/AT1G32080/AT1G32450/AT1G52200/AT1G62262/AT1G72610/AT1G80830/AT3G04110/AT3G21710/AT3G23000/AT3G23090/AT2G29120/AT2G47160/AT3G52840/AT3G53420/AT3G54820/AT3G56090/AT5G47560/AT5G27290/AT5G17520/AT5G02160/AT5G54250/AT5G57345/AT5G63530/AT3G63380	29	CARHR004670/CARHR019370/CARHR019750/CARHR025890/CARHR028600/CARHR031430/CARHR031900/CARHR042340/CARHR049860/CARHR065520/CARHR073640/CARHR078240/CARHR097660/CARHR098940/CARHR099000/CARHR122410/CARHR142550/CARHR162710/CARHR163320/CARHR164760/CARHR166170/CARHR173790/CARHR185910/CARHR195670/CARHR211200/CARHR267530/CARHR271140/CARHR277390/CARHR291590
GO:0009611	response to wounding	36/878	298/14134	9.70842e-05	0.00261283	AT1G01470/AT1G01120/AT1G05200/AT1G17750/AT1G18740/AT1G51760/AT1G52200/AT1G61340/AT1G70700/AT1G71100/AT1G72520/AT1G74450/AT1G76690/AT3G16470/AT3G17860/AT3G19580/AT3G23050/AT2G05940/AT2G22170/AT2G26170/AT2G37040/AT3G28210/AT3G12500/AT3G50260/AT3G50760/AT5G47240/AT5G46050/AT5G13930/AT5G05600/AT5G37770/AT4G23600/AT4G27280/AT4G34230/AT4G37760/AT4G11280/AT5G57560	36	CARHR000900/CARHR001340/CARHR004670/CARHR018360/CARHR019380/CARHR041920/CARHR042340/CARHR051300/CARHR063960/CARHR064390/CARHR065460/CARHR067720/CARHR070250/CARHR091680/CARHR093210/CARHR095030/CARHR098970/CARHR103580/CARHR113320/CARHR114940/CARHR131540/CARHR149860/CARHR151150/CARHR159610/CARHR160270/CARHR174120/CARHR175880/CARHR199500/CARHR207680/CARHR215040/CARHR230970/CARHR234940/CARHR242560/CAR…
GO:0055080	cation homeostasis	31/878	242/14134	9.95851e-05	0.00262311	AT1G05200/AT1G18730/AT1G19150/AT1G25560/AT1G29280/AT1G32080/AT1G32450/AT1G52200/AT1G70610/AT1G72610/AT1G80830/AT3G04110/AT3G21710/AT3G23000/AT3G23090/AT2G29120/AT2G47160/AT3G52840/AT3G53420/AT3G54820/AT3G56090/AT5G47560/AT5G27290/AT5G17520/AT5G02160/AT4G37650/AT5G51720/AT5G54250/AT5G57345/AT5G63530/AT3G63380	31	CARHR004670/CARHR019370/CARHR019750/CARHR025890/CARHR028600/CARHR031430/CARHR031900/CARHR042340/CARHR063840/CARHR065520/CARHR073640/CARHR078240/CARHR097660/CARHR098940/CARHR099000/CARHR122410/CARHR142550/CARHR162710/CARHR163320/CARHR164760/CARHR166170/CARHR173790/CARHR185910/CARHR195670/CARHR211200/CARHR246030/CARHR264580/CARHR267530/CARHR271140/CARHR277390/CARHR291590
GO:0030003	cellular cation homeostasis	28/878	210/14134	0.000106655	0.00275081	AT1G05200/AT1G18730/AT1G19150/AT1G25560/AT1G29280/AT1G32080/AT1G32450/AT1G52200/AT1G72610/AT1G80830/AT3G04110/AT3G21710/AT3G23000/AT3G23090/AT2G29120/AT2G47160/AT3G52840/AT3G53420/AT3G54820/AT3G56090/AT5G47560/AT5G27290/AT5G17520/AT5G02160/AT5G54250/AT5G57345/AT5G63530/AT3G63380	28	CARHR004670/CARHR019370/CARHR019750/CARHR025890/CARHR028600/CARHR031430/CARHR031900/CARHR042340/CARHR065520/CARHR073640/CARHR078240/CARHR097660/CARHR098940/CARHR099000/CARHR122410/CARHR142550/CARHR162710/CARHR163320/CARHR164760/CARHR166170/CARHR173790/CARHR185910/CARHR195670/CARHR211200/CARHR267530/CARHR271140/CARHR277390/CARHR291590
GO:0009831	plant-type cell wall modification involved in multidimensional cell growth	6/878	14/14134	0.000110122	0.00278227	AT1G10550/AT2G40610/AT2G03090/AT3G55500/AT5G02260/AT4G38210	6	CARHR010710/CARHR135720/CARHR145440/CARHR165550/CARHR211110/CARHR293980
GO:0070838	divalent metal ion transport	26/878	190/14134	0.000121098	0.00299838	AT1G05200/AT1G12240/AT1G18730/AT1G19150/AT1G25560/AT1G32080/AT1G52200/AT1G72610/AT1G80830/AT3G04110/AT3G16470/AT3G23000/AT3G23810/AT2G30520/AT3G52840/AT3G53420/AT3G61430/AT5G27290/AT5G17520/AT5G03760/AT5G02160/AT4G12730/AT4G12110/AT5G54250/AT5G57345/AT3G63380	26	CARHR004670/CARHR012540/CARHR019370/CARHR019750/CARHR025890/CARHR031430/CARHR042340/CARHR065520/CARHR073640/CARHR078240/CARHR091680/CARHR098940/CARHR099810/CARHR123970/CARHR162710/CARHR163320/CARHR171770/CARHR185910/CARHR195670/CARHR209540/CARHR211200/CARHR220550/CARHR254070/CARHR267530/CARHR271140/CARHR291590
GO:0072511	divalent inorganic cation transport	26/878	191/14134	0.000132109	0.00320687	AT1G05200/AT1G12240/AT1G18730/AT1G19150/AT1G25560/AT1G32080/AT1G52200/AT1G72610/AT1G80830/AT3G04110/AT3G16470/AT3G23000/AT3G23810/AT2G30520/AT3G52840/AT3G53420/AT3G61430/AT5G27290/AT5G17520/AT5G03760/AT5G02160/AT4G12730/AT4G12110/AT5G54250/AT5G57345/AT3G63380	26	CARHR004670/CARHR012540/CARHR019370/CARHR019750/CARHR025890/CARHR031430/CARHR042340/CARHR065520/CARHR073640/CARHR078240/CARHR091680/CARHR098940/CARHR099810/CARHR123970/CARHR162710/CARHR163320/CARHR171770/CARHR185910/CARHR195670/CARHR209540/CARHR211200/CARHR220550/CARHR254070/CARHR267530/CARHR271140/CARHR291590
GO:0015824	proline transport	13/878	66/14134	0.000177276	0.00422053	AT1G51800/AT1G53920/AT1G76520/AT1G79410/AT2G39890/AT3G48570/AT3G55740/AT4G20860/AT4G34230/AT4G35480/AT4G02330/AT5G55050/AT5G59480	13	CARHR041950/CARHR044230/CARHR070070/CARHR073070/CARHR134810/CARHR157370/CARHR165850/CARHR227430/CARHR242560/CARHR243810/CARHR250520/CARHR268370/CARHR285850
GO:0006820	anion transport	50/878	478/14134	0.00020008	0.00467358	AT1G14040/AT1G15520/AT1G29280/AT1G32450/AT1G44800/AT1G51800/AT1G52200/AT1G53920/AT1G62300/AT1G61800/AT1G65730/AT1G70410/AT1G76520/AT1G79410/AT1G80760/AT3G16460/AT3G18250/AT3G18830/AT3G21510/AT3G21710/AT3G23090/AT2G22470/AT2G29650/AT2G39210/AT2G39890/AT2G41190/AT2G47160/AT3G26570/AT3G27170/AT3G12500/AT3G48570/AT3G51895/AT3G52400/AT3G55740/AT5G47560/AT5G46330/AT5G26340/AT5G20150/AT5G06570/AT4G17550…	50	CARHR014420/CARHR016070/CARHR028600/CARHR031900/CARHR036060/CARHR041950/CARHR042340/CARHR044230/CARHR049820/CARHR050530/CARHR057590/CARHR063580/CARHR070070/CARHR073070/CARHR073740/CARHR091670/CARHR093600/CARHR094250/CARHR097440/CARHR097660/CARHR099000/CARHR113660/CARHR122970/CARHR133970/CARHR134810/CARHR136280/CARHR142550/CARHR147580/CARHR148370/CARHR151150/CARHR157370/CARHR161530/CARHR162170/CAR…
GO:0015804	neutral amino acid transport	13/878	68/14134	0.000242375	0.00547407	AT1G51800/AT1G53920/AT1G76520/AT1G79410/AT2G39890/AT3G48570/AT3G55740/AT4G20860/AT4G34230/AT4G35480/AT4G02330/AT5G55050/AT5G59480	13	CARHR041950/CARHR044230/CARHR070070/CARHR073070/CARHR134810/CARHR157370/CARHR165850/CARHR227430/CARHR242560/CARHR243810/CARHR250520/CARHR268370/CARHR285850
GO:0048767	root hair elongation	23/878	166/14134	0.000243194	0.00547407	AT1G04040/AT1G12090/AT1G21310/AT1G37130/AT1G68530/AT1G70370/AT3G13750/AT3G16370/AT3G23050/AT2G06850/AT2G39900/AT3G49670/AT3G53420/AT3G54920/AT5G19530/AT5G16000/AT5G13140/AT4G12730/AT4G20270/AT4G22010/AT4G00150/AT4G03190/AT4G12420	23	CARHR003390/CARHR012450/CARHR021700/CARHR034720/CARHR061310/CARHR063540/CARHR088480/CARHR091590/CARHR098970/CARHR103890/CARHR134820/CARHR158740/CARHR163320/CARHR164900/CARHR193370/CARHR197320/CARHR200330/CARHR220550/CARHR227100/CARHR228820/CARHR248190/CARHR251620/CARHR253780
GO:0042592	homeostatic process	41/878	374/14134	0.000280374	0.00619827	AT1G05200/AT1G18730/AT1G19150/AT1G25560/AT1G29280/AT1G32080/AT1G32450/AT1G44800/AT1G52200/AT1G52400/AT1G62262/AT1G70610/AT1G72610/AT1G80830/AT3G04110/AT3G21710/AT3G23000/AT3G23090/AT2G29120/AT2G47160/AT3G47420/AT3G52840/AT3G53420/AT3G54820/AT3G56090/AT5G47560/AT5G27290/AT5G17520/AT5G15230/AT5G04340/AT5G02160/AT4G17550/AT4G35090/AT4G37650/AT5G51720/AT5G54250/AT5G54510/AT5G56860/AT5G57345/AT5G63530…	41	CARHR004670/CARHR019370/CARHR019750/CARHR025890/CARHR028600/CARHR031430/CARHR031900/CARHR036060/CARHR042340/CARHR042540/CARHR049860/CARHR063840/CARHR065520/CARHR073640/CARHR078240/CARHR097660/CARHR098940/CARHR099000/CARHR122410/CARHR142550/CARHR156060/CARHR162710/CARHR163320/CARHR164760/CARHR166170/CARHR173790/CARHR185910/CARHR195670/CARHR198080/CARHR208950/CARHR211200/CARHR224250/CARHR243370/CAR…
GO:0008361	regulation of cell size	11/878	53/14134	0.000342352	0.00743565	AT1G12090/AT1G70370/AT3G16370/AT3G23050/AT2G05790/AT2G06850/AT2G17040/AT2G45470/AT3G49670/AT5G19530/AT5G13140	11	CARHR012450/CARHR063540/CARHR091590/CARHR098970/CARHR103380/CARHR103890/CARHR107380/CARHR140660/CARHR158740/CARHR193370/CARHR200330
GO:0048638	regulation of developmental growth	29/878	238/14134	0.000388454	0.00829147	AT1G48480/AT1G70370/AT3G02170/AT3G04710/AT3G13510/AT3G17840/AT2G04780/AT2G05790/AT2G18290/AT2G22420/AT2G26330/AT2G42840/AT2G45450/AT3G49670/AT3G59900/AT5G16000/AT5G09760/AT4G20270/AT4G22010/AT4G29020/AT4G31840/AT4G36360/AT4G10120/AT5G51560/AT5G56040/AT5G60690/AT5G61480/AT1G71695/AT3G63200	29	CARHR038110/CARHR063540/CARHR076140/CARHR078940/CARHR088180/CARHR093190/CARHR102750/CARHR103380/CARHR108880/CARHR113600/CARHR118480/CARHR137920/CARHR140640/CARHR158740/CARHR170230/CARHR197320/CARHR203640/CARHR227100/CARHR228820/CARHR236750/CARHR239760/CARHR244700/CARHR261210/CARHR264360/CARHR269410/CARHR274370/CARHR275250/CARHR291110/CARHR291740
GO:0009926	auxin polar transport	15/878	90/14134	0.00040186	0.00843224	AT1G12090/AT1G70370/AT1G76520/AT1G77110/AT3G16370/AT3G23050/AT2G05790/AT2G06850/AT2G26170/AT2G45470/AT3G49670/AT5G19530/AT5G13930/AT5G13140/AT3G28345	15	CARHR012450/CARHR063540/CARHR070070/CARHR070590/CARHR091590/CARHR098970/CARHR103380/CARHR103890/CARHR114940/CARHR140660/CARHR158740/CARHR193370/CARHR199500/CARHR200330/CARHR292620
GO:0048653	anther development	12/878	63/14134	0.000431477	0.0089028	AT1G64500/AT1G70370/AT1G72520/AT2G47880/AT2G02850/AT3G49670/AT3G62960/AT4G20270/AT4G22010/AT4G25640/AT5G56040/AT1G71695	12	CARHR046450/CARHR063540/CARHR065460/CARHR143270/CARHR145280/CARHR158740/CARHR173250/CARHR227100/CARHR228820/CARHR233060/CARHR269410/CARHR291110
GO:0080147	root hair cell development	23/878	175/14134	0.00052506	0.0103514	AT1G04040/AT1G12090/AT1G21310/AT1G37130/AT1G68530/AT1G70370/AT3G13750/AT3G16370/AT3G23050/AT2G06850/AT2G39900/AT3G49670/AT3G53420/AT3G54920/AT5G19530/AT5G16000/AT5G13140/AT4G12730/AT4G20270/AT4G22010/AT4G00150/AT4G03190/AT4G12420	23	CARHR003390/CARHR012450/CARHR021700/CARHR034720/CARHR061310/CARHR063540/CARHR088480/CARHR091590/CARHR098970/CARHR103890/CARHR134820/CARHR158740/CARHR163320/CARHR164900/CARHR193370/CARHR197320/CARHR200330/CARHR220550/CARHR227100/CARHR228820/CARHR248190/CARHR251620/CARHR253780
GO:0016108	tetraterpenoid metabolic process	16/878	102/14134	0.000526767	0.0103514	AT1G06570/AT1G15980/AT1G49380/AT1G57770/AT1G65230/AT1G67080/AT1G68530/AT3G15850/AT2G26170/AT3G26060/AT3G26570/AT5G45680/AT5G20140/AT5G04140/AT5G57030/AT5G58260	16	CARHR006180/CARHR016480/CARHR039390/CARHR054430/CARHR056840/CARHR059530/CARHR061310/CARHR090940/CARHR114940/CARHR147050/CARHR147580/CARHR176290/CARHR192690/CARHR209130/CARHR270780/CARHR272050
GO:0016116	carotenoid metabolic process	16/878	102/14134	0.000526767	0.0103514	AT1G06570/AT1G15980/AT1G49380/AT1G57770/AT1G65230/AT1G67080/AT1G68530/AT3G15850/AT2G26170/AT3G26060/AT3G26570/AT5G45680/AT5G20140/AT5G04140/AT5G57030/AT5G58260	16	CARHR006180/CARHR016480/CARHR039390/CARHR054430/CARHR056840/CARHR059530/CARHR061310/CARHR090940/CARHR114940/CARHR147050/CARHR147580/CARHR176290/CARHR192690/CARHR209130/CARHR270780/CARHR272050
GO:0060918	auxin transport	15/878	94/14134	0.000647094	0.0125172	AT1G12090/AT1G70370/AT1G76520/AT1G77110/AT3G16370/AT3G23050/AT2G05790/AT2G06850/AT2G26170/AT2G45470/AT3G49670/AT5G19530/AT5G13930/AT5G13140/AT3G28345	15	CARHR012450/CARHR063540/CARHR070070/CARHR070590/CARHR091590/CARHR098970/CARHR103380/CARHR103890/CARHR114940/CARHR140660/CARHR158740/CARHR193370/CARHR199500/CARHR200330/CARHR292620
GO:0009914	hormone transport	15/878	95/14134	0.00072526	0.0137161	AT1G12090/AT1G70370/AT1G76520/AT1G77110/AT3G16370/AT3G23050/AT2G05790/AT2G06850/AT2G26170/AT2G45470/AT3G49670/AT5G19530/AT5G13930/AT5G13140/AT3G28345	15	CARHR012450/CARHR063540/CARHR070070/CARHR070590/CARHR091590/CARHR098970/CARHR103380/CARHR103890/CARHR114940/CARHR140660/CARHR158740/CARHR193370/CARHR199500/CARHR200330/CARHR292620
GO:0009733	response to auxin	38/878	355/14134	0.000731231	0.0137161	AT1G01060/AT1G04240/AT1G15520/AT1G32450/AT5G63190/AT1G56150/AT1G74840/AT3G09600/AT3G12830/AT3G19580/AT3G23050/AT2G06850/AT2G28350/AT2G46830/AT3G28210/AT3G52400/AT3G59900/AT3G63010/AT5G47370/AT5G15310/AT5G13930/AT5G08640/AT5G07990/AT5G02840/AT5G37770/AT4G14560/AT4G15430/AT4G16780/AT4G38860/AT4G03190/AT4G11280/AT5G39610/AT5G54490/AT5G54510/AT5G57560/AT5G59780/AT5G63160/AT3G28345	38	CARHR001420/CARHR003570/CARHR016070/CARHR031900/CARHR043640/CARHR045910/CARHR068150/CARHR084010/CARHR087360/CARHR095030/CARHR098970/CARHR103890/CARHR121280/CARHR142180/CARHR149860/CARHR162170/CARHR170230/CARHR173300/CARHR174030/CARHR198000/CARHR199500/CARHR204340/CARHR205200/CARHR210490/CARHR215040/CARHR220770/CARHR222180/CARHR223400/CARHR247880/CARHR251620/CARHR255310/CARHR262680/CARHR267770/CAR…
GO:0015849	organic acid transport	29/878	248/14134	0.000762927	0.0138898	AT1G15520/AT1G44800/AT1G51800/AT1G52200/AT1G53920/AT1G62300/AT1G61800/AT1G65730/AT1G76520/AT1G79410/AT3G18250/AT3G18830/AT2G39210/AT2G39890/AT2G41190/AT3G48570/AT3G52400/AT3G55740/AT5G47560/AT5G26340/AT5G06570/AT4G20860/AT4G34230/AT4G35480/AT4G02330/AT4G12480/AT5G55050/AT5G59480/AT4G15610	29	CARHR016070/CARHR036060/CARHR041950/CARHR042340/CARHR044230/CARHR049820/CARHR050530/CARHR057590/CARHR070070/CARHR073070/CARHR093600/CARHR094250/CARHR133970/CARHR134810/CARHR136280/CARHR157370/CARHR162170/CARHR165850/CARHR173790/CARHR187060/CARHR206630/CARHR227430/CARHR242560/CARHR243810/CARHR250520/CARHR253710/CARHR268370/CARHR285850/CARHR290010
GO:0046942	carboxylic acid transport	29/878	248/14134	0.000762927	0.0138898	AT1G15520/AT1G44800/AT1G51800/AT1G52200/AT1G53920/AT1G62300/AT1G61800/AT1G65730/AT1G76520/AT1G79410/AT3G18250/AT3G18830/AT2G39210/AT2G39890/AT2G41190/AT3G48570/AT3G52400/AT3G55740/AT5G47560/AT5G26340/AT5G06570/AT4G20860/AT4G34230/AT4G35480/AT4G02330/AT4G12480/AT5G55050/AT5G59480/AT4G15610	29	CARHR016070/CARHR036060/CARHR041950/CARHR042340/CARHR044230/CARHR049820/CARHR050530/CARHR057590/CARHR070070/CARHR073070/CARHR093600/CARHR094250/CARHR133970/CARHR134810/CARHR136280/CARHR157370/CARHR162170/CARHR165850/CARHR173790/CARHR187060/CARHR206630/CARHR227430/CARHR242560/CARHR243810/CARHR250520/CARHR253710/CARHR268370/CARHR285850/CARHR290010
GO:0009814	defense response, incompatible interaction	47/878	470/14134	0.000829609	0.0148849	AT1G14360/AT1G15520/AT1G19670/AT1G33590/AT1G35710/AT1G68520/AT1G70530/AT1G76040/AT1G76110/AT3G01500/AT3G02550/AT2G05940/AT2G15080/AT2G17040/AT2G18660/AT2G29120/AT2G29650/AT2G30250/AT2G39210/AT2G43000/AT2G46400/AT3G12500/AT3G47480/AT3G52400/AT3G54920/AT3G60420/AT3G63010/AT5G25440/AT5G24530/AT5G14740/AT5G10760/AT5G10380/AT5G04140/AT5G02490/AT4G14220/AT4G14365/AT4G23810/AT4G27450/AT4G02410/AT4G04490…	47	CARHR014800/CARHR016070/CARHR020190/CARHR033050/CARHR034540/CARHR061300/CARHR063740/CARHR069570/CARHR069650/CARHR075450/CARHR076550/CARHR103580/CARHR105540/CARHR107380/CARHR109250/CARHR122410/CARHR122970/CARHR123570/CARHR133970/CARHR138060/CARHR141680/CARHR151150/CARHR156120/CARHR162170/CARHR164900/CARHR170740/CARHR173300/CARHR187760/CARHR188900/CARHR198570/CARHR202550/CARHR202920/CARHR209130/CAR…
GO:0030001	metal ion transport	43/878	423/14134	0.000981609	0.0173583	AT1G05200/AT1G12240/AT1G15520/AT1G18730/AT1G19150/AT1G26930/AT1G25560/AT1G29280/AT1G32080/AT1G32450/AT1G52200/AT1G72610/AT1G80830/AT3G04110/AT3G16470/AT3G21510/AT3G21710/AT3G23000/AT3G23090/AT3G23810/AT3G25410/AT2G30070/AT2G30520/AT2G31390/AT2G47160/AT3G52840/AT3G53420/AT3G54820/AT3G56090/AT3G61430/AT5G47560/AT5G27290/AT5G17860/AT5G17520/AT5G17450/AT5G03760/AT5G02160/AT4G12730/AT4G18360/AT4G12110…	43	CARHR004670/CARHR012540/CARHR016070/CARHR019370/CARHR019750/CARHR025010/CARHR025890/CARHR028600/CARHR031430/CARHR031900/CARHR042340/CARHR065520/CARHR073640/CARHR078240/CARHR091680/CARHR097440/CARHR097660/CARHR098940/CARHR099000/CARHR099810/CARHR101710/CARHR123370/CARHR123970/CARHR125020/CARHR142550/CARHR162710/CARHR163320/CARHR164760/CARHR166170/CARHR171770/CARHR173790/CARHR185910/CARHR195310/CAR…
GO:0016109	tetraterpenoid biosynthetic process	15/878	98/14134	0.00100953	0.0173583	AT1G06570/AT1G15980/AT1G49380/AT1G57770/AT1G65230/AT1G68530/AT3G15850/AT2G26170/AT3G26060/AT3G26570/AT5G45680/AT5G20140/AT5G04140/AT5G57030/AT5G58260	15	CARHR006180/CARHR016480/CARHR039390/CARHR054430/CARHR056840/CARHR061310/CARHR090940/CARHR114940/CARHR147050/CARHR147580/CARHR176290/CARHR192690/CARHR209130/CARHR270780/CARHR272050
GO:0016117	carotenoid biosynthetic process	15/878	98/14134	0.00100953	0.0173583	AT1G06570/AT1G15980/AT1G49380/AT1G57770/AT1G65230/AT1G68530/AT3G15850/AT2G26170/AT3G26060/AT3G26570/AT5G45680/AT5G20140/AT5G04140/AT5G57030/AT5G58260	15	CARHR006180/CARHR016480/CARHR039390/CARHR054430/CARHR056840/CARHR061310/CARHR090940/CARHR114940/CARHR147050/CARHR147580/CARHR176290/CARHR192690/CARHR209130/CARHR270780/CARHR272050
GO:0000160	phosphorelay signal transduction system	17/878	119/14134	0.00106833	0.0181177	AT1G04310/AT1G17750/AT1G25560/AT1G64710/AT1G72520/AT3G16360/AT3G16770/AT3G21510/AT3G23240/AT2G16720/AT2G36970/AT2G43580/AT3G12500/AT3G63010/AT5G47230/AT5G47220/AT5G39610	17	CARHR003640/CARHR018360/CARHR025890/CARHR046190/CARHR065460/CARHR091570/CARHR092020/CARHR097440/CARHR099190/CARHR106950/CARHR131430/CARHR138740/CARHR151150/CARHR173300/CARHR174130/CARHR174140/CARHR262680
GO:0006721	terpenoid metabolic process	26/878	220/14134	0.00119707	0.0200266	AT1G06570/AT1G15980/AT1G49380/AT1G52400/AT1G57770/AT1G65230/AT1G67080/AT1G67100/AT1G68530/AT3G15850/AT2G04240/AT2G26170/AT2G29090/AT3G26060/AT3G26570/AT3G26840/AT3G59580/AT5G45680/AT5G44630/AT5G20960/AT5G20140/AT5G04220/AT5G04140/AT4G37760/AT5G57030/AT5G58260	26	CARHR006180/CARHR016480/CARHR039390/CARHR042540/CARHR054430/CARHR056840/CARHR059530/CARHR059550/CARHR061310/CARHR090940/CARHR102100/CARHR114940/CARHR122370/CARHR147050/CARHR147580/CARHR147910/CARHR169970/CARHR176290/CARHR178290/CARHR191880/CARHR192690/CARHR209050/CARHR209130/CARHR246150/CARHR270780/CARHR272050
GO:0009962	regulation of flavonoid biosynthetic process	16/878	110/14134	0.00121933	0.0200756	AT1G18740/AT1G64370/AT1G74840/AT3G01860/AT3G23000/AT2G05940/AT2G26170/AT2G26330/AT2G28350/AT2G37040/AT3G44720/AT3G52400/AT5G17220/AT5G13930/AT4G34230/AT4G05590	16	CARHR019380/CARHR046570/CARHR068150/CARHR075070/CARHR098940/CARHR103580/CARHR114940/CARHR118480/CARHR121280/CARHR131540/CARHR151470/CARHR162170/CARHR195990/CARHR199500/CARHR242560/CARHR253500
GO:0006098	pentose-phosphate shunt	22/878	175/14134	0.00124865	0.0200756	AT1G10360/AT1G14150/AT1G15980/AT1G18730/AT1G19150/AT1G51110/AT1G65230/AT1G75690/AT3G01500/AT3G03190/AT3G14210/AT3G22210/AT2G29630/AT3G47430/AT3G55330/AT5G19220/AT5G17520/AT4G26530/AT5G51720/AT5G52970/AT5G58260/AT1G64770	22	CARHR010490/CARHR014540/CARHR016480/CARHR019370/CARHR019750/CARHR041130/CARHR056840/CARHR069090/CARHR075450/CARHR077210/CARHR089110/CARHR098100/CARHR122950/CARHR156070/CARHR165310/CARHR193740/CARHR195670/CARHR234110/CARHR264580/CARHR265950/CARHR272050/CARHR287400
GO:0051156	glucose 6-phosphate metabolic process	22/878	175/14134	0.00124865	0.0200756	AT1G10360/AT1G14150/AT1G15980/AT1G18730/AT1G19150/AT1G51110/AT1G65230/AT1G75690/AT3G01500/AT3G03190/AT3G14210/AT3G22210/AT2G29630/AT3G47430/AT3G55330/AT5G19220/AT5G17520/AT4G26530/AT5G51720/AT5G52970/AT5G58260/AT1G64770	22	CARHR010490/CARHR014540/CARHR016480/CARHR019370/CARHR019750/CARHR041130/CARHR056840/CARHR069090/CARHR075450/CARHR077210/CARHR089110/CARHR098100/CARHR122950/CARHR156070/CARHR165310/CARHR193740/CARHR195670/CARHR234110/CARHR264580/CARHR265950/CARHR272050/CARHR287400
GO:0009620	response to fungus	44/878	442/14134	0.00131441	0.020862	AT1G01470/AT1G10760/AT1G15520/AT1G19670/AT1G37130/AT1G51800/AT1G52400/AT1G52410/AT1G68300/AT1G70700/AT1G71100/AT1G72520/AT3G01500/AT3G03270/AT3G09260/AT3G14310/AT2G05940/AT2G15890/AT2G26330/AT2G29650/AT2G37130/AT2G39210/AT2G42530/AT3G12500/AT3G47480/AT3G50760/AT3G52400/AT3G62550/AT3G63010/AT5G24530/AT5G14740/AT5G10380/AT5G09440/AT5G05600/AT4G14365/AT4G21980/AT4G23810/AT4G30650/AT4G02330/AT4G04490…	44	CARHR000900/CARHR010980/CARHR016070/CARHR020190/CARHR034720/CARHR041950/CARHR042540/CARHR042550/CARHR060980/CARHR063960/CARHR064390/CARHR065460/CARHR075450/CARHR077290/CARHR083620/CARHR089480/CARHR103580/CARHR106220/CARHR118480/CARHR122970/CARHR131640/CARHR133970/CARHR137650/CARHR151150/CARHR156120/CARHR160270/CARHR162170/CARHR172810/CARHR173300/CARHR188900/CARHR198570/CARHR202920/CARHR203960/CAR…
GO:0048574	long-day photoperiodism, flowering	6/878	21/14134	0.00136701	0.0214222	AT1G01060/AT3G09600/AT2G46830/AT5G37770/AT4G15430/AT5G61380	6	CARHR001420/CARHR084010/CARHR142180/CARHR215040/CARHR222180/CARHR275140
GO:0019252	starch biosynthetic process	22/878	177/14134	0.0014491	0.0224248	AT1G10760/AT1G18730/AT1G43560/AT1G49380/AT1G65230/AT1G73600/AT3G03190/AT3G14210/AT3G22210/AT2G04700/AT2G29630/AT2G35960/AT3G29320/AT3G46970/AT3G63160/AT5G26570/AT5G17520/AT4G26530/AT4G30020/AT4G36530/AT4G04340/AT5G58260	22	CARHR010980/CARHR019370/CARHR035380/CARHR039390/CARHR056840/CARHR066620/CARHR077210/CARHR089110/CARHR098100/CARHR102650/CARHR122950/CARHR130220/CARHR154040/CARHR155610/CARHR173480/CARHR187040/CARHR195670/CARHR234110/CARHR237940/CARHR244840/CARHR253100/CARHR272050
GO:0006865	amino acid transport	26/878	224/14134	0.00155403	0.0237517	AT1G44800/AT1G51800/AT1G52200/AT1G53920/AT1G62300/AT1G65730/AT1G76520/AT1G79410/AT3G18250/AT3G18830/AT2G39210/AT2G39890/AT2G41190/AT3G48570/AT3G52400/AT3G55740/AT5G26340/AT5G06570/AT4G20860/AT4G34230/AT4G35480/AT4G02330/AT4G12480/AT5G55050/AT5G59480/AT4G15610	26	CARHR036060/CARHR041950/CARHR042340/CARHR044230/CARHR049820/CARHR057590/CARHR070070/CARHR073070/CARHR093600/CARHR094250/CARHR133970/CARHR134810/CARHR136280/CARHR157370/CARHR162170/CARHR165850/CARHR187060/CARHR206630/CARHR227430/CARHR242560/CARHR243810/CARHR250520/CARHR253710/CARHR268370/CARHR285850/CARHR290010
GO:0006739	NADP metabolic process	22/878	179/14134	0.00167646	0.0253105	AT1G10360/AT1G14150/AT1G15980/AT1G18730/AT1G19150/AT1G51110/AT1G65230/AT1G75690/AT3G01500/AT3G03190/AT3G14210/AT3G22210/AT2G29630/AT3G47430/AT3G55330/AT5G19220/AT5G17520/AT4G26530/AT5G51720/AT5G52970/AT5G58260/AT1G64770	22	CARHR010490/CARHR014540/CARHR016480/CARHR019370/CARHR019750/CARHR041130/CARHR056840/CARHR069090/CARHR075450/CARHR077210/CARHR089110/CARHR098100/CARHR122950/CARHR156070/CARHR165310/CARHR193740/CARHR195670/CARHR234110/CARHR264580/CARHR265950/CARHR272050/CARHR287400
GO:0048571	long-day photoperiodism	6/878	22/14134	0.00178197	0.026545	AT1G01060/AT3G09600/AT2G46830/AT5G37770/AT4G15430/AT5G61380	6	CARHR001420/CARHR084010/CARHR142180/CARHR215040/CARHR222180/CARHR275140
GO:2000377	regulation of reactive oxygen species metabolic process	22/878	180/14134	0.00180111	0.026545	AT1G15520/AT1G19670/AT1G33590/AT1G67080/AT1G68520/AT1G76110/AT3G01500/AT3G02550/AT2G15080/AT2G29650/AT3G47480/AT3G52400/AT5G24530/AT5G14920/AT5G14740/AT5G10380/AT5G37770/AT4G14220/AT4G14365/AT4G23810/AT4G27450/AT3G28510	22	CARHR016070/CARHR020190/CARHR033050/CARHR059530/CARHR061300/CARHR069650/CARHR075450/CARHR076550/CARHR105540/CARHR122970/CARHR156120/CARHR162170/CARHR188900/CARHR198420/CARHR198570/CARHR202920/CARHR215040/CARHR220300/CARHR220580/CARHR231200/CARHR235130/CARHR286780
GO:0042545	cell wall modification	21/878	169/14134	0.00184391	0.0268559	AT1G01300/AT1G10550/AT1G69530/AT1G70710/AT3G15680/AT3G17840/AT3G22120/AT3G25150/AT2G28790/AT2G40610/AT2G03090/AT3G26570/AT3G45970/AT3G54920/AT3G55500/AT5G46330/AT5G44630/AT5G02260/AT4G17030/AT4G39950/AT4G38210	21	CARHR001150/CARHR010710/CARHR062490/CARHR063970/CARHR090770/CARHR093190/CARHR098010/CARHR101470/CARHR121930/CARHR135720/CARHR145440/CARHR147580/CARHR154330/CARHR164900/CARHR165550/CARHR175480/CARHR178290/CARHR211110/CARHR223590/CARHR246750/CARHR293980
GO:0015698	inorganic anion transport	23/878	192/14134	0.00187306	0.0269634	AT1G14040/AT1G29280/AT1G32450/AT1G52200/AT1G70410/AT1G80760/AT3G16460/AT3G21510/AT3G21710/AT3G23090/AT2G22470/AT2G29650/AT2G47160/AT3G26570/AT3G27170/AT3G12500/AT3G51895/AT5G20150/AT4G17550/AT4G20860/AT4G26970/AT4G01720/AT4G15610	23	CARHR014420/CARHR028600/CARHR031900/CARHR042340/CARHR063580/CARHR073740/CARHR091670/CARHR097440/CARHR097660/CARHR099000/CARHR113660/CARHR122970/CARHR142550/CARHR147580/CARHR148370/CARHR151150/CARHR161530/CARHR192680/CARHR224250/CARHR227430/CARHR234580/CARHR249960/CARHR290010
GO:0010286	heat acclimation	12/878	74/14134	0.00189569	0.0269755	AT1G01470/AT1G76590/AT3G16770/AT2G17840/AT2G30250/AT3G28210/AT5G07100/AT4G21980/AT4G33985/AT4G35480/AT4G37370/AT5G59720	12	CARHR000900/CARHR070140/CARHR092020/CARHR108340/CARHR123570/CARHR149860/CARHR206030/CARHR228790/CARHR242120/CARHR243810/CARHR245750/CARHR273300
GO:0005982	starch metabolic process	25/878	216/14134	0.00197068	0.0277238	AT1G10760/AT1G18730/AT1G43560/AT1G49380/AT1G65230/AT1G68560/AT1G70370/AT1G73600/AT3G03190/AT3G14210/AT3G22210/AT2G04700/AT2G29630/AT2G35960/AT3G29320/AT3G46970/AT3G63160/AT5G26570/AT5G17520/AT4G26530/AT4G30020/AT4G35090/AT4G36530/AT4G04340/AT5G58260	25	CARHR010980/CARHR019370/CARHR035380/CARHR039390/CARHR056840/CARHR061350/CARHR063540/CARHR066620/CARHR077210/CARHR089110/CARHR098100/CARHR102650/CARHR122950/CARHR130220/CARHR154040/CARHR155610/CARHR173480/CARHR187040/CARHR195670/CARHR234110/CARHR237940/CARHR243370/CARHR244840/CARHR253100/CARHR272050
GO:0010583	response to cyclopentenone	17/878	126/14134	0.00201667	0.0279118	AT1G04240/AT1G10360/AT1G62300/AT1G70710/AT1G79410/AT2G41380/AT3G28210/AT3G28740/AT5G13330/AT4G12730/AT4G14560/AT4G20860/AT4G36990/AT5G54490/AT5G54510/AT5G57560/AT4G15610	17	CARHR003570/CARHR010490/CARHR049820/CARHR063970/CARHR073070/CARHR136510/CARHR149860/CARHR151720/CARHR200110/CARHR220550/CARHR220770/CARHR227430/CARHR245510/CARHR267770/CARHR267790/CARHR271330/CARHR290010
GO:0016143	S-glycoside metabolic process	22/878	182/14134	0.00207422	0.0279118	AT1G19150/AT1G21120/AT1G65230/AT1G75900/AT3G03190/AT3G14210/AT3G16410/AT2G29630/AT2G31790/AT2G46650/AT3G26060/AT3G58990/AT5G17520/AT5G10380/AT4G23600/AT4G27520/AT4G30020/AT4G37430/AT4G39950/AT4G39940/AT4G39800/AT4G04610	22	CARHR019750/CARHR021580/CARHR056840/CARHR069450/CARHR077210/CARHR089110/CARHR091610/CARHR122950/CARHR125460/CARHR142000/CARHR147050/CARHR169370/CARHR195670/CARHR202920/CARHR230970/CARHR235200/CARHR237940/CARHR245810/CARHR246750/CARHR246760/CARHR246900/CARHR252940
GO:0019757	glycosinolate metabolic process	22/878	182/14134	0.00207422	0.0279118	AT1G19150/AT1G21120/AT1G65230/AT1G75900/AT3G03190/AT3G14210/AT3G16410/AT2G29630/AT2G31790/AT2G46650/AT3G26060/AT3G58990/AT5G17520/AT5G10380/AT4G23600/AT4G27520/AT4G30020/AT4G37430/AT4G39950/AT4G39940/AT4G39800/AT4G04610	22	CARHR019750/CARHR021580/CARHR056840/CARHR069450/CARHR077210/CARHR089110/CARHR091610/CARHR122950/CARHR125460/CARHR142000/CARHR147050/CARHR169370/CARHR195670/CARHR202920/CARHR230970/CARHR235200/CARHR237940/CARHR245810/CARHR246750/CARHR246760/CARHR246900/CARHR252940
GO:0019760	glucosinolate metabolic process	22/878	182/14134	0.00207422	0.0279118	AT1G19150/AT1G21120/AT1G65230/AT1G75900/AT3G03190/AT3G14210/AT3G16410/AT2G29630/AT2G31790/AT2G46650/AT3G26060/AT3G58990/AT5G17520/AT5G10380/AT4G23600/AT4G27520/AT4G30020/AT4G37430/AT4G39950/AT4G39940/AT4G39800/AT4G04610	22	CARHR019750/CARHR021580/CARHR056840/CARHR069450/CARHR077210/CARHR089110/CARHR091610/CARHR122950/CARHR125460/CARHR142000/CARHR147050/CARHR169370/CARHR195670/CARHR202920/CARHR230970/CARHR235200/CARHR237940/CARHR245810/CARHR246750/CARHR246760/CARHR246900/CARHR252940
GO:0071669	plant-type cell wall organization or biogenesis	32/878	305/14134	0.00255004	0.0339457	AT1G01300/AT1G04040/AT1G09780/AT1G10550/AT1G11580/AT1G12500/AT1G41830/AT1G68560/AT1G69530/AT1G70370/AT1G70710/AT3G15680/AT3G16370/AT3G17840/AT3G25150/AT2G04780/AT2G26330/AT2G28790/AT2G40610/AT2G45470/AT2G03090/AT3G45970/AT3G49670/AT3G55500/AT5G44630/AT5G26570/AT5G02260/AT4G17030/AT4G36360/AT4G04340/AT5G57560/AT4G38210	32	CARHR001150/CARHR003390/CARHR009750/CARHR010710/CARHR011870/CARHR012790/CARHR034830/CARHR061350/CARHR062490/CARHR063540/CARHR063970/CARHR090770/CARHR091590/CARHR093190/CARHR101470/CARHR102750/CARHR118480/CARHR121930/CARHR135720/CARHR140660/CARHR145440/CARHR154330/CARHR158740/CARHR165550/CARHR178290/CARHR187040/CARHR211110/CARHR223590/CARHR244700/CARHR253100/CARHR271330/CARHR293980
GO:0010941	regulation of cell death	37/878	368/14134	0.00259726	0.0339984	AT1G15520/AT1G18740/AT1G19670/AT1G22400/AT1G33590/AT1G64370/AT1G68520/AT1G74840/AT1G76110/AT3G01860/AT3G01500/AT3G23000/AT2G05940/AT2G15080/AT2G26170/AT2G27500/AT2G29650/AT2G30250/AT2G34770/AT3G28210/AT3G44720/AT3G47480/AT3G50260/AT3G52400/AT3G63010/AT5G25440/AT5G24530/AT5G14740/AT5G10380/AT4G14220/AT4G14365/AT4G23810/AT4G25110/AT4G34230/AT4G04490/AT4G05590/AT4G12480	37	CARHR016070/CARHR019380/CARHR020190/CARHR022750/CARHR033050/CARHR046570/CARHR061300/CARHR068150/CARHR069650/CARHR075070/CARHR075450/CARHR098940/CARHR103580/CARHR105540/CARHR114940/CARHR120160/CARHR122970/CARHR123570/CARHR128930/CARHR149860/CARHR151470/CARHR156120/CARHR159610/CARHR162170/CARHR173300/CARHR187760/CARHR188900/CARHR198570/CARHR202920/CARHR220300/CARHR220580/CARHR231200/CARHR232500/CAR…
GO:0098771	inorganic ion homeostasis	21/878	174/14134	0.00263945	0.0339984	AT1G05200/AT1G29280/AT1G32450/AT1G70610/AT1G80830/AT3G04110/AT3G21710/AT3G23090/AT2G29120/AT2G47160/AT3G47420/AT3G53420/AT3G54820/AT3G56090/AT5G47560/AT5G04340/AT4G17550/AT4G37650/AT5G51720/AT5G63530/AT3G63380	21	CARHR004670/CARHR028600/CARHR031900/CARHR063840/CARHR073640/CARHR078240/CARHR097660/CARHR099000/CARHR122410/CARHR142550/CARHR156060/CARHR163320/CARHR164760/CARHR166170/CARHR173790/CARHR208950/CARHR224250/CARHR246030/CARHR264580/CARHR277390/CARHR291590
GO:0015711	organic anion transport	29/878	269/14134	0.00266809	0.0339984	AT1G15520/AT1G44800/AT1G51800/AT1G52200/AT1G53920/AT1G62300/AT1G61800/AT1G65730/AT1G76520/AT1G79410/AT3G18250/AT3G18830/AT2G39210/AT2G39890/AT2G41190/AT3G48570/AT3G52400/AT3G55740/AT5G47560/AT5G26340/AT5G06570/AT4G20860/AT4G34230/AT4G35480/AT4G02330/AT4G12480/AT5G55050/AT5G59480/AT4G15610	29	CARHR016070/CARHR036060/CARHR041950/CARHR042340/CARHR044230/CARHR049820/CARHR050530/CARHR057590/CARHR070070/CARHR073070/CARHR093600/CARHR094250/CARHR133970/CARHR134810/CARHR136280/CARHR157370/CARHR162170/CARHR165850/CARHR173790/CARHR187060/CARHR206630/CARHR227430/CARHR242560/CARHR243810/CARHR250520/CARHR253710/CARHR268370/CARHR285850/CARHR290010
GO:0009867	jasmonic acid mediated signaling pathway	28/878	257/14134	0.00269131	0.0339984	AT1G15520/AT1G19670/AT1G22400/AT1G33590/AT1G68520/AT1G70700/AT1G76110/AT3G01500/AT3G17860/AT3G23240/AT2G05940/AT2G15080/AT2G27500/AT2G29650/AT3G28210/AT3G47480/AT3G52400/AT3G63010/AT5G47220/AT5G27320/AT5G24530/AT5G14740/AT5G10380/AT5G05600/AT4G14220/AT4G14365/AT4G23810/AT4G04490	28	CARHR016070/CARHR020190/CARHR022750/CARHR033050/CARHR061300/CARHR063960/CARHR069650/CARHR075450/CARHR093210/CARHR099190/CARHR103580/CARHR105540/CARHR120160/CARHR122970/CARHR149860/CARHR156120/CARHR162170/CARHR173300/CARHR174140/CARHR185920/CARHR188900/CARHR198570/CARHR202920/CARHR207680/CARHR220300/CARHR220580/CARHR231200/CARHR253020
GO:0071395	cellular response to jasmonic acid stimulus	28/878	257/14134	0.00269131	0.0339984	AT1G15520/AT1G19670/AT1G22400/AT1G33590/AT1G68520/AT1G70700/AT1G76110/AT3G01500/AT3G17860/AT3G23240/AT2G05940/AT2G15080/AT2G27500/AT2G29650/AT3G28210/AT3G47480/AT3G52400/AT3G63010/AT5G47220/AT5G27320/AT5G24530/AT5G14740/AT5G10380/AT5G05600/AT4G14220/AT4G14365/AT4G23810/AT4G04490	28	CARHR016070/CARHR020190/CARHR022750/CARHR033050/CARHR061300/CARHR063960/CARHR069650/CARHR075450/CARHR093210/CARHR099190/CARHR103580/CARHR105540/CARHR120160/CARHR122970/CARHR149860/CARHR156120/CARHR162170/CARHR173300/CARHR174140/CARHR185920/CARHR188900/CARHR198570/CARHR202920/CARHR207680/CARHR220300/CARHR220580/CARHR231200/CARHR253020
GO:0009873	ethylene-activated signaling pathway	15/878	108/14134	0.00271921	0.0340038	AT1G04310/AT1G17750/AT1G25560/AT1G64710/AT1G72520/AT3G16770/AT3G23240/AT2G16720/AT2G36970/AT2G43580/AT3G12500/AT3G63010/AT5G47230/AT5G47220/AT5G39610	15	CARHR003640/CARHR018360/CARHR025890/CARHR046190/CARHR065460/CARHR092020/CARHR099190/CARHR106950/CARHR131430/CARHR138740/CARHR151150/CARHR173300/CARHR174130/CARHR174140/CARHR262680
GO:0000165	MAPK cascade	23/878	198/14134	0.00279127	0.0342137	AT1G15520/AT1G19670/AT1G33590/AT1G35710/AT1G68520/AT1G76110/AT3G01500/AT3G02800/AT2G05940/AT2G15080/AT2G17040/AT2G29650/AT3G47480/AT3G52400/AT3G63010/AT5G24530/AT5G14740/AT5G10760/AT5G10380/AT4G14220/AT4G14365/AT4G23810/AT4G04490	23	CARHR016070/CARHR020190/CARHR033050/CARHR034540/CARHR061300/CARHR069650/CARHR075450/CARHR076810/CARHR103580/CARHR105540/CARHR107380/CARHR122970/CARHR156120/CARHR162170/CARHR173300/CARHR188900/CARHR198570/CARHR202550/CARHR202920/CARHR220300/CARHR220580/CARHR231200/CARHR253020
GO:0023014	signal transduction by protein phosphorylation	23/878	198/14134	0.00279127	0.0342137	AT1G15520/AT1G19670/AT1G33590/AT1G35710/AT1G68520/AT1G76110/AT3G01500/AT3G02800/AT2G05940/AT2G15080/AT2G17040/AT2G29650/AT3G47480/AT3G52400/AT3G63010/AT5G24530/AT5G14740/AT5G10760/AT5G10380/AT4G14220/AT4G14365/AT4G23810/AT4G04490	23	CARHR016070/CARHR020190/CARHR033050/CARHR034540/CARHR061300/CARHR069650/CARHR075450/CARHR076810/CARHR103580/CARHR105540/CARHR107380/CARHR122970/CARHR156120/CARHR162170/CARHR173300/CARHR188900/CARHR198570/CARHR202550/CARHR202920/CARHR220300/CARHR220580/CARHR231200/CARHR253020
GO:0006869	lipid transport	13/878	88/14134	0.00295074	0.0358139	AT1G12090/AT1G15520/AT1G48750/AT1G62510/AT1G62500/AT3G22120/AT3G43720/AT2G37870/AT5G01870/AT4G33550/AT4G00165/AT4G12480/AT5G59310	13	CARHR012450/CARHR016070/CARHR038680/CARHR049410/CARHR049420/CARHR098010/CARHR114550/CARHR132420/CARHR212220/CARHR241650/CARHR248210/CARHR253710/CARHR285680
GO:0044550	secondary metabolite biosynthetic process	29/878	272/14134	0.00313808	0.0377179	AT1G01120/AT1G19150/AT1G61810/AT1G58170/AT1G65230/AT1G71030/AT1G75900/AT3G03190/AT3G14210/AT3G16920/AT2G26170/AT2G31790/AT2G37040/AT2G43000/AT2G46650/AT3G26060/AT3G58990/AT5G17520/AT5G13930/AT5G10380/AT4G23600/AT4G27520/AT4G30020/AT4G34230/AT4G37980/AT4G39950/AT4G39940/AT4G39800/AT4G04610	29	CARHR001340/CARHR019750/CARHR050520/CARHR053910/CARHR056840/CARHR064320/CARHR069450/CARHR077210/CARHR089110/CARHR092200/CARHR114940/CARHR125460/CARHR131540/CARHR138060/CARHR142000/CARHR147050/CARHR169370/CARHR195670/CARHR199500/CARHR202920/CARHR230970/CARHR235200/CARHR237940/CARHR242560/CARHR246390/CARHR246750/CARHR246760/CARHR246900/CARHR252940
GO:1901657	glycosyl compound metabolic process	24/878	212/14134	0.00320732	0.0381795	AT1G19150/AT1G21120/AT1G65230/AT1G71100/AT1G75900/AT3G03190/AT3G14210/AT3G16410/AT2G19570/AT2G29630/AT2G31790/AT2G46650/AT3G26060/AT3G58990/AT5G17520/AT5G10380/AT4G23600/AT4G27520/AT4G30020/AT4G37430/AT4G39950/AT4G39940/AT4G39800/AT4G04610	24	CARHR019750/CARHR021580/CARHR056840/CARHR064390/CARHR069450/CARHR077210/CARHR089110/CARHR091610/CARHR110010/CARHR122950/CARHR125460/CARHR142000/CARHR147050/CARHR169370/CARHR195670/CARHR202920/CARHR230970/CARHR235200/CARHR237940/CARHR245810/CARHR246750/CARHR246760/CARHR246900/CARHR252940
GO:0009627	systemic acquired resistance	39/878	399/14134	0.00331736	0.0391133	AT1G14360/AT1G15520/AT1G19670/AT1G33590/AT1G68520/AT1G70530/AT1G76040/AT1G76110/AT3G01500/AT3G02550/AT2G05940/AT2G15080/AT2G18660/AT2G29120/AT2G29650/AT2G30250/AT2G39210/AT2G43000/AT2G46400/AT3G47480/AT3G52400/AT3G60420/AT3G63010/AT5G25440/AT5G24530/AT5G14740/AT5G10760/AT5G10380/AT5G02490/AT4G14220/AT4G14365/AT4G23810/AT4G27450/AT4G02410/AT4G04490/AT4G10500/AT5G60950/AT5G64000/AT3G28510	39	CARHR014800/CARHR016070/CARHR020190/CARHR033050/CARHR061300/CARHR063740/CARHR069570/CARHR069650/CARHR075450/CARHR076550/CARHR103580/CARHR105540/CARHR109250/CARHR122410/CARHR122970/CARHR123570/CARHR133970/CARHR138060/CARHR141680/CARHR156120/CARHR162170/CARHR170740/CARHR173300/CARHR187760/CARHR188900/CARHR198570/CARHR202550/CARHR202920/CARHR210890/CARHR220300/CARHR220580/CARHR231200/CARHR235130/CAR…
GO:0018958	phenol-containing compound metabolic process	23/878	201/14134	0.00337745	0.0394461	AT1G15520/AT1G71030/AT1G76040/AT3G01500/AT2G05940/AT2G29650/AT2G37040/AT2G46400/AT3G47480/AT3G48720/AT3G52400/AT3G60420/AT5G25440/AT5G24530/AT5G14740/AT5G04140/AT5G02490/AT4G14365/AT4G23810/AT4G04490/AT4G12480/AT4G10500/AT5G60950	23	CARHR016070/CARHR064320/CARHR069570/CARHR075450/CARHR103580/CARHR122970/CARHR131540/CARHR141680/CARHR156120/CARHR157470/CARHR162170/CARHR170740/CARHR187760/CARHR188900/CARHR198570/CARHR209130/CARHR210890/CARHR220580/CARHR231200/CARHR253020/CARHR253710/CARHR256130/CARHR274630
GO:0043067	regulation of programmed cell death	36/878	363/14134	0.00369183	0.0427148	AT1G15520/AT1G18740/AT1G19670/AT1G22400/AT1G33590/AT1G64370/AT1G68520/AT1G74840/AT1G76110/AT3G01860/AT3G01500/AT3G23000/AT2G05940/AT2G15080/AT2G26170/AT2G27500/AT2G29650/AT2G30250/AT2G34770/AT3G28210/AT3G44720/AT3G47480/AT3G52400/AT3G63010/AT5G25440/AT5G24530/AT5G14740/AT5G10380/AT4G14220/AT4G14365/AT4G23810/AT4G25110/AT4G34230/AT4G04490/AT4G05590/AT4G12480	36	CARHR016070/CARHR019380/CARHR020190/CARHR022750/CARHR033050/CARHR046570/CARHR061300/CARHR068150/CARHR069650/CARHR075070/CARHR075450/CARHR098940/CARHR103580/CARHR105540/CARHR114940/CARHR120160/CARHR122970/CARHR123570/CARHR128930/CARHR149860/CARHR151470/CARHR156120/CARHR162170/CARHR173300/CARHR187760/CARHR188900/CARHR198570/CARHR202920/CARHR220300/CARHR220580/CARHR231200/CARHR232500/CARHR242560/CAR…
GO:0009626	plant-type hypersensitive response	36/878	365/14134	0.0040362	0.0462669	AT1G15520/AT1G18740/AT1G19670/AT1G22400/AT1G33590/AT1G64370/AT1G68520/AT1G74840/AT1G76110/AT3G01860/AT3G01500/AT3G23000/AT2G05940/AT2G15080/AT2G26170/AT2G27500/AT2G29650/AT2G30250/AT3G28210/AT3G44720/AT3G47480/AT3G52400/AT3G63010/AT5G25440/AT5G24530/AT5G14740/AT5G10380/AT4G14220/AT4G14365/AT4G23810/AT4G34230/AT4G37980/AT4G04490/AT4G05590/AT4G12480/AT5G54250	36	CARHR016070/CARHR019380/CARHR020190/CARHR022750/CARHR033050/CARHR046570/CARHR061300/CARHR068150/CARHR069650/CARHR075070/CARHR075450/CARHR098940/CARHR103580/CARHR105540/CARHR114940/CARHR120160/CARHR122970/CARHR123570/CARHR149860/CARHR151470/CARHR156120/CARHR162170/CARHR173300/CARHR187760/CARHR188900/CARHR198570/CARHR202920/CARHR220300/CARHR220580/CARHR231200/CARHR242560/CARHR246390/CARHR253020/CAR…
GO:0034050	host programmed cell death induced by symbiont	36/878	366/14134	0.0042184	0.0469038	AT1G15520/AT1G18740/AT1G19670/AT1G22400/AT1G33590/AT1G64370/AT1G68520/AT1G74840/AT1G76110/AT3G01860/AT3G01500/AT3G23000/AT2G05940/AT2G15080/AT2G26170/AT2G27500/AT2G29650/AT2G30250/AT3G28210/AT3G44720/AT3G47480/AT3G52400/AT3G63010/AT5G25440/AT5G24530/AT5G14740/AT5G10380/AT4G14220/AT4G14365/AT4G23810/AT4G34230/AT4G37980/AT4G04490/AT4G05590/AT4G12480/AT5G54250	36	CARHR016070/CARHR019380/CARHR020190/CARHR022750/CARHR033050/CARHR046570/CARHR061300/CARHR068150/CARHR069650/CARHR075070/CARHR075450/CARHR098940/CARHR103580/CARHR105540/CARHR114940/CARHR120160/CARHR122970/CARHR123570/CARHR149860/CARHR151470/CARHR156120/CARHR162170/CARHR173300/CARHR187760/CARHR188900/CARHR198570/CARHR202920/CARHR220300/CARHR220580/CARHR231200/CARHR242560/CARHR246390/CARHR253020/CAR…
GO:0051193	regulation of cofactor metabolic process	21/878	181/14134	0.00422355	0.0469038	AT1G15520/AT1G19670/AT1G33590/AT1G68520/AT1G76110/AT3G01500/AT3G02550/AT3G22840/AT2G15080/AT2G29650/AT3G47480/AT3G52400/AT5G24530/AT5G14740/AT5G10380/AT4G14220/AT4G14365/AT4G23810/AT4G27450/AT5G56860/AT3G28510	21	CARHR016070/CARHR020190/CARHR033050/CARHR061300/CARHR069650/CARHR075450/CARHR076550/CARHR098700/CARHR105540/CARHR122970/CARHR156120/CARHR162170/CARHR188900/CARHR198570/CARHR202920/CARHR220300/CARHR220580/CARHR231200/CARHR235130/CARHR270600/CARHR286780
GO:0071369	cellular response to ethylene stimulus	16/878	124/14134	0.00422908	0.0469038	AT1G04310/AT1G17750/AT1G25560/AT1G64710/AT1G72520/AT3G16770/AT3G23240/AT2G16720/AT2G36970/AT2G43580/AT3G12500/AT3G63010/AT5G47230/AT5G47220/AT5G39610/AT5G55620	16	CARHR003640/CARHR018360/CARHR025890/CARHR046190/CARHR065460/CARHR092020/CARHR099190/CARHR106950/CARHR131430/CARHR138740/CARHR151150/CARHR173300/CARHR174130/CARHR174140/CARHR262680/CARHR268930
GO:0045088	regulation of innate immune response	37/878	379/14134	0.00424782	0.0469038	AT1G15520/AT1G18740/AT1G19670/AT1G22400/AT1G33590/AT1G64370/AT1G68520/AT1G74840/AT1G76110/AT3G01860/AT3G01500/AT3G23000/AT2G05940/AT2G15080/AT2G26170/AT2G27500/AT2G29650/AT2G30250/AT3G28210/AT3G44720/AT3G47480/AT3G52400/AT3G63010/AT5G47220/AT5G25440/AT5G24530/AT5G14740/AT5G10380/AT4G14220/AT4G14365/AT4G18360/AT4G23810/AT4G34230/AT4G04490/AT4G05590/AT4G12480/AT5G62570	37	CARHR016070/CARHR019380/CARHR020190/CARHR022750/CARHR033050/CARHR046570/CARHR061300/CARHR068150/CARHR069650/CARHR075070/CARHR075450/CARHR098940/CARHR103580/CARHR105540/CARHR114940/CARHR120160/CARHR122970/CARHR123570/CARHR149860/CARHR151470/CARHR156120/CARHR162170/CARHR173300/CARHR174140/CARHR187760/CARHR188900/CARHR198570/CARHR202920/CARHR220300/CARHR220580/CARHR225130/CARHR231200/CARHR242560/CAR…
GO:0016999	antibiotic metabolic process	40/878	418/14134	0.00428121	0.0469038	AT1G15520/AT1G19670/AT1G33590/AT1G67080/AT1G68520/AT1G76040/AT1G76110/AT3G01500/AT3G02550/AT3G13750/AT3G16920/AT2G05940/AT2G15080/AT2G29650/AT2G37040/AT2G46400/AT3G47480/AT3G52400/AT3G60420/AT5G25440/AT5G24530/AT5G14740/AT5G10380/AT5G04140/AT5G02490/AT4G14220/AT4G14365/AT4G16190/AT4G18360/AT4G23810/AT4G26970/AT4G27450/AT4G33150/AT4G35090/AT4G04490/AT4G12480/AT4G10500/AT5G39730/AT5G60950/AT3G28510	40	CARHR016070/CARHR020190/CARHR033050/CARHR059530/CARHR061300/CARHR069570/CARHR069650/CARHR075450/CARHR076550/CARHR088480/CARHR092200/CARHR103580/CARHR105540/CARHR122970/CARHR131540/CARHR141680/CARHR156120/CARHR162170/CARHR170740/CARHR187760/CARHR188900/CARHR198570/CARHR202920/CARHR209130/CARHR210890/CARHR220300/CARHR220580/CARHR222560/CARHR225130/CARHR231200/CARHR234580/CARHR235130/CARHR241180/CAR…
GO:0009826	unidimensional cell growth	32/878	316/14134	0.00438851	0.0475294	AT1G04040/AT1G12090/AT1G68530/AT1G69530/AT1G70370/AT3G02170/AT3G04710/AT3G16370/AT3G23050/AT2G06850/AT2G18290/AT2G39900/AT2G40610/AT2G03090/AT3G45970/AT3G49670/AT3G54920/AT3G55500/AT5G47370/AT5G19530/AT5G16000/AT5G13140/AT5G02260/AT4G16780/AT4G17030/AT4G20270/AT4G22010/AT4G00150/AT4G03190/AT4G12420/AT5G54510/AT4G38210	32	CARHR003390/CARHR012450/CARHR061310/CARHR062490/CARHR063540/CARHR076140/CARHR078940/CARHR091590/CARHR098970/CARHR103890/CARHR108880/CARHR134820/CARHR135720/CARHR145440/CARHR154330/CARHR158740/CARHR164900/CARHR165550/CARHR174030/CARHR193370/CARHR197320/CARHR200330/CARHR211110/CARHR223400/CARHR223590/CARHR227100/CARHR228820/CARHR248190/CARHR251620/CARHR253780/CARHR267790/CARHR293980
GO:0042538	hyperosmotic salinity response	18/878	147/14134	0.00441509	0.0475294	AT1G15520/AT3G19580/AT2G05940/AT2G43000/AT3G28210/AT3G50260/AT3G52400/AT3G63010/AT5G46050/AT5G43170/AT5G27320/AT4G23600/AT4G30650/AT4G36990/AT5G39610/AT5G54490/AT5G58070/AT5G59310	18	CARHR016070/CARHR095030/CARHR103580/CARHR138060/CARHR149860/CARHR159610/CARHR162170/CARHR173300/CARHR175880/CARHR180740/CARHR185920/CARHR230970/CARHR238530/CARHR245510/CARHR262680/CARHR267770/CARHR271880/CARHR285680
GO:0010363	regulation of plant-type hypersensitive response	34/878	342/14134	0.00452154	0.0482557	AT1G15520/AT1G18740/AT1G19670/AT1G22400/AT1G33590/AT1G64370/AT1G68520/AT1G74840/AT1G76110/AT3G01860/AT3G01500/AT3G23000/AT2G05940/AT2G15080/AT2G26170/AT2G27500/AT2G29650/AT2G30250/AT3G28210/AT3G44720/AT3G47480/AT3G52400/AT3G63010/AT5G25440/AT5G24530/AT5G14740/AT5G10380/AT4G14220/AT4G14365/AT4G23810/AT4G34230/AT4G04490/AT4G05590/AT4G12480	34	CARHR016070/CARHR019380/CARHR020190/CARHR022750/CARHR033050/CARHR046570/CARHR061300/CARHR068150/CARHR069650/CARHR075070/CARHR075450/CARHR098940/CARHR103580/CARHR105540/CARHR114940/CARHR120160/CARHR122970/CARHR123570/CARHR149860/CARHR151470/CARHR156120/CARHR162170/CARHR173300/CARHR187760/CARHR188900/CARHR198570/CARHR202920/CARHR220300/CARHR220580/CARHR231200/CARHR242560/CARHR253020/CARHR253500/CAR…
GO:0050776	regulation of immune response	37/878	381/14134	0.00462821	0.048972	AT1G15520/AT1G18740/AT1G19670/AT1G22400/AT1G33590/AT1G64370/AT1G68520/AT1G74840/AT1G76110/AT3G01860/AT3G01500/AT3G23000/AT2G05940/AT2G15080/AT2G26170/AT2G27500/AT2G29650/AT2G30250/AT3G28210/AT3G44720/AT3G47480/AT3G52400/AT3G63010/AT5G47220/AT5G25440/AT5G24530/AT5G14740/AT5G10380/AT4G14220/AT4G14365/AT4G18360/AT4G23810/AT4G34230/AT4G04490/AT4G05590/AT4G12480/AT5G62570	37	CARHR016070/CARHR019380/CARHR020190/CARHR022750/CARHR033050/CARHR046570/CARHR061300/CARHR068150/CARHR069650/CARHR075070/CARHR075450/CARHR098940/CARHR103580/CARHR105540/CARHR114940/CARHR120160/CARHR122970/CARHR123570/CARHR149860/CARHR151470/CARHR156120/CARHR162170/CARHR173300/CARHR174140/CARHR187760/CARHR188900/CARHR198570/CARHR202920/CARHR220300/CARHR220580/CARHR225130/CARHR231200/CARHR242560/CAR…
GO:0080135	regulation of cellular response to stress	35/878	356/14134	0.00477486	0.0500955	AT1G15520/AT1G18740/AT1G19670/AT1G22400/AT1G33590/AT1G64370/AT1G68520/AT1G74840/AT1G76110/AT3G01860/AT3G01500/AT3G23000/AT2G05940/AT2G15080/AT2G26170/AT2G27500/AT2G29650/AT2G30250/AT3G28210/AT3G44720/AT3G47480/AT3G52400/AT3G63010/AT5G25440/AT5G24530/AT5G20150/AT5G14740/AT5G10380/AT4G14220/AT4G14365/AT4G23810/AT4G34230/AT4G04490/AT4G05590/AT4G12480	35	CARHR016070/CARHR019380/CARHR020190/CARHR022750/CARHR033050/CARHR046570/CARHR061300/CARHR068150/CARHR069650/CARHR075070/CARHR075450/CARHR098940/CARHR103580/CARHR105540/CARHR114940/CARHR120160/CARHR122970/CARHR123570/CARHR149860/CARHR151470/CARHR156120/CARHR162170/CARHR173300/CARHR187760/CARHR188900/CARHR192680/CARHR198570/CARHR202920/CARHR220300/CARHR220580/CARHR231200/CARHR242560/CARHR253020/CAR…
GO:0006612	protein targeting to membrane	34/878	344/14134	0.00494685	0.0514638	AT1G15520/AT1G18740/AT1G19670/AT1G22400/AT1G33590/AT1G64370/AT1G68520/AT1G74840/AT1G76110/AT3G01860/AT3G01500/AT3G23000/AT2G05940/AT2G15080/AT2G26170/AT2G27500/AT2G29650/AT2G30250/AT3G28210/AT3G44720/AT3G47480/AT3G52400/AT3G63010/AT5G25440/AT5G24530/AT5G14740/AT5G10380/AT4G14220/AT4G14365/AT4G23810/AT4G34230/AT4G04490/AT4G05590/AT4G12480	34	CARHR016070/CARHR019380/CARHR020190/CARHR022750/CARHR033050/CARHR046570/CARHR061300/CARHR068150/CARHR069650/CARHR075070/CARHR075450/CARHR098940/CARHR103580/CARHR105540/CARHR114940/CARHR120160/CARHR122970/CARHR123570/CARHR149860/CARHR151470/CARHR156120/CARHR162170/CARHR173300/CARHR187760/CARHR188900/CARHR198570/CARHR202920/CARHR220300/CARHR220580/CARHR231200/CARHR242560/CARHR253020/CARHR253500/CAR…
GO:0010310	regulation of hydrogen peroxide metabolic process	19/878	161/14134	0.00525702	0.054235	AT1G15520/AT1G19670/AT1G33590/AT1G68520/AT1G76110/AT3G01500/AT3G02550/AT2G15080/AT2G29650/AT3G47480/AT3G52400/AT5G24530/AT5G14740/AT5G10380/AT4G14220/AT4G14365/AT4G23810/AT4G27450/AT3G28510	19	CARHR016070/CARHR020190/CARHR033050/CARHR061300/CARHR069650/CARHR075450/CARHR076550/CARHR105540/CARHR122970/CARHR156120/CARHR162170/CARHR188900/CARHR198570/CARHR202920/CARHR220300/CARHR220580/CARHR231200/CARHR235130/CARHR286780
GO:0031347	regulation of defense response	45/878	490/14134	0.00544498	0.0557098	AT1G15520/AT1G18740/AT1G19670/AT1G22400/AT1G33590/AT1G64370/AT1G68520/AT1G70530/AT1G74840/AT1G76110/AT3G01860/AT3G01500/AT3G09260/AT3G17860/AT3G18830/AT3G23000/AT2G05940/AT2G15080/AT2G26170/AT2G27500/AT2G29650/AT2G30250/AT3G28210/AT3G44720/AT3G47480/AT3G52400/AT3G60420/AT3G63010/AT5G47220/AT5G25440/AT5G24660/AT5G24530/AT5G14740/AT5G10380/AT4G35580/AT4G14220/AT4G14365/AT4G18360/AT4G23810/AT4G34230…	45	CARHR016070/CARHR019380/CARHR020190/CARHR022750/CARHR033050/CARHR046570/CARHR061300/CARHR063740/CARHR068150/CARHR069650/CARHR075070/CARHR075450/CARHR083620/CARHR093210/CARHR094250/CARHR098940/CARHR103580/CARHR105540/CARHR114940/CARHR120160/CARHR122970/CARHR123570/CARHR149860/CARHR151470/CARHR156120/CARHR162170/CARHR170740/CARHR173300/CARHR174140/CARHR187760/CARHR188800/CARHR188900/CARHR198570/CAR…
GO:0072657	protein localization to membrane	34/878	347/14134	0.00564787	0.056846	AT1G15520/AT1G18740/AT1G19670/AT1G22400/AT1G33590/AT1G64370/AT1G68520/AT1G74840/AT1G76110/AT3G01860/AT3G01500/AT3G23000/AT2G05940/AT2G15080/AT2G26170/AT2G27500/AT2G29650/AT2G30250/AT3G28210/AT3G44720/AT3G47480/AT3G52400/AT3G63010/AT5G25440/AT5G24530/AT5G14740/AT5G10380/AT4G14220/AT4G14365/AT4G23810/AT4G34230/AT4G04490/AT4G05590/AT4G12480	34	CARHR016070/CARHR019380/CARHR020190/CARHR022750/CARHR033050/CARHR046570/CARHR061300/CARHR068150/CARHR069650/CARHR075070/CARHR075450/CARHR098940/CARHR103580/CARHR105540/CARHR114940/CARHR120160/CARHR122970/CARHR123570/CARHR149860/CARHR151470/CARHR156120/CARHR162170/CARHR173300/CARHR187760/CARHR188900/CARHR198570/CARHR202920/CARHR220300/CARHR220580/CARHR231200/CARHR242560/CARHR253020/CARHR253500/CAR…
GO:0090150	establishment of protein localization to membrane	34/878	347/14134	0.00564787	0.056846	AT1G15520/AT1G18740/AT1G19670/AT1G22400/AT1G33590/AT1G64370/AT1G68520/AT1G74840/AT1G76110/AT3G01860/AT3G01500/AT3G23000/AT2G05940/AT2G15080/AT2G26170/AT2G27500/AT2G29650/AT2G30250/AT3G28210/AT3G44720/AT3G47480/AT3G52400/AT3G63010/AT5G25440/AT5G24530/AT5G14740/AT5G10380/AT4G14220/AT4G14365/AT4G23810/AT4G34230/AT4G04490/AT4G05590/AT4G12480	34	CARHR016070/CARHR019380/CARHR020190/CARHR022750/CARHR033050/CARHR046570/CARHR061300/CARHR068150/CARHR069650/CARHR075070/CARHR075450/CARHR098940/CARHR103580/CARHR105540/CARHR114940/CARHR120160/CARHR122970/CARHR123570/CARHR149860/CARHR151470/CARHR156120/CARHR162170/CARHR173300/CARHR187760/CARHR188900/CARHR198570/CARHR202920/CARHR220300/CARHR220580/CARHR231200/CARHR242560/CARHR253020/CARHR253500/CAR…
GO:0009862	systemic acquired resistance, salicylic acid mediated signaling pathway	24/878	222/14134	0.00574546	0.0573619	AT1G15520/AT1G19670/AT1G33590/AT1G68520/AT1G76110/AT3G01500/AT3G02550/AT2G05940/AT2G15080/AT2G29650/AT2G30250/AT3G47480/AT3G52400/AT3G63010/AT5G24530/AT5G14740/AT5G10380/AT4G14220/AT4G14365/AT4G23810/AT4G27450/AT4G02410/AT4G04490/AT3G28510	24	CARHR016070/CARHR020190/CARHR033050/CARHR061300/CARHR069650/CARHR075450/CARHR076550/CARHR103580/CARHR105540/CARHR122970/CARHR123570/CARHR156120/CARHR162170/CARHR173300/CARHR188900/CARHR198570/CARHR202920/CARHR220300/CARHR220580/CARHR231200/CARHR235130/CARHR250610/CARHR253020/CARHR286780
GO:0046189	phenol-containing compound biosynthetic process	21/878	187/14134	0.00614719	0.0608818	AT1G15520/AT1G71030/AT1G76040/AT3G01500/AT2G05940/AT2G29650/AT2G46400/AT3G47480/AT3G52400/AT3G60420/AT5G25440/AT5G24530/AT5G14740/AT5G04140/AT5G02490/AT4G14365/AT4G23810/AT4G04490/AT4G12480/AT4G10500/AT5G60950	21	CARHR016070/CARHR064320/CARHR069570/CARHR075450/CARHR103580/CARHR122970/CARHR141680/CARHR156120/CARHR162170/CARHR170740/CARHR187760/CARHR188900/CARHR198570/CARHR209130/CARHR210890/CARHR220580/CARHR231200/CARHR253020/CARHR253710/CARHR256130/CARHR274630
GO:0016114	terpenoid biosynthetic process	22/878	200/14134	0.00652349	0.0637798	AT1G06570/AT1G15980/AT1G49380/AT1G57770/AT1G65230/AT1G67080/AT1G67100/AT1G68530/AT3G15850/AT2G26170/AT3G26060/AT3G26570/AT3G59580/AT5G45680/AT5G44630/AT5G20960/AT5G20140/AT5G04220/AT5G04140/AT4G37760/AT5G57030/AT5G58260	22	CARHR006180/CARHR016480/CARHR039390/CARHR054430/CARHR056840/CARHR059530/CARHR059550/CARHR061310/CARHR090940/CARHR114940/CARHR147050/CARHR147580/CARHR169970/CARHR176290/CARHR178290/CARHR191880/CARHR192690/CARHR209050/CARHR209130/CARHR246150/CARHR270780/CARHR272050
GO:0008643	carbohydrate transport	6/878	28/14134	0.00654284	0.0637798	AT1G61800/AT3G47420/AT5G26340/AT5G23660/AT4G17550/AT5G65020	6	CARHR050530/CARHR156060/CARHR187060/CARHR189890/CARHR224250/CARHR293750
GO:0012501	programmed cell death	38/878	404/14134	0.00696355	0.0673506	AT1G15520/AT1G18740/AT1G19670/AT1G22400/AT1G33590/AT1G64370/AT1G68520/AT1G74840/AT1G76110/AT3G01860/AT3G01500/AT3G23000/AT2G05940/AT2G15080/AT2G26170/AT2G27500/AT2G29650/AT2G30250/AT2G34770/AT3G28210/AT3G44720/AT3G47480/AT3G52400/AT3G63010/AT5G25440/AT5G24530/AT5G14740/AT5G10380/AT4G14220/AT4G14365/AT4G23810/AT4G25110/AT4G34230/AT4G37980/AT4G04490/AT4G05590/AT4G12480/AT5G54250	38	CARHR016070/CARHR019380/CARHR020190/CARHR022750/CARHR033050/CARHR046570/CARHR061300/CARHR068150/CARHR069650/CARHR075070/CARHR075450/CARHR098940/CARHR103580/CARHR105540/CARHR114940/CARHR120160/CARHR122970/CARHR123570/CARHR128930/CARHR149860/CARHR151470/CARHR156120/CARHR162170/CARHR173300/CARHR187760/CARHR188900/CARHR198570/CARHR202920/CARHR220300/CARHR220580/CARHR231200/CARHR232500/CARHR242560/CAR…
GO:0009696	salicylic acid metabolic process	21/878	190/14134	0.00734993	0.0705365	AT1G15520/AT1G76040/AT3G01500/AT2G05940/AT2G29650/AT2G37040/AT2G46400/AT3G47480/AT3G52400/AT3G60420/AT5G25440/AT5G24530/AT5G14740/AT5G04140/AT5G02490/AT4G14365/AT4G23810/AT4G04490/AT4G12480/AT4G10500/AT5G60950	21	CARHR016070/CARHR069570/CARHR075450/CARHR103580/CARHR122970/CARHR131540/CARHR141680/CARHR156120/CARHR162170/CARHR170740/CARHR187760/CARHR188900/CARHR198570/CARHR209130/CARHR210890/CARHR220580/CARHR231200/CARHR253020/CARHR253710/CARHR256130/CARHR274630
GO:1901659	glycosyl compound biosynthetic process	19/878	167/14134	0.00775423	0.0729692	AT1G19150/AT1G65230/AT1G71100/AT1G75900/AT3G03190/AT3G14210/AT2G31790/AT2G46650/AT3G26060/AT3G58990/AT5G17520/AT5G10380/AT4G23600/AT4G27520/AT4G30020/AT4G39950/AT4G39940/AT4G39800/AT4G04610	19	CARHR019750/CARHR056840/CARHR064390/CARHR069450/CARHR077210/CARHR089110/CARHR125460/CARHR142000/CARHR147050/CARHR169370/CARHR195670/CARHR202920/CARHR230970/CARHR235200/CARHR237940/CARHR246750/CARHR246760/CARHR246900/CARHR252940
GO:0000038	very long-chain fatty acid metabolic process	8/878	47/14134	0.00777696	0.0729692	AT1G01120/AT1G07720/AT1G25450/AT1G68530/AT3G16370/AT2G16280/AT3G43720/AT2G34770	8	CARHR001340/CARHR007510/CARHR026010/CARHR061310/CARHR091590/CARHR106510/CARHR114550/CARHR128930
GO:0050832	defense response to fungus	30/878	303/14134	0.00778024	0.0729692	AT1G01470/AT1G15520/AT1G19670/AT1G51800/AT1G52400/AT1G52410/AT3G01500/AT2G05940/AT2G15890/AT2G26330/AT2G29650/AT2G37130/AT2G39210/AT2G42530/AT3G12500/AT3G47480/AT3G52400/AT3G63010/AT5G24530/AT5G14740/AT5G09440/AT4G14365/AT4G21980/AT4G23810/AT4G30650/AT4G04490/AT4G12480/AT5G58260/AT5G60950/AT5G64660	30	CARHR000900/CARHR016070/CARHR020190/CARHR041950/CARHR042540/CARHR042550/CARHR075450/CARHR103580/CARHR106220/CARHR118480/CARHR122970/CARHR131640/CARHR133970/CARHR137650/CARHR151150/CARHR156120/CARHR162170/CARHR173300/CARHR188900/CARHR198570/CARHR203960/CARHR220580/CARHR228790/CARHR231200/CARHR238530/CARHR253020/CARHR253710/CARHR272050/CARHR274630/CARHR278630
GO:0009625	response to insect	7/878	38/14134	0.00809195	0.075322	AT1G52400/AT3G14210/AT2G05940/AT2G30250/AT3G52400/AT4G39950/AT4G02410	7	CARHR042540/CARHR089110/CARHR103580/CARHR123570/CARHR162170/CARHR246750/CARHR250610
GO:0009697	salicylic acid biosynthetic process	20/878	180/14134	0.00827885	0.0764867	AT1G15520/AT1G76040/AT3G01500/AT2G05940/AT2G29650/AT2G46400/AT3G47480/AT3G52400/AT3G60420/AT5G25440/AT5G24530/AT5G14740/AT5G04140/AT5G02490/AT4G14365/AT4G23810/AT4G04490/AT4G12480/AT4G10500/AT5G60950	20	CARHR016070/CARHR069570/CARHR075450/CARHR103580/CARHR122970/CARHR141680/CARHR156120/CARHR162170/CARHR170740/CARHR187760/CARHR188900/CARHR198570/CARHR209130/CARHR210890/CARHR220580/CARHR231200/CARHR253020/CARHR253710/CARHR256130/CARHR274630
GO:0016126	sterol biosynthetic process	17/878	145/14134	0.0085486	0.0783938	AT1G07420/AT1G09780/AT1G14290/AT3G16460/AT2G04780/AT2G06850/AT2G24150/AT2G34590/AT5G21105/AT5G04220/AT4G12730/AT4G22010/AT4G37760/AT4G12110/AT5G56040/AT5G65390/AT5G65020	17	CARHR007160/CARHR009750/CARHR014710/CARHR091670/CARHR102750/CARHR103890/CARHR118140/CARHR128690/CARHR191760/CARHR209050/CARHR220550/CARHR228820/CARHR246150/CARHR254070/CARHR269410/CARHR279360/CARHR293750
GO:0060560	developmental growth involved in morphogenesis	37/878	398/14134	0.00918934	0.0819522	AT1G04040/AT1G12090/AT1G21310/AT1G37130/AT1G68530/AT1G69530/AT1G70370/AT3G02170/AT3G04710/AT3G13750/AT3G16370/AT3G23050/AT2G06850/AT2G18290/AT2G39900/AT2G40610/AT2G03090/AT3G45970/AT3G49670/AT3G53420/AT3G54920/AT3G55500/AT5G47370/AT5G19530/AT5G16000/AT5G13140/AT5G02260/AT4G12730/AT4G16780/AT4G17030/AT4G20270/AT4G22010/AT4G00150/AT4G03190/AT4G12420/AT5G54510/AT4G38210	37	CARHR003390/CARHR012450/CARHR021700/CARHR034720/CARHR061310/CARHR062490/CARHR063540/CARHR076140/CARHR078940/CARHR088480/CARHR091590/CARHR098970/CARHR103890/CARHR108880/CARHR134820/CARHR135720/CARHR145440/CARHR154330/CARHR158740/CARHR163320/CARHR164900/CARHR165550/CARHR174030/CARHR193370/CARHR197320/CARHR200330/CARHR211110/CARHR220550/CARHR223400/CARHR223590/CARHR227100/CARHR228820/CARHR248190/CAR…
GO:0009746	response to hexose	18/878	158/14134	0.00926762	0.0819522	AT1G08630/AT1G09780/AT1G10070/AT1G23870/AT1G28330/AT5G63190/AT1G61800/AT1G60010/AT3G15630/AT3G23000/AT2G31390/AT3G53420/AT3G61430/AT5G21170/AT5G04140/AT4G23870/AT4G33150/AT5G56860	18	CARHR008540/CARHR009750/CARHR010180/CARHR024270/CARHR027820/CARHR043640/CARHR050530/CARHR052970/CARHR090720/CARHR098940/CARHR125020/CARHR163320/CARHR171770/CARHR191700/CARHR209130/CARHR231250/CARHR241180/CARHR270600
GO:0016144	S-glycoside biosynthetic process	18/878	158/14134	0.00926762	0.0819522	AT1G19150/AT1G65230/AT1G75900/AT3G03190/AT3G14210/AT2G31790/AT2G46650/AT3G26060/AT3G58990/AT5G17520/AT5G10380/AT4G23600/AT4G27520/AT4G30020/AT4G39950/AT4G39940/AT4G39800/AT4G04610	18	CARHR019750/CARHR056840/CARHR069450/CARHR077210/CARHR089110/CARHR125460/CARHR142000/CARHR147050/CARHR169370/CARHR195670/CARHR202920/CARHR230970/CARHR235200/CARHR237940/CARHR246750/CARHR246760/CARHR246900/CARHR252940
GO:0019758	glycosinolate biosynthetic process	18/878	158/14134	0.00926762	0.0819522	AT1G19150/AT1G65230/AT1G75900/AT3G03190/AT3G14210/AT2G31790/AT2G46650/AT3G26060/AT3G58990/AT5G17520/AT5G10380/AT4G23600/AT4G27520/AT4G30020/AT4G39950/AT4G39940/AT4G39800/AT4G04610	18	CARHR019750/CARHR056840/CARHR069450/CARHR077210/CARHR089110/CARHR125460/CARHR142000/CARHR147050/CARHR169370/CARHR195670/CARHR202920/CARHR230970/CARHR235200/CARHR237940/CARHR246750/CARHR246760/CARHR246900/CARHR252940
GO:0019761	glucosinolate biosynthetic process	18/878	158/14134	0.00926762	0.0819522	AT1G19150/AT1G65230/AT1G75900/AT3G03190/AT3G14210/AT2G31790/AT2G46650/AT3G26060/AT3G58990/AT5G17520/AT5G10380/AT4G23600/AT4G27520/AT4G30020/AT4G39950/AT4G39940/AT4G39800/AT4G04610	18	CARHR019750/CARHR056840/CARHR069450/CARHR077210/CARHR089110/CARHR125460/CARHR142000/CARHR147050/CARHR169370/CARHR195670/CARHR202920/CARHR230970/CARHR235200/CARHR237940/CARHR246750/CARHR246760/CARHR246900/CARHR252940
GO:0009750	response to fructose	16/878	136/14134	0.0102106	0.0896505	AT1G08630/AT1G09780/AT1G10070/AT1G23870/AT1G28330/AT5G63190/AT1G60010/AT3G15630/AT3G23000/AT2G31390/AT3G53420/AT3G61430/AT5G21170/AT5G04140/AT4G23870/AT4G33150	16	CARHR008540/CARHR009750/CARHR010180/CARHR024270/CARHR027820/CARHR043640/CARHR052970/CARHR090720/CARHR098940/CARHR125020/CARHR163320/CARHR171770/CARHR191700/CARHR209130/CARHR231250/CARHR241180
GO:0071236	cellular response to antibiotic	31/878	324/14134	0.0110514	0.0952109	AT1G05200/AT1G15520/AT1G19670/AT1G22400/AT1G33590/AT1G68520/AT1G76110/AT3G01500/AT3G02550/AT2G05940/AT2G15080/AT2G27500/AT2G29650/AT2G30250/AT3G28210/AT3G47480/AT3G52400/AT3G60420/AT3G63010/AT5G27320/AT5G24530/AT5G14740/AT5G10380/AT4G14220/AT4G14365/AT4G23810/AT4G27450/AT4G02410/AT4G04490/AT4G12480/AT3G28510	31	CARHR004670/CARHR016070/CARHR020190/CARHR022750/CARHR033050/CARHR061300/CARHR069650/CARHR075450/CARHR076550/CARHR103580/CARHR105540/CARHR120160/CARHR122970/CARHR123570/CARHR149860/CARHR156120/CARHR162170/CARHR170740/CARHR173300/CARHR185920/CARHR188900/CARHR198570/CARHR202920/CARHR220300/CARHR220580/CARHR231200/CARHR235130/CARHR250610/CARHR253020/CARHR253710/CARHR286780
GO:0071214	cellular response to abiotic stimulus	17/878	149/14134	0.0110848	0.0952109	AT1G05200/AT1G07180/AT1G64660/AT1G79410/AT3G22840/AT2G05940/AT2G29650/AT2G37970/AT2G40080/AT2G42530/AT2G46790/AT3G46630/AT5G24120/AT4G16780/AT4G04490/AT5G57660/AT5G58350	17	CARHR004670/CARHR006910/CARHR046230/CARHR073070/CARHR098700/CARHR103580/CARHR122970/CARHR132520/CARHR135020/CARHR137650/CARHR142130/CARHR155180/CARHR189460/CARHR223400/CARHR253020/CARHR271420/CARHR272180
GO:0104004	cellular response to environmental stimulus	17/878	149/14134	0.0110848	0.0952109	AT1G05200/AT1G07180/AT1G64660/AT1G79410/AT3G22840/AT2G05940/AT2G29650/AT2G37970/AT2G40080/AT2G42530/AT2G46790/AT3G46630/AT5G24120/AT4G16780/AT4G04490/AT5G57660/AT5G58350	17	CARHR004670/CARHR006910/CARHR046230/CARHR073070/CARHR098700/CARHR103580/CARHR122970/CARHR132520/CARHR135020/CARHR137650/CARHR142130/CARHR155180/CARHR189460/CARHR223400/CARHR253020/CARHR271420/CARHR272180
GO:0034284	response to monosaccharide	18/878	161/14134	0.0111515	0.0952109	AT1G08630/AT1G09780/AT1G10070/AT1G23870/AT1G28330/AT5G63190/AT1G61800/AT1G60010/AT3G15630/AT3G23000/AT2G31390/AT3G53420/AT3G61430/AT5G21170/AT5G04140/AT4G23870/AT4G33150/AT5G56860	18	CARHR008540/CARHR009750/CARHR010180/CARHR024270/CARHR027820/CARHR043640/CARHR050530/CARHR052970/CARHR090720/CARHR098940/CARHR125020/CARHR163320/CARHR171770/CARHR191700/CARHR209130/CARHR231250/CARHR241180/CARHR270600
GO:0071496	cellular response to external stimulus	27/878	273/14134	0.0113277	0.096053	AT1G05200/AT1G14040/AT1G29280/AT1G30500/AT1G32450/AT1G64660/AT1G62300/AT1G71040/AT1G79410/AT1G80760/AT3G21710/AT3G23090/AT2G05940/AT2G29650/AT2G42530/AT2G47160/AT3G46630/AT3G53420/AT3G54820/AT5G21170/AT5G20150/AT4G35090/AT4G03190/AT4G04490/AT5G57660/AT5G58350/ATCG00420	27	CARHR004670/CARHR014420/CARHR028600/CARHR029910/CARHR031900/CARHR046230/CARHR049820/CARHR064330/CARHR073070/CARHR073740/CARHR097660/CARHR099000/CARHR103580/CARHR122970/CARHR137650/CARHR142550/CARHR155180/CARHR163320/CARHR164760/CARHR191700/CARHR192680/CARHR243370/CARHR251620/CARHR253020/CARHR271420/CARHR272180/CARHR282040

## Sheet: IR
GO ID	GO Term	GeneRatio	BgRatio	pvalue	qvalue	TAIR ID	Count	Cardamine ID
GO:0009411	response to UV	51/854	225/14134	8.99918e-17	1.1042e-13	AT1G04040/AT1G10670/AT1G12370/AT1G70370/AT1G75750/AT1G75780/AT3G13510/AT3G16370/AT3G17609/AT3G21560/AT3G22840/AT3G23050/AT3G24190/AT2G06850/AT2G25530/AT2G24540/AT2G27820/AT2G31380/AT2G34650/AT2G37040/AT2G37970/AT2G39900/AT2G45660/AT2G01180/AT2G02130/AT3G44720/AT3G51240/AT3G52740/AT2G23910/AT5G19530/AT5G17220/AT5G16000/AT5G15950/AT5G13930/AT5G13140/AT5G11260/AT5G08640/AT5G07990/AT5G03555/AT4G14090…	51	CARHR003390/CARHR010850/CARHR012660/CARHR063540/CARHR069150/CARHR069200/CARHR088180/CARHR091590/CARHR092920/CARHR097510/CARHR098700/CARHR098970/CARHR100010/CARHR103890/CARHR115890/CARHR117500/CARHR120520/CARHR125010/CARHR128750/CARHR131540/CARHR132520/CARHR134820/CARHR140880/CARHR143720/CARHR144780/CARHR151470/CARHR160820/CARHR162610/CARHR184880/CARHR193370/CARHR195990/CARHR197320/CARHR197350/CAR…
GO:0009812	flavonoid metabolic process	45/854	211/14134	6.42016e-14	2.81728e-11	AT1G09530/AT1G19050/AT1G43620/AT1G78600/AT3G13510/AT3G21510/AT3G21560/AT3G22840/AT3G23000/AT3G24190/AT2G26170/AT2G25530/AT2G24540/AT2G26330/AT2G28350/AT2G37040/AT2G37970/AT2G03310/AT3G44720/AT3G51240/AT3G52400/AT3G52740/AT2G23910/AT5G27950/AT5G17220/AT5G15950/AT5G13930/AT5G11260/AT5G08640/AT5G07990/AT5G04080/AT5G03555/AT4G13660/AT4G14090/AT4G15480/AT4G19170/AT4G25300/AT4G26530/AT4G37760/AT4G38960…	45	CARHR009500/CARHR019660/CARHR035650/CARHR072090/CARHR088180/CARHR097440/CARHR097510/CARHR098700/CARHR098940/CARHR100010/CARHR114940/CARHR115890/CARHR117500/CARHR118480/CARHR121280/CARHR131540/CARHR132520/CARHR145660/CARHR151470/CARHR160820/CARHR162170/CARHR162610/CARHR184880/CARHR185750/CARHR195990/CARHR197350/CARHR199500/CARHR202000/CARHR204340/CARHR205200/CARHR209180/CARHR209770/CARHR219430/CAR…
GO:0009813	flavonoid biosynthetic process	42/854	187/14134	6.88823e-14	2.81728e-11	AT1G43620/AT1G78600/AT3G13510/AT3G21560/AT3G22840/AT3G23000/AT3G24190/AT2G26170/AT2G25530/AT2G24540/AT2G26330/AT2G28350/AT2G37040/AT2G37970/AT2G03310/AT3G44720/AT3G51240/AT3G52400/AT3G52740/AT2G23910/AT5G27950/AT5G17220/AT5G15950/AT5G13930/AT5G11260/AT5G08640/AT5G07990/AT5G04080/AT5G03555/AT4G13660/AT4G14090/AT4G15480/AT4G19170/AT4G25300/AT4G26530/AT4G37760/AT4G38960/AT5G40450/AT5G57785/AT3G53260…	42	CARHR035650/CARHR072090/CARHR088180/CARHR097510/CARHR098700/CARHR098940/CARHR100010/CARHR114940/CARHR115890/CARHR117500/CARHR118480/CARHR121280/CARHR131540/CARHR132520/CARHR145660/CARHR151470/CARHR160820/CARHR162170/CARHR162610/CARHR184880/CARHR185750/CARHR195990/CARHR197350/CARHR199500/CARHR202000/CARHR204340/CARHR205200/CARHR209180/CARHR209770/CARHR219430/CARHR220120/CARHR222250/CARHR226040/CAR…
GO:0080167	response to karrikin	32/854	119/14134	3.64029e-13	1.11666e-10	AT1G01300/AT1G05680/AT1G17200/AT1G33590/AT1G53070/AT1G61800/AT1G60090/AT1G70000/AT3G02910/AT3G17609/AT3G19450/AT3G21560/AT3G22840/AT3G44450/AT2G27820/AT2G34650/AT2G37040/AT2G39980/AT3G44720/AT3G52740/AT2G23910/AT5G18470/AT5G11260/AT5G08640/AT5G06980/AT4G33150/AT4G37370/AT5G57785/AT5G64620/AT2G16660/AT3G53260/AT4G38210	32	CARHR001150/CARHR005200/CARHR017780/CARHR033050/CARHR043300/CARHR050530/CARHR052700/CARHR063100/CARHR076940/CARHR092920/CARHR094880/CARHR097510/CARHR098700/CARHR104470/CARHR120520/CARHR128750/CARHR131540/CARHR134930/CARHR151470/CARHR162610/CARHR184880/CARHR194550/CARHR202000/CARHR204340/CARHR206160/CARHR241180/CARHR245750/CARHR271520/CARHR278590/CARHR287470/CARHR289320/CARHR293980
GO:0010224	response to UV-B	27/854	96/14134	8.05249e-12	1.97608e-09	AT3G13510/AT3G17609/AT3G22840/AT3G24190/AT2G25530/AT2G24540/AT2G31380/AT2G37040/AT2G37970/AT2G01180/AT3G51240/AT3G52740/AT2G23910/AT5G17220/AT5G15950/AT5G13930/AT5G11260/AT5G08640/AT5G07990/AT4G14090/AT4G15480/AT4G37760/AT5G57785/AT5G58760/AT5G59820/AT5G42800/AT5G54060	27	CARHR088180/CARHR092920/CARHR098700/CARHR100010/CARHR115890/CARHR117500/CARHR125010/CARHR131540/CARHR132520/CARHR143720/CARHR160820/CARHR162610/CARHR184880/CARHR195990/CARHR197350/CARHR199500/CARHR202000/CARHR204340/CARHR205200/CARHR220120/CARHR222250/CARHR246150/CARHR271520/CARHR272670/CARHR273400/CARHR181470/CARHR267220
GO:0009739	response to gibberellin	32/854	139/14134	3.36939e-11	6.8904e-09	AT1G01060/AT1G09530/AT1G12240/AT1G22690/AT1G49010/AT1G69530/AT1G70000/AT1G75750/AT3G03450/AT3G06750/AT3G08030/AT3G09600/AT3G18050/AT2G14900/AT2G36830/AT2G37630/AT2G45660/AT2G46830/AT5G27320/AT5G15230/AT5G14920/AT5G11260/AT5G07690/AT5G02840/AT4G15430/AT4G30270/AT4G36410/AT4G01280/AT5G56860/AT5G59780/AT5G61130/AT5G61420	32	CARHR001420/CARHR009500/CARHR012540/CARHR023060/CARHR039050/CARHR062490/CARHR063100/CARHR069150/CARHR077470/CARHR081370/CARHR082770/CARHR084010/CARHR093370/CARHR105390/CARHR131280/CARHR131950/CARHR140880/CARHR142180/CARHR185920/CARHR198080/CARHR198420/CARHR202000/CARHR205480/CARHR210490/CARHR222180/CARHR238180/CARHR244740/CARHR249030/CARHR270600/CARHR273360/CARHR274820/CARHR275180
GO:0046173	polyol biosynthetic process	19/854	65/14134	4.98916e-09	8.74529e-07	AT1G07010/AT1G07180/AT1G22850/AT1G80760/AT3G01060/AT3G12320/AT2G15020/AT2G24540/AT2G31380/AT2G45990/AT2G46830/AT3G56290/AT5G15950/AT5G09990/AT5G06980/AT4G37760/AT5G50100/AT5G40390/AT1G64770	19	CARHR006700/CARHR006910/CARHR023190/CARHR073740/CARHR076010/CARHR086860/CARHR105450/CARHR117500/CARHR125010/CARHR141260/CARHR142180/CARHR166450/CARHR197350/CARHR203330/CARHR206160/CARHR246150/CARHR258530/CARHR261630/CARHR287400
GO:0010264	myo-inositol hexakisphosphate biosynthetic process	18/854	60/14134	8.00254e-09	1.08624e-06	AT1G07010/AT1G07180/AT1G22850/AT1G80760/AT3G01060/AT3G12320/AT2G15020/AT2G24540/AT2G31380/AT2G45990/AT2G46830/AT3G56290/AT5G15950/AT5G09990/AT5G06980/AT4G37760/AT5G50100/AT1G64770	18	CARHR006700/CARHR006910/CARHR023190/CARHR073740/CARHR076010/CARHR086860/CARHR105450/CARHR117500/CARHR125010/CARHR141260/CARHR142180/CARHR166450/CARHR197350/CARHR203330/CARHR206160/CARHR246150/CARHR258530/CARHR287400
GO:0033517	myo-inositol hexakisphosphate metabolic process	18/854	60/14134	8.00254e-09	1.08624e-06	AT1G07010/AT1G07180/AT1G22850/AT1G80760/AT3G01060/AT3G12320/AT2G15020/AT2G24540/AT2G31380/AT2G45990/AT2G46830/AT3G56290/AT5G15950/AT5G09990/AT5G06980/AT4G37760/AT5G50100/AT1G64770	18	CARHR006700/CARHR006910/CARHR023190/CARHR073740/CARHR076010/CARHR086860/CARHR105450/CARHR117500/CARHR125010/CARHR141260/CARHR142180/CARHR166450/CARHR197350/CARHR203330/CARHR206160/CARHR246150/CARHR258530/CARHR287400
GO:0046283	anthocyanin-containing compound metabolic process	20/854	74/14134	8.8528e-09	1.08624e-06	AT1G09530/AT1G19050/AT1G78600/AT3G21510/AT3G21560/AT3G22840/AT2G26330/AT2G28350/AT2G03310/AT3G51240/AT5G17220/AT5G13930/AT5G11260/AT5G08640/AT5G07990/AT4G14090/AT4G19170/AT4G26530/AT5G42800/AT5G54060	20	CARHR009500/CARHR019660/CARHR072090/CARHR097440/CARHR097510/CARHR098700/CARHR118480/CARHR121280/CARHR145660/CARHR160820/CARHR195990/CARHR199500/CARHR202000/CARHR204340/CARHR205200/CARHR220120/CARHR226040/CARHR234110/CARHR181470/CARHR267220
GO:0032958	inositol phosphate biosynthetic process	18/854	61/14134	1.07187e-08	1.19562e-06	AT1G07010/AT1G07180/AT1G22850/AT1G80760/AT3G01060/AT3G12320/AT2G15020/AT2G24540/AT2G31380/AT2G45990/AT2G46830/AT3G56290/AT5G15950/AT5G09990/AT5G06980/AT4G37760/AT5G50100/AT1G64770	18	CARHR006700/CARHR006910/CARHR023190/CARHR073740/CARHR076010/CARHR086860/CARHR105450/CARHR117500/CARHR125010/CARHR141260/CARHR142180/CARHR166450/CARHR197350/CARHR203330/CARHR206160/CARHR246150/CARHR258530/CARHR287400
GO:0009718	anthocyanin-containing compound biosynthetic process	16/854	50/14134	1.93655e-08	1.98013e-06	AT1G78600/AT3G21560/AT3G22840/AT2G26330/AT2G28350/AT2G03310/AT3G51240/AT5G17220/AT5G13930/AT5G08640/AT5G07990/AT4G14090/AT4G19170/AT4G26530/AT5G42800/AT5G54060	16	CARHR072090/CARHR097510/CARHR098700/CARHR118480/CARHR121280/CARHR145660/CARHR160820/CARHR195990/CARHR199500/CARHR204340/CARHR205200/CARHR220120/CARHR226040/CARHR234110/CARHR181470/CARHR267220
GO:0009753	response to jasmonic acid	56/854	427/14134	3.12228e-08	2.94695e-06	AT1G01060/AT1G07630/AT1G18890/AT1G19670/AT1G20510/AT1G28290/AT1G33590/AT1G49010/AT1G63840/AT1G68520/AT1G70000/AT1G70700/AT1G73805/AT1G74710/AT1G76650/AT1G78600/AT3G01500/AT3G01480/AT3G03450/AT3G09020/AT3G09600/AT3G16470/AT3G17860/AT3G23050/AT3G23240/AT2G27500/AT2G29650/AT2G37630/AT2G40750/AT2G46830/AT3G50660/AT3G52400/AT3G61250/AT5G47220/AT5G46050/AT5G27320/AT5G24780/AT5G14740/AT5G13930/AT5G07690…	56	CARHR001420/CARHR007420/CARHR019540/CARHR020190/CARHR020980/CARHR027780/CARHR033050/CARHR039050/CARHR047330/CARHR061300/CARHR063100/CARHR063960/CARHR066870/CARHR068010/CARHR070210/CARHR072090/CARHR075450/CARHR075480/CARHR077470/CARHR083360/CARHR084010/CARHR091680/CARHR093210/CARHR098970/CARHR099190/CARHR120160/CARHR122970/CARHR131950/CARHR135840/CARHR142180/CARHR160170/CARHR162170/CARHR171550/CAR…
GO:0009415	response to water	51/854	379/14134	5.68465e-08	4.98219e-06	AT1G01470/AT1G01250/AT1G05680/AT1G11210/AT1G12480/AT1G18890/AT1G20450/AT1G29670/AT1G64890/AT1G46768/AT1G52400/AT1G64660/AT1G63840/AT1G69310/AT1G70820/AT1G73480/AT1G79410/AT3G11410/AT3G12490/AT3G22310/AT3G23050/AT2G21660/AT2G27310/AT2G29650/AT2G36830/AT2G37040/AT2G39800/AT2G42530/AT3G46630/AT3G46970/AT3G50260/AT3G52400/AT3G53420/AT3G61430/AT3G61890/AT5G26340/AT5G13080/AT5G07690/AT5G06530/AT4G24960…	51	CARHR000900/CARHR001210/CARHR005200/CARHR011440/CARHR012780/CARHR019540/CARHR020900/CARHR029020/CARHR034490/CARHR036620/CARHR042540/CARHR046230/CARHR047330/CARHR062180/CARHR064080/CARHR066510/CARHR073070/CARHR085960/CARHR086990/CARHR098210/CARHR098970/CARHR112650/CARHR119880/CARHR122970/CARHR131280/CARHR131540/CARHR134680/CARHR137650/CARHR155180/CARHR155610/CARHR159610/CARHR162170/CARHR163320/CAR…
GO:0009825	multidimensional cell growth	22/854	98/14134	6.48127e-08	5.30168e-06	AT1G04040/AT1G10670/AT1G26770/AT1G70370/AT1G70710/AT1G75750/AT1G75780/AT3G16370/AT3G23050/AT2G06850/AT2G39900/AT2G40610/AT2G02130/AT2G03090/AT3G55500/AT5G19530/AT5G16000/AT5G13140/AT4G22010/AT4G03190/AT4G12420/AT4G38210	22	CARHR003390/CARHR010850/CARHR025170/CARHR063540/CARHR063970/CARHR069150/CARHR069200/CARHR091590/CARHR098970/CARHR103890/CARHR134820/CARHR135720/CARHR144780/CARHR145440/CARHR165550/CARHR193370/CARHR197320/CARHR200330/CARHR228820/CARHR251620/CARHR253780/CARHR293980
GO:0046148	pigment biosynthetic process	38/854	245/14134	7.39303e-08	5.66953e-06	AT1G08550/AT1G10670/AT1G15980/AT1G18730/AT1G57770/AT1G78600/AT3G01480/AT3G08030/AT3G15850/AT3G21560/AT3G22840/AT2G26170/AT2G26330/AT2G28350/AT2G36990/AT2G44920/AT2G03310/AT3G26060/AT3G51240/AT5G45680/AT5G17220/AT5G13930/AT5G08640/AT5G07990/AT4G14090/AT4G19170/AT4G22570/AT4G26530/AT4G27440/AT5G52570/AT5G52970/AT5G54190/AT5G56860/AT5G57030/AT5G58260/AT3G45140/AT5G42800/AT5G54060	38	CARHR008450/CARHR010850/CARHR016480/CARHR019370/CARHR054430/CARHR072090/CARHR075480/CARHR082770/CARHR090940/CARHR097510/CARHR098700/CARHR114940/CARHR118480/CARHR121280/CARHR131470/CARHR140160/CARHR145660/CARHR147050/CARHR160820/CARHR176290/CARHR195990/CARHR199500/CARHR204340/CARHR205200/CARHR220120/CARHR226040/CARHR229460/CARHR234110/CARHR235120/CARHR265570/CARHR265950/CARHR267410/CARHR270600/CAR…
GO:0009744	response to sucrose	33/854	198/14134	9.49694e-08	6.85456e-06	AT1G19150/AT1G28330/AT1G61800/AT3G13510/AT3G15630/AT3G22840/AT3G24190/AT2G22490/AT2G25530/AT2G24540/AT2G31380/AT2G35370/AT2G37970/AT3G51240/AT3G52740/AT3G62410/AT2G23910/AT5G21170/AT5G20270/AT5G17220/AT5G15950/AT5G13930/AT5G08640/AT5G07990/AT5G35630/AT4G14090/AT4G15480/AT4G33150/AT4G35770/AT4G37760/AT5G57785/AT5G42800/AT5G54060	33	CARHR019750/CARHR027820/CARHR050530/CARHR088180/CARHR090720/CARHR098700/CARHR100010/CARHR113690/CARHR115890/CARHR117500/CARHR125010/CARHR129530/CARHR132520/CARHR160820/CARHR162610/CARHR172760/CARHR184880/CARHR191700/CARHR192560/CARHR195990/CARHR197350/CARHR199500/CARHR204340/CARHR205200/CARHR217810/CARHR220120/CARHR222250/CARHR241180/CARHR244120/CARHR246150/CARHR271520/CARHR181470/CARHR267220
GO:0009414	response to water deprivation	50/854	376/14134	1.12095e-07	7.64111e-06	AT1G01470/AT1G01250/AT1G05680/AT1G11210/AT1G18890/AT1G20450/AT1G29670/AT1G64890/AT1G46768/AT1G52400/AT1G64660/AT1G63840/AT1G69310/AT1G70820/AT1G73480/AT1G79410/AT3G11410/AT3G12490/AT3G22310/AT3G23050/AT2G21660/AT2G27310/AT2G29650/AT2G36830/AT2G37040/AT2G39800/AT2G42530/AT3G46630/AT3G46970/AT3G50260/AT3G52400/AT3G53420/AT3G61430/AT3G61890/AT5G26340/AT5G13080/AT5G07690/AT5G06530/AT4G24960/AT4G36990…	50	CARHR000900/CARHR001210/CARHR005200/CARHR011440/CARHR019540/CARHR020900/CARHR029020/CARHR034490/CARHR036620/CARHR042540/CARHR046230/CARHR047330/CARHR062180/CARHR064080/CARHR066510/CARHR073070/CARHR085960/CARHR086990/CARHR098210/CARHR098970/CARHR112650/CARHR119880/CARHR122970/CARHR131280/CARHR131540/CARHR134680/CARHR137650/CARHR155180/CARHR155610/CARHR159610/CARHR162170/CARHR163320/CARHR171770/CAR…
GO:0034285	response to disaccharide	33/854	200/14134	1.21379e-07	7.83852e-06	AT1G19150/AT1G28330/AT1G61800/AT3G13510/AT3G15630/AT3G22840/AT3G24190/AT2G22490/AT2G25530/AT2G24540/AT2G31380/AT2G35370/AT2G37970/AT3G51240/AT3G52740/AT3G62410/AT2G23910/AT5G21170/AT5G20270/AT5G17220/AT5G15950/AT5G13930/AT5G08640/AT5G07990/AT5G35630/AT4G14090/AT4G15480/AT4G33150/AT4G35770/AT4G37760/AT5G57785/AT5G42800/AT5G54060	33	CARHR019750/CARHR027820/CARHR050530/CARHR088180/CARHR090720/CARHR098700/CARHR100010/CARHR113690/CARHR115890/CARHR117500/CARHR125010/CARHR129530/CARHR132520/CARHR160820/CARHR162610/CARHR172760/CARHR184880/CARHR191700/CARHR192560/CARHR195990/CARHR197350/CARHR199500/CARHR204340/CARHR205200/CARHR217810/CARHR220120/CARHR222250/CARHR241180/CARHR244120/CARHR246150/CARHR271520/CARHR181470/CARHR267220
GO:0009698	phenylpropanoid metabolic process	27/854	151/14134	3.27081e-07	2.00664e-05	AT1G01120/AT1G20510/AT1G22410/AT1G32450/AT1G68440/AT1G80440/AT3G05490/AT3G13520/AT3G13650/AT3G17390/AT3G19450/AT3G21560/AT2G26170/AT2G36830/AT2G37040/AT3G59940/AT2G23910/AT5G13930/AT4G13660/AT4G23690/AT4G30470/AT4G36360/AT5G64120/AT3G53260/AT1G09500/AT1G33030/AT1G61820	27	CARHR001340/CARHR020980/CARHR022760/CARHR031900/CARHR061220/CARHR074810/CARHR079880/CARHR088190/CARHR088330/CARHR092710/CARHR094880/CARHR097510/CARHR114940/CARHR131280/CARHR131540/CARHR170270/CARHR184880/CARHR199500/CARHR219430/CARHR231080/CARHR238360/CARHR244700/CARHR278030/CARHR289320/CARHR009470/CARHR032350/CARHR050510
GO:0046165	alcohol biosynthetic process	21/854	103/14134	7.1707e-07	4.18973e-05	AT1G07010/AT1G07180/AT1G22850/AT1G80760/AT3G01060/AT3G12320/AT2G15020/AT2G24540/AT2G31380/AT2G45990/AT2G46830/AT3G56290/AT5G20960/AT5G15950/AT5G09990/AT5G06980/AT4G37760/AT5G50100/AT5G40390/AT5G58770/AT1G64770	21	CARHR006700/CARHR006910/CARHR023190/CARHR073740/CARHR076010/CARHR086860/CARHR105450/CARHR117500/CARHR125010/CARHR141260/CARHR142180/CARHR166450/CARHR191880/CARHR197350/CARHR203330/CARHR206160/CARHR246150/CARHR258530/CARHR261630/CARHR272680/CARHR287400
GO:0043647	inositol phosphate metabolic process	18/854	83/14134	1.72866e-06	8.85694e-05	AT1G07010/AT1G07180/AT1G22850/AT1G80760/AT3G01060/AT3G12320/AT2G15020/AT2G24540/AT2G31380/AT2G45990/AT2G46830/AT3G56290/AT5G15950/AT5G09990/AT5G06980/AT4G37760/AT5G50100/AT1G64770	18	CARHR006700/CARHR006910/CARHR023190/CARHR073740/CARHR076010/CARHR086860/CARHR105450/CARHR117500/CARHR125010/CARHR141260/CARHR142180/CARHR166450/CARHR197350/CARHR203330/CARHR206160/CARHR246150/CARHR258530/CARHR287400
GO:0043478	pigment accumulation in response to UV light	20/854	100/14134	1.80459e-06	8.85694e-05	AT1G04040/AT1G10670/AT1G70370/AT1G75750/AT1G75780/AT3G16370/AT3G23050/AT2G06850/AT2G27820/AT2G34650/AT2G39900/AT2G45660/AT2G02130/AT3G44720/AT5G19530/AT5G16000/AT5G13140/AT4G22010/AT4G03190/AT4G12420	20	CARHR003390/CARHR010850/CARHR063540/CARHR069150/CARHR069200/CARHR091590/CARHR098970/CARHR103890/CARHR120520/CARHR128750/CARHR134820/CARHR140880/CARHR144780/CARHR151470/CARHR193370/CARHR197320/CARHR200330/CARHR228820/CARHR251620/CARHR253780
GO:0043479	pigment accumulation in tissues in response to UV light	20/854	100/14134	1.80459e-06	8.85694e-05	AT1G04040/AT1G10670/AT1G70370/AT1G75750/AT1G75780/AT3G16370/AT3G23050/AT2G06850/AT2G27820/AT2G34650/AT2G39900/AT2G45660/AT2G02130/AT3G44720/AT5G19530/AT5G16000/AT5G13140/AT4G22010/AT4G03190/AT4G12420	20	CARHR003390/CARHR010850/CARHR063540/CARHR069150/CARHR069200/CARHR091590/CARHR098970/CARHR103890/CARHR120520/CARHR128750/CARHR134820/CARHR140880/CARHR144780/CARHR151470/CARHR193370/CARHR197320/CARHR200330/CARHR228820/CARHR251620/CARHR253780
GO:0043481	anthocyanin accumulation in tissues in response to UV light	20/854	100/14134	1.80459e-06	8.85694e-05	AT1G04040/AT1G10670/AT1G70370/AT1G75750/AT1G75780/AT3G16370/AT3G23050/AT2G06850/AT2G27820/AT2G34650/AT2G39900/AT2G45660/AT2G02130/AT3G44720/AT5G19530/AT5G16000/AT5G13140/AT4G22010/AT4G03190/AT4G12420	20	CARHR003390/CARHR010850/CARHR063540/CARHR069150/CARHR069200/CARHR091590/CARHR098970/CARHR103890/CARHR120520/CARHR128750/CARHR134820/CARHR140880/CARHR144780/CARHR151470/CARHR193370/CARHR197320/CARHR200330/CARHR228820/CARHR251620/CARHR253780
GO:1901617	organic hydroxy compound biosynthetic process	56/854	490/14134	2.93617e-06	0.000138565	AT1G07010/AT1G07180/AT1G07420/AT1G14290/AT1G18890/AT1G22850/AT1G70560/AT1G73805/AT1G74710/AT1G80760/AT3G01500/AT3G01480/AT3G01060/AT3G09020/AT3G12320/AT2G06850/AT2G15020/AT2G24540/AT2G29650/AT2G31380/AT2G35370/AT2G40750/AT2G45990/AT2G46400/AT2G46830/AT3G30180/AT3G50660/AT3G52400/AT3G56290/AT3G60420/AT5G42750/AT5G21105/AT5G20960/AT5G17220/AT5G15950/AT5G15350/AT5G14740/AT5G09990/AT5G06980/AT5G02490…	56	CARHR006700/CARHR006910/CARHR007160/CARHR014710/CARHR019540/CARHR023190/CARHR063770/CARHR066870/CARHR068010/CARHR073740/CARHR075450/CARHR075480/CARHR076010/CARHR083360/CARHR086860/CARHR103890/CARHR105450/CARHR117500/CARHR122970/CARHR125010/CARHR129530/CARHR135840/CARHR141260/CARHR141680/CARHR142180/CARHR153250/CARHR160170/CARHR162170/CARHR166450/CARHR170740/CARHR181660/CARHR191760/CARHR191880/CAR…
GO:0009828	plant-type cell wall loosening	8/854	19/14134	7.14643e-06	0.000324765	AT1G26770/AT1G69530/AT2G40610/AT2G03090/AT3G55500/AT4G28250/AT4G30270/AT4G38210	8	CARHR025170/CARHR062490/CARHR135720/CARHR145440/CARHR165550/CARHR235960/CARHR238180/CARHR293980
GO:0009611	response to wounding	38/854	298/14134	1.01443e-05	0.000429516	AT1G01470/AT1G01120/AT1G18890/AT1G20510/AT1G22410/AT1G52200/AT1G63840/AT1G70700/AT1G74450/AT1G76650/AT3G16470/AT3G17860/AT3G23050/AT2G16900/AT2G22170/AT2G26170/AT2G37040/AT3G12500/AT3G50260/AT5G47240/AT5G46050/AT5G13930/AT5G07690/AT5G40990/AT5G37770/AT4G13660/AT4G24570/AT4G35770/AT4G37760/AT4G12030/AT4G11280/AT5G57560/AT5G59820/AT5G61600/AT3G53260/AT1G71697/AT3G45140/AT5G51190	38	CARHR000900/CARHR001340/CARHR019540/CARHR020980/CARHR022760/CARHR042340/CARHR047330/CARHR063960/CARHR067720/CARHR070210/CARHR091680/CARHR093210/CARHR098970/CARHR107190/CARHR113320/CARHR114940/CARHR131540/CARHR151150/CARHR159610/CARHR174120/CARHR175880/CARHR199500/CARHR205480/CARHR213390/CARHR215040/CARHR219430/CARHR231970/CARHR244120/CARHR246150/CARHR254200/CARHR255310/CARHR271330/CARHR273400/CAR…
GO:0010243	response to organonitrogen compound	47/854	402/14134	1.01516e-05	0.000429516	AT1G05340/AT1G19050/AT1G20510/AT1G62300/AT1G61260/AT1G73805/AT1G74450/AT1G74710/AT1G76650/AT3G01500/AT3G01480/AT3G09020/AT3G44350/AT2G16900/AT2G17040/AT2G17770/AT2G27310/AT2G29650/AT2G33580/AT2G36220/AT2G40750/AT2G46400/AT2G46830/AT3G50260/AT3G52400/AT3G55430/AT5G47220/AT5G46050/AT5G43170/AT5G14740/AT5G11650/AT5G01830/AT5G37770/AT4G14365/AT4G23810/AT4G24570/AT4G29110/AT4G35480/AT4G11280/AT5G57560…	47	CARHR004830/CARHR019660/CARHR020980/CARHR049820/CARHR051340/CARHR066870/CARHR067720/CARHR068010/CARHR070210/CARHR075450/CARHR075480/CARHR083360/CARHR104510/CARHR107190/CARHR107380/CARHR108160/CARHR119880/CARHR122970/CARHR127600/CARHR130460/CARHR135840/CARHR141680/CARHR142180/CARHR159610/CARHR162170/CARHR165450/CARHR174140/CARHR175880/CARHR180740/CARHR198570/CARHR201570/CARHR212180/CARHR215040/CAR…
GO:0008361	regulation of cell size	13/854	53/14134	1.14809e-05	0.000469569	AT1G10670/AT1G70370/AT3G16370/AT3G23050/AT2G05790/AT2G06850/AT2G17040/AT2G34650/AT2G45470/AT2G02130/AT5G46700/AT5G19530/AT5G13140	13	CARHR010850/CARHR063540/CARHR091590/CARHR098970/CARHR103380/CARHR103890/CARHR107380/CARHR128750/CARHR140660/CARHR144780/CARHR174800/CARHR193370/CARHR200330
GO:0010200	response to chitin	45/854	382/14134	1.29009e-05	0.000497446	AT1G05340/AT1G19050/AT1G20510/AT1G62300/AT1G61260/AT1G73805/AT1G74450/AT1G74710/AT1G76650/AT3G01500/AT3G01480/AT3G09020/AT3G44350/AT2G16900/AT2G17040/AT2G17770/AT2G27310/AT2G29650/AT2G33580/AT2G36220/AT2G40750/AT2G46400/AT3G50260/AT3G52400/AT3G55430/AT5G47220/AT5G43170/AT5G14740/AT5G11650/AT5G01830/AT5G37770/AT4G14365/AT4G23810/AT4G24570/AT4G29110/AT4G35480/AT4G11280/AT5G57560/AT5G59780/AT5G59820…	45	CARHR004830/CARHR019660/CARHR020980/CARHR049820/CARHR051340/CARHR066870/CARHR067720/CARHR068010/CARHR070210/CARHR075450/CARHR075480/CARHR083360/CARHR104510/CARHR107190/CARHR107380/CARHR108160/CARHR119880/CARHR122970/CARHR127600/CARHR130460/CARHR135840/CARHR141680/CARHR159610/CARHR162170/CARHR165450/CARHR174140/CARHR180740/CARHR198570/CARHR201570/CARHR212180/CARHR215040/CARHR220580/CARHR231200/CAR…
GO:0019751	polyol metabolic process	19/854	104/14134	1.29733e-05	0.000497446	AT1G07010/AT1G07180/AT1G22850/AT1G80760/AT3G01060/AT3G12320/AT2G15020/AT2G24540/AT2G31380/AT2G45990/AT2G46830/AT3G56290/AT5G15950/AT5G09990/AT5G06980/AT4G37760/AT5G50100/AT5G40390/AT1G64770	19	CARHR006700/CARHR006910/CARHR023190/CARHR073740/CARHR076010/CARHR086860/CARHR105450/CARHR117500/CARHR125010/CARHR141260/CARHR142180/CARHR166450/CARHR197350/CARHR203330/CARHR206160/CARHR246150/CARHR258530/CARHR261630/CARHR287400
GO:0071555	cell wall organization	44/854	374/14134	1.66104e-05	0.000617605	AT1G01300/AT1G04040/AT1G10670/AT1G26770/AT1G41830/AT1G69530/AT1G70370/AT1G70710/AT1G75750/AT1G75780/AT3G15680/AT3G16370/AT3G17840/AT3G22120/AT3G23050/AT2G06850/AT2G26330/AT2G28790/AT2G31960/AT2G33810/AT2G34710/AT2G39900/AT2G40610/AT2G45470/AT2G02130/AT2G03090/AT3G55500/AT5G46330/AT5G44630/AT5G43060/AT5G19530/AT5G16000/AT5G15350/AT5G13140/AT5G13000/AT4G22010/AT4G28250/AT4G30270/AT4G36360/AT4G03190…	44	CARHR001150/CARHR003390/CARHR010850/CARHR025170/CARHR034830/CARHR062490/CARHR063540/CARHR063970/CARHR069150/CARHR069200/CARHR090770/CARHR091590/CARHR093190/CARHR098010/CARHR098970/CARHR103890/CARHR118480/CARHR121930/CARHR125700/CARHR127930/CARHR128870/CARHR134820/CARHR135720/CARHR140660/CARHR144780/CARHR145440/CARHR165550/CARHR175480/CARHR178290/CARHR180940/CARHR193370/CARHR197320/CARHR197940/CAR…
GO:0009620	response to fungus	49/854	442/14134	2.75238e-05	0.000993285	AT1G01470/AT1G02920/AT1G07630/AT1G18890/AT1G19670/AT1G20510/AT1G33110/AT1G52400/AT1G52410/AT1G68300/AT1G70700/AT1G73805/AT1G74710/AT1G76650/AT3G01500/AT3G01480/AT3G04720/AT3G09020/AT3G09260/AT3G11930/AT3G14310/AT2G15890/AT2G26330/AT2G29650/AT2G31865/AT2G37130/AT2G37630/AT2G39210/AT2G40750/AT2G42530/AT3G12500/AT3G52400/AT3G62550/AT5G14740/AT5G07690/AT5G40990/AT4G14365/AT4G21580/AT4G23810/AT4G30650…	49	CARHR000900/CARHR002270/CARHR007420/CARHR019540/CARHR020190/CARHR020980/CARHR032430/CARHR042540/CARHR042550/CARHR060980/CARHR063960/CARHR066870/CARHR068010/CARHR070210/CARHR075450/CARHR075480/CARHR078970/CARHR083360/CARHR083620/CARHR086470/CARHR089480/CARHR106220/CARHR118480/CARHR122970/CARHR125550/CARHR131640/CARHR131950/CARHR133970/CARHR135840/CARHR137650/CARHR151150/CARHR162170/CARHR172810/CAR…
GO:0015979	photosynthesis	43/854	372/14134	3.16832e-05	0.00111072	AT1G14150/AT1G15980/AT1G18730/AT1G19150/AT1G21600/AT1G32470/AT1G45474/AT1G61800/AT1G74710/AT1G74880/AT1G75690/AT3G01500/AT3G01480/AT3G15850/ATCG00790/AT2G35370/AT2G39470/AT2G44920/AT2G45990/AT2G01590/AT3G55330/AT3G62410/AT5G48790/AT5G14740/AT5G13630/AT5G35790/AT4G27440/AT5G39210/AT5G57030/AT5G57050/AT5G58260/ATCG00070/ATCG00120/ATCG00150/ATCG00160/ATCG00190/ATCG00420/ATCG00430/ATCG00500/ATCG00520…	43	CARHR014540/CARHR016480/CARHR019370/CARHR019750/CARHR021960/CARHR031920/CARHR036460/CARHR050530/CARHR068010/CARHR068200/CARHR069090/CARHR075450/CARHR075480/CARHR090940/CARHR127990/CARHR129530/CARHR134340/CARHR140160/CARHR141260/CARHR144140/CARHR165310/CARHR172760/CARHR182950/CARHR198570/CARHR199810/CARHR216770/CARHR235120/CARHR263200/CARHR270780/CARHR270810/CARHR272050/CARHR281860/CARHR281870/CAR…
GO:0009723	response to ethylene	37/854	306/14134	4.28992e-05	0.00146215	AT1G01060/AT1G07260/AT1G18890/AT1G25560/AT1G30620/AT1G32350/AT1G53170/AT1G63840/AT1G70000/AT1G70560/AT1G76650/AT1G76800/AT3G03450/AT3G04720/AT3G09600/AT3G23240/AT2G27310/AT2G43580/AT2G46830/AT3G12500/AT3G52400/AT5G47220/AT5G27320/AT5G13080/AT5G02840/AT5G40990/AT4G15430/AT4G27440/AT4G37370/AT4G01280/AT4G01870/AT4G11280/AT5G39610/AT5G54190/AT5G55620/AT5G59780/AT5G65300	37	CARHR001420/CARHR006980/CARHR019540/CARHR025890/CARHR030100/CARHR031720/CARHR043400/CARHR047330/CARHR063100/CARHR063770/CARHR070210/CARHR070340/CARHR077470/CARHR078970/CARHR084010/CARHR099190/CARHR119880/CARHR138740/CARHR142180/CARHR151150/CARHR162170/CARHR174140/CARHR185920/CARHR200390/CARHR210490/CARHR213390/CARHR222180/CARHR235120/CARHR245750/CARHR249030/CARHR249830/CARHR255310/CARHR262680/CAR…
GO:0045229	external encapsulating structure organization	44/854	390/14134	4.62674e-05	0.00153433	AT1G01300/AT1G04040/AT1G10670/AT1G26770/AT1G41830/AT1G69530/AT1G70370/AT1G70710/AT1G75750/AT1G75780/AT3G15680/AT3G16370/AT3G17840/AT3G22120/AT3G23050/AT2G06850/AT2G26330/AT2G28790/AT2G31960/AT2G33810/AT2G34710/AT2G39900/AT2G40610/AT2G45470/AT2G02130/AT2G03090/AT3G55500/AT5G46330/AT5G44630/AT5G43060/AT5G19530/AT5G16000/AT5G15350/AT5G13140/AT5G13000/AT4G22010/AT4G28250/AT4G30270/AT4G36360/AT4G03190…	44	CARHR001150/CARHR003390/CARHR010850/CARHR025170/CARHR034830/CARHR062490/CARHR063540/CARHR063970/CARHR069150/CARHR069200/CARHR090770/CARHR091590/CARHR093190/CARHR098010/CARHR098970/CARHR103890/CARHR118480/CARHR121930/CARHR125700/CARHR127930/CARHR128870/CARHR134820/CARHR135720/CARHR140660/CARHR144780/CARHR145440/CARHR165550/CARHR175480/CARHR178290/CARHR180940/CARHR193370/CARHR197320/CARHR197940/CAR…
GO:0006098	pentose-phosphate shunt	25/854	175/14134	5.16468e-05	0.00162489	AT1G08550/AT1G14150/AT1G15980/AT1G18730/AT1G19150/AT1G32470/AT1G75690/AT1G77090/AT3G01500/AT3G01480/AT3G03190/AT3G15360/AT3G22210/AT2G35370/AT2G44920/AT3G48200/AT3G55330/AT5G35790/AT5G35630/AT4G26530/AT4G34090/AT5G51720/AT5G52970/AT5G58260/AT1G64770	25	CARHR008450/CARHR014540/CARHR016480/CARHR019370/CARHR019750/CARHR031920/CARHR069090/CARHR070570/CARHR075450/CARHR075480/CARHR077210/CARHR090400/CARHR098100/CARHR129530/CARHR140160/CARHR156950/CARHR165310/CARHR216770/CARHR217810/CARHR234110/CARHR242200/CARHR264580/CARHR265950/CARHR272050/CARHR287400
GO:0051156	glucose 6-phosphate metabolic process	25/854	175/14134	5.16468e-05	0.00162489	AT1G08550/AT1G14150/AT1G15980/AT1G18730/AT1G19150/AT1G32470/AT1G75690/AT1G77090/AT3G01500/AT3G01480/AT3G03190/AT3G15360/AT3G22210/AT2G35370/AT2G44920/AT3G48200/AT3G55330/AT5G35790/AT5G35630/AT4G26530/AT4G34090/AT5G51720/AT5G52970/AT5G58260/AT1G64770	25	CARHR008450/CARHR014540/CARHR016480/CARHR019370/CARHR019750/CARHR031920/CARHR069090/CARHR070570/CARHR075450/CARHR075480/CARHR077210/CARHR090400/CARHR098100/CARHR129530/CARHR140160/CARHR156950/CARHR165310/CARHR216770/CARHR217810/CARHR234110/CARHR242200/CARHR264580/CARHR265950/CARHR272050/CARHR287400
GO:0009069	serine family amino acid metabolic process	31/854	241/14134	5.5229e-05	0.00167341	AT1G08550/AT1G09310/AT1G10670/AT1G32470/AT1G33110/AT1G55330/AT1G72500/AT3G14310/AT3G16470/AT3G23810/AT2G26080/AT2G24270/AT2G30520/AT2G35370/AT2G39470/AT2G02130/AT3G26060/AT3G53420/AT3G54400/AT5G46700/AT5G44020/AT5G18690/AT5G15230/AT5G13980/AT5G13140/AT5G35630/AT4G27440/AT4G04610/AT5G61130/AT3G45140/AT4G38770	31	CARHR008450/CARHR009290/CARHR010850/CARHR031920/CARHR032430/CARHR044990/CARHR065440/CARHR089480/CARHR091680/CARHR099810/CARHR114810/CARHR117830/CARHR123970/CARHR129530/CARHR134340/CARHR144780/CARHR147050/CARHR163320/CARHR164310/CARHR174800/CARHR179270/CARHR194310/CARHR198080/CARHR199390/CARHR200330/CARHR217810/CARHR235120/CARHR252940/CARHR274820/CARHR291400/CARHR294460
GO:0009743	response to carbohydrate	42/854	369/14134	5.59168e-05	0.00167341	AT1G19150/AT1G28330/AT1G61800/AT3G13510/AT3G15630/AT3G22840/AT3G23000/AT3G24190/AT2G22490/AT2G25530/AT2G24540/AT2G28350/AT2G31380/AT2G34710/AT2G35370/AT2G37970/AT2G02850/AT3G51240/AT3G52740/AT3G53420/AT3G61430/AT3G62410/AT2G23910/AT5G21170/AT5G20270/AT5G17220/AT5G15950/AT5G13930/AT5G08640/AT5G07990/AT5G35630/AT4G14090/AT4G15480/AT4G31120/AT4G33150/AT4G35770/AT4G37760/AT5G39610/AT5G56860/AT5G57785…	42	CARHR019750/CARHR027820/CARHR050530/CARHR088180/CARHR090720/CARHR098700/CARHR098940/CARHR100010/CARHR113690/CARHR115890/CARHR117500/CARHR121280/CARHR125010/CARHR128870/CARHR129530/CARHR132520/CARHR145280/CARHR160820/CARHR162610/CARHR163320/CARHR171770/CARHR172760/CARHR184880/CARHR191700/CARHR192560/CARHR195990/CARHR197350/CARHR199500/CARHR204340/CARHR205200/CARHR217810/CARHR220120/CARHR222250/CAR…
GO:0006066	alcohol metabolic process	23/854	156/14134	6.20624e-05	0.00181311	AT1G07010/AT1G07180/AT1G22850/AT1G52400/AT1G80760/AT3G01060/AT3G12320/AT2G15020/AT2G24540/AT2G29090/AT2G31380/AT2G45990/AT2G46830/AT3G56290/AT5G20960/AT5G15950/AT5G09990/AT5G06980/AT4G37760/AT5G50100/AT5G40390/AT5G58770/AT1G64770	23	CARHR006700/CARHR006910/CARHR023190/CARHR042540/CARHR073740/CARHR076010/CARHR086860/CARHR105450/CARHR117500/CARHR122370/CARHR125010/CARHR141260/CARHR142180/CARHR166450/CARHR191880/CARHR197350/CARHR203330/CARHR206160/CARHR246150/CARHR258530/CARHR261630/CARHR272680/CARHR287400
GO:0009751	response to salicylic acid	46/854	420/14134	6.48361e-05	0.00185009	AT1G01060/AT1G07630/AT1G18350/AT1G18890/AT1G19670/AT1G33590/AT1G49010/AT1G68520/AT1G70000/AT1G73805/AT1G74710/AT1G78600/AT3G01500/AT3G01480/AT3G02550/AT3G03450/AT3G09020/AT3G09600/AT3G20470/AT2G27500/AT2G29650/AT2G30250/AT2G32690/AT2G37630/AT2G40750/AT2G46830/AT3G46130/AT3G52400/AT3G60420/AT3G61250/AT5G46050/AT5G27320/AT5G14740/AT5G07690/AT5G06870/AT5G02840/AT5G40990/AT4G14365/AT4G15430/AT4G23810…	46	CARHR001420/CARHR007420/CARHR018940/CARHR019540/CARHR020190/CARHR033050/CARHR039050/CARHR061300/CARHR063100/CARHR066870/CARHR068010/CARHR072090/CARHR075450/CARHR075480/CARHR076550/CARHR077470/CARHR083360/CARHR084010/CARHR096220/CARHR120160/CARHR122970/CARHR123570/CARHR126580/CARHR131950/CARHR135840/CARHR142180/CARHR154470/CARHR162170/CARHR170740/CARHR171550/CARHR175880/CARHR185920/CARHR198570/CAR…
GO:0019684	photosynthesis, light reaction	35/854	289/14134	6.63624e-05	0.00185061	AT1G14150/AT1G15980/AT1G18730/AT1G21600/AT1G32470/AT1G45474/AT1G74710/AT1G74880/AT1G75690/AT3G01500/AT3G01480/AT3G15850/ATCG00790/AT2G35370/AT2G39470/AT2G45990/AT2G01590/AT3G55330/AT5G48790/AT5G14740/AT5G13630/AT4G27440/AT5G39210/AT5G57030/AT5G57050/AT5G58260/ATCG00070/ATCG00120/ATCG00420/ATCG00430/ATCG00500/ATCG00520/ATCG00530/ATCG00540/AT1G64770	35	CARHR014540/CARHR016480/CARHR019370/CARHR021960/CARHR031920/CARHR036460/CARHR068010/CARHR068200/CARHR069090/CARHR075450/CARHR075480/CARHR090940/CARHR127990/CARHR129530/CARHR134340/CARHR141260/CARHR144140/CARHR165310/CARHR182950/CARHR198570/CARHR199810/CARHR235120/CARHR263200/CARHR270780/CARHR270810/CARHR272050/CARHR281860/CARHR281870/CARHR282040/CARHR282050/CARHR282090/CARHR282100/CARHR282110/CAR…
GO:0006739	NADP metabolic process	25/854	179/14134	7.52866e-05	0.00205281	AT1G08550/AT1G14150/AT1G15980/AT1G18730/AT1G19150/AT1G32470/AT1G75690/AT1G77090/AT3G01500/AT3G01480/AT3G03190/AT3G15360/AT3G22210/AT2G35370/AT2G44920/AT3G48200/AT3G55330/AT5G35790/AT5G35630/AT4G26530/AT4G34090/AT5G51720/AT5G52970/AT5G58260/AT1G64770	25	CARHR008450/CARHR014540/CARHR016480/CARHR019370/CARHR019750/CARHR031920/CARHR069090/CARHR070570/CARHR075450/CARHR075480/CARHR077210/CARHR090400/CARHR098100/CARHR129530/CARHR140160/CARHR156950/CARHR165310/CARHR216770/CARHR217810/CARHR234110/CARHR242200/CARHR264580/CARHR265950/CARHR272050/CARHR287400
GO:0071214	cellular response to abiotic stimulus	22/854	149/14134	8.70565e-05	0.00227273	AT1G05680/AT1G07180/AT1G09530/AT1G29670/AT1G64660/AT1G70820/AT1G75100/AT1G79410/AT3G22840/AT2G24540/AT2G29650/AT2G36990/AT2G37970/AT2G42530/AT2G46790/AT2G02950/AT3G46630/AT5G13080/AT5G11260/AT4G16780/AT5G57660/AT5G58350	22	CARHR005200/CARHR006910/CARHR009500/CARHR029020/CARHR046230/CARHR064080/CARHR068420/CARHR073070/CARHR098700/CARHR117500/CARHR122970/CARHR131470/CARHR132520/CARHR137650/CARHR142130/CARHR145350/CARHR155180/CARHR200390/CARHR202000/CARHR223400/CARHR271420/CARHR272180
GO:0104004	cellular response to environmental stimulus	22/854	149/14134	8.70565e-05	0.00227273	AT1G05680/AT1G07180/AT1G09530/AT1G29670/AT1G64660/AT1G70820/AT1G75100/AT1G79410/AT3G22840/AT2G24540/AT2G29650/AT2G36990/AT2G37970/AT2G42530/AT2G46790/AT2G02950/AT3G46630/AT5G13080/AT5G11260/AT4G16780/AT5G57660/AT5G58350	22	CARHR005200/CARHR006910/CARHR009500/CARHR029020/CARHR046230/CARHR064080/CARHR068420/CARHR073070/CARHR098700/CARHR117500/CARHR122970/CARHR131470/CARHR132520/CARHR137650/CARHR142130/CARHR145350/CARHR155180/CARHR200390/CARHR202000/CARHR223400/CARHR271420/CARHR272180
GO:0044550	secondary metabolite biosynthetic process	33/854	272/14134	0.000102646	0.00262388	AT1G01120/AT1G16410/AT1G19150/AT1G21440/AT1G22410/AT1G67830/AT3G03190/AT3G13650/AT3G17390/AT3G19450/AT2G26170/AT2G31790/AT2G37040/AT3G26060/AT3G58990/AT5G44020/AT2G23910/AT5G14200/AT5G13930/AT5G07690/AT4G13660/AT4G23690/AT4G27520/AT4G30470/AT4G39970/AT4G39940/AT4G04610/AT4G12030/AT5G61420/AT3G53260/AT1G09500/AT1G33030/AT1G61820	33	CARHR001340/CARHR016870/CARHR019750/CARHR021820/CARHR022760/CARHR060460/CARHR077210/CARHR088330/CARHR092710/CARHR094880/CARHR114940/CARHR125460/CARHR131540/CARHR147050/CARHR169370/CARHR179270/CARHR184880/CARHR199140/CARHR199500/CARHR205480/CARHR219430/CARHR231080/CARHR235200/CARHR238360/CARHR246710/CARHR246760/CARHR252940/CARHR254200/CARHR275180/CARHR289320/CARHR009470/CARHR032350/CARHR050510
GO:0019344	cysteine biosynthetic process	26/854	195/14134	0.000119263	0.00298644	AT1G09310/AT1G10670/AT1G32470/AT1G33110/AT1G55330/AT1G72500/AT3G16470/AT3G23810/AT2G24270/AT2G30520/AT2G35370/AT2G39470/AT2G02130/AT3G26060/AT3G53420/AT3G54400/AT5G46700/AT5G44020/AT5G18690/AT5G15230/AT5G13980/AT5G13140/AT5G35630/AT4G27440/AT4G04610/AT4G38770	26	CARHR009290/CARHR010850/CARHR031920/CARHR032430/CARHR044990/CARHR065440/CARHR091680/CARHR099810/CARHR117830/CARHR123970/CARHR129530/CARHR134340/CARHR144780/CARHR147050/CARHR163320/CARHR164310/CARHR174800/CARHR179270/CARHR194310/CARHR198080/CARHR199390/CARHR200330/CARHR217810/CARHR235120/CARHR252940/CARHR294460
GO:0071370	cellular response to gibberellin stimulus	13/854	66/14134	0.00013454	0.00330162	AT1G09530/AT1G12240/AT3G03450/AT3G06750/AT3G08030/AT3G18050/AT2G36830/AT5G27320/AT5G15230/AT5G11260/AT4G30270/AT5G56860/AT5G61130	13	CARHR009500/CARHR012540/CARHR077470/CARHR081370/CARHR082770/CARHR093370/CARHR131280/CARHR185920/CARHR198080/CARHR202000/CARHR238180/CARHR270600/CARHR274820
GO:0006534	cysteine metabolic process	26/854	197/14134	0.000141174	0.00339648	AT1G09310/AT1G10670/AT1G32470/AT1G33110/AT1G55330/AT1G72500/AT3G16470/AT3G23810/AT2G24270/AT2G30520/AT2G35370/AT2G39470/AT2G02130/AT3G26060/AT3G53420/AT3G54400/AT5G46700/AT5G44020/AT5G18690/AT5G15230/AT5G13980/AT5G13140/AT5G35630/AT4G27440/AT4G04610/AT4G38770	26	CARHR009290/CARHR010850/CARHR031920/CARHR032430/CARHR044990/CARHR065440/CARHR091680/CARHR099810/CARHR117830/CARHR123970/CARHR129530/CARHR134340/CARHR144780/CARHR147050/CARHR163320/CARHR164310/CARHR174800/CARHR179270/CARHR194310/CARHR198080/CARHR199390/CARHR200330/CARHR217810/CARHR235120/CARHR252940/CARHR294460
GO:0009070	serine family amino acid biosynthetic process	26/854	198/14134	0.00015342	0.00362012	AT1G09310/AT1G10670/AT1G32470/AT1G33110/AT1G55330/AT1G72500/AT3G16470/AT3G23810/AT2G24270/AT2G30520/AT2G35370/AT2G39470/AT2G02130/AT3G26060/AT3G53420/AT3G54400/AT5G46700/AT5G44020/AT5G18690/AT5G15230/AT5G13980/AT5G13140/AT5G35630/AT4G27440/AT4G04610/AT4G38770	26	CARHR009290/CARHR010850/CARHR031920/CARHR032430/CARHR044990/CARHR065440/CARHR091680/CARHR099810/CARHR117830/CARHR123970/CARHR129530/CARHR134340/CARHR144780/CARHR147050/CARHR163320/CARHR164310/CARHR174800/CARHR179270/CARHR194310/CARHR198080/CARHR199390/CARHR200330/CARHR217810/CARHR235120/CARHR252940/CARHR294460
GO:0035556	intracellular signal transduction	46/854	436/14134	0.000157279	0.00364116	AT1G07260/AT1G07630/AT1G18890/AT1G19050/AT1G19670/AT1G25560/AT1G30620/AT1G32350/AT1G33590/AT1G35710/AT1G53170/AT1G62300/AT1G68520/AT1G73805/AT1G74710/AT1G76650/AT1G78600/AT3G01500/AT3G01480/AT3G09020/AT3G16360/AT3G21510/AT3G23240/AT2G17040/AT2G27310/AT2G29650/AT2G40750/AT2G43580/AT3G12500/AT3G50260/AT3G52400/AT3G57680/AT5G47220/AT5G24270/AT5G14740/AT5G11260/AT5G06870/AT5G40990/AT4G14365/AT4G23810…	46	CARHR006980/CARHR007420/CARHR019540/CARHR019660/CARHR020190/CARHR025890/CARHR030100/CARHR031720/CARHR033050/CARHR034540/CARHR043400/CARHR049820/CARHR061300/CARHR066870/CARHR068010/CARHR070210/CARHR072090/CARHR075450/CARHR075480/CARHR083360/CARHR091570/CARHR097440/CARHR099190/CARHR107380/CARHR119880/CARHR122970/CARHR135840/CARHR138740/CARHR151150/CARHR159610/CARHR162170/CARHR167880/CARHR174140/CAR…
GO:0050832	defense response to fungus	35/854	303/14134	0.000171111	0.00388802	AT1G01470/AT1G02920/AT1G07630/AT1G18890/AT1G19670/AT1G52400/AT1G52410/AT1G73805/AT1G74710/AT3G01500/AT3G01480/AT3G04720/AT3G09020/AT2G15890/AT2G26330/AT2G29650/AT2G31865/AT2G37130/AT2G37630/AT2G39210/AT2G40750/AT2G42530/AT3G12500/AT3G52400/AT5G14740/AT5G07690/AT5G40990/AT4G14365/AT4G23810/AT4G30650/AT5G58260/AT5G61420/AT5G61600/AT5G64120/AT4G37150	35	CARHR000900/CARHR002270/CARHR007420/CARHR019540/CARHR020190/CARHR042540/CARHR042550/CARHR066870/CARHR068010/CARHR075450/CARHR075480/CARHR078970/CARHR083360/CARHR106220/CARHR118480/CARHR122970/CARHR125550/CARHR131640/CARHR131950/CARHR133970/CARHR135840/CARHR137650/CARHR151150/CARHR162170/CARHR198570/CARHR205480/CARHR213390/CARHR220580/CARHR231200/CARHR238530/CARHR272050/CARHR275180/CARHR275390/CAR…
GO:0042547	cell wall modification involved in multidimensional cell growth	6/854	16/14134	0.000226608	0.00505541	AT1G26770/AT1G70710/AT2G40610/AT2G03090/AT3G55500/AT4G38210	6	CARHR025170/CARHR063970/CARHR135720/CARHR145440/CARHR165550/CARHR293980
GO:0005982	starch metabolic process	27/854	216/14134	0.000262512	0.00575183	AT1G10670/AT1G18730/AT1G70370/AT1G70820/AT1G73600/AT1G77090/AT3G01660/AT3G03190/AT3G09650/AT3G10940/AT3G15360/AT3G22210/AT2G03420/AT3G46970/AT3G48200/AT3G63160/AT5G02940/AT4G15210/AT4G17090/AT4G17770/AT4G26530/AT4G27440/AT4G35090/AT4G36530/AT5G39210/AT5G58260/AT3G45140	27	CARHR010850/CARHR019370/CARHR063540/CARHR064080/CARHR066620/CARHR070570/CARHR075260/CARHR077210/CARHR084060/CARHR085520/CARHR090400/CARHR098100/CARHR145760/CARHR155610/CARHR156950/CARHR173480/CARHR210350/CARHR221930/CARHR223690/CARHR224490/CARHR234110/CARHR235120/CARHR243370/CARHR244840/CARHR263200/CARHR272050/CARHR291400
GO:0009926	auxin polar transport	15/854	90/14134	0.000299158	0.00643977	AT1G18350/AT1G70370/AT1G77110/AT3G16370/AT3G23050/AT2G05790/AT2G06850/AT2G26170/AT2G34650/AT2G45470/AT2G02130/AT5G46700/AT5G19530/AT5G13930/AT5G13140	15	CARHR018940/CARHR063540/CARHR070590/CARHR091590/CARHR098970/CARHR103380/CARHR103890/CARHR114940/CARHR128750/CARHR140660/CARHR144780/CARHR174800/CARHR193370/CARHR199500/CARHR200330
GO:0009740	gibberellic acid mediated signaling pathway	12/854	63/14134	0.000335448	0.00709646	AT1G09530/AT3G03450/AT3G06750/AT3G08030/AT3G18050/AT2G36830/AT5G27320/AT5G15230/AT5G11260/AT4G30270/AT5G56860/AT5G61130	12	CARHR009500/CARHR077470/CARHR081370/CARHR082770/CARHR093370/CARHR131280/CARHR185920/CARHR198080/CARHR202000/CARHR238180/CARHR270600/CARHR274820
GO:0006598	polyamine catabolic process	9/854	38/14134	0.000342186	0.0071163	AT1G32450/AT1G68440/AT3G05490/AT3G13520/AT3G13650/AT2G36830/AT2G37040/AT4G36360/AT3G53260	9	CARHR031900/CARHR061220/CARHR079880/CARHR088190/CARHR088330/CARHR131280/CARHR131540/CARHR244700/CARHR289320
GO:0000023	maltose metabolic process	20/854	143/14134	0.000374844	0.00766556	AT1G18730/AT1G70820/AT1G73600/AT1G77090/AT3G01660/AT3G09650/AT3G10940/AT3G15360/AT3G22210/AT2G03420/AT3G48200/AT3G63160/AT5G02940/AT4G17090/AT4G17770/AT4G26530/AT4G36530/AT5G39210/AT5G58260/AT3G45140	20	CARHR019370/CARHR064080/CARHR066620/CARHR070570/CARHR075260/CARHR084060/CARHR085520/CARHR090400/CARHR098100/CARHR145760/CARHR156950/CARHR173480/CARHR210350/CARHR223690/CARHR224490/CARHR234110/CARHR244840/CARHR263200/CARHR272050/CARHR291400
GO:0010476	gibberellin mediated signaling pathway	12/854	64/14134	0.00039055	0.00785581	AT1G09530/AT3G03450/AT3G06750/AT3G08030/AT3G18050/AT2G36830/AT5G27320/AT5G15230/AT5G11260/AT4G30270/AT5G56860/AT5G61130	12	CARHR009500/CARHR077470/CARHR081370/CARHR082770/CARHR093370/CARHR131280/CARHR185920/CARHR198080/CARHR202000/CARHR238180/CARHR270600/CARHR274820
GO:0019252	starch biosynthetic process	23/854	177/14134	0.000419911	0.00831018	AT1G10670/AT1G18730/AT1G70820/AT1G73600/AT1G77090/AT3G01660/AT3G03190/AT3G09650/AT3G10940/AT3G15360/AT3G22210/AT2G03420/AT3G46970/AT3G48200/AT3G63160/AT5G02940/AT4G17770/AT4G26530/AT4G27440/AT4G36530/AT5G39210/AT5G58260/AT3G45140	23	CARHR010850/CARHR019370/CARHR064080/CARHR066620/CARHR070570/CARHR075260/CARHR077210/CARHR084060/CARHR085520/CARHR090400/CARHR098100/CARHR145760/CARHR155610/CARHR156950/CARHR173480/CARHR210350/CARHR224490/CARHR234110/CARHR235120/CARHR244840/CARHR263200/CARHR272050/CARHR291400
GO:0010075	regulation of meristem growth	21/854	156/14134	0.000457666	0.00891359	AT1G20850/AT1G70370/AT3G13510/AT3G17840/AT2G05790/AT2G26330/AT2G34710/AT2G42840/AT2G02130/AT5G46700/AT5G16000/AT4G22010/AT4G29020/AT4G36360/AT5G49990/AT4G10120/AT5G56040/AT5G66460/AT5G58960/AT1G71695/AT3G63200	21	CARHR021280/CARHR063540/CARHR088180/CARHR093190/CARHR103380/CARHR118480/CARHR128870/CARHR137920/CARHR144780/CARHR174800/CARHR197320/CARHR228820/CARHR236750/CARHR244700/CARHR258720/CARHR261210/CARHR269410/CARHR281290/CARHR285190/CARHR291110/CARHR291740
GO:0060918	auxin transport	15/854	94/14134	0.000484817	0.00924805	AT1G18350/AT1G70370/AT1G77110/AT3G16370/AT3G23050/AT2G05790/AT2G06850/AT2G26170/AT2G34650/AT2G45470/AT2G02130/AT5G46700/AT5G19530/AT5G13930/AT5G13140	15	CARHR018940/CARHR063540/CARHR070590/CARHR091590/CARHR098970/CARHR103380/CARHR103890/CARHR114940/CARHR128750/CARHR140660/CARHR144780/CARHR174800/CARHR193370/CARHR199500/CARHR200330
GO:0009269	response to desiccation	8/854	32/14134	0.000492635	0.00924805	AT1G01470/AT1G20450/AT3G23050/AT2G36830/AT2G39800/AT3G53420/AT4G24960/AT3G45140	8	CARHR000900/CARHR020900/CARHR098970/CARHR131280/CARHR134680/CARHR163320/CARHR232360/CARHR291400
GO:0031668	cellular response to extracellular stimulus	31/854	272/14134	0.00049745	0.00924805	AT1G05680/AT1G29280/AT1G29670/AT1G30500/AT1G32450/AT1G64660/AT1G62300/AT1G70820/AT1G79410/AT1G80760/AT2G29650/AT2G42530/AT2G47160/AT3G46630/AT3G53420/AT3G54820/AT5G45380/AT5G48850/AT5G21170/AT5G13080/AT5G07690/AT4G13660/AT4G23180/AT4G30170/AT4G35090/AT4G03190/AT5G57660/AT5G58350/AT5G61420/ATCG00420/AT5G26880	31	CARHR005200/CARHR028600/CARHR029020/CARHR029910/CARHR031900/CARHR046230/CARHR049820/CARHR064080/CARHR073070/CARHR073740/CARHR122970/CARHR137650/CARHR142550/CARHR155180/CARHR163320/CARHR164760/CARHR176690/CARHR182870/CARHR191700/CARHR200390/CARHR205480/CARHR219430/CARHR230290/CARHR238070/CARHR243370/CARHR251620/CARHR271420/CARHR272180/CARHR275180/CARHR282040/CARHR291410
GO:0071496	cellular response to external stimulus	31/854	273/14134	0.000529695	0.00967817	AT1G05680/AT1G29280/AT1G29670/AT1G30500/AT1G32450/AT1G64660/AT1G62300/AT1G70820/AT1G79410/AT1G80760/AT2G29650/AT2G42530/AT2G47160/AT3G46630/AT3G53420/AT3G54820/AT5G45380/AT5G48850/AT5G21170/AT5G13080/AT5G07690/AT4G13660/AT4G23180/AT4G30170/AT4G35090/AT4G03190/AT5G57660/AT5G58350/AT5G61420/ATCG00420/AT5G26880	31	CARHR005200/CARHR028600/CARHR029020/CARHR029910/CARHR031900/CARHR046230/CARHR049820/CARHR064080/CARHR073070/CARHR073740/CARHR122970/CARHR137650/CARHR142550/CARHR155180/CARHR163320/CARHR164760/CARHR176690/CARHR182870/CARHR191700/CARHR200390/CARHR205480/CARHR219430/CARHR230290/CARHR238070/CARHR243370/CARHR251620/CARHR271420/CARHR272180/CARHR275180/CARHR282040/CARHR291410
GO:0042538	hyperosmotic salinity response	20/854	147/14134	0.000539235	0.00967817	AT1G05680/AT1G18890/AT1G63840/AT1G73480/AT3G03450/AT3G11410/AT2G27310/AT2G39800/AT3G50260/AT3G52400/AT5G46180/AT5G46050/AT5G43170/AT5G27320/AT4G24960/AT4G30650/AT4G36990/AT5G39610/AT5G57050/AT5G59820	20	CARHR005200/CARHR019540/CARHR047330/CARHR066510/CARHR077470/CARHR085960/CARHR119880/CARHR134680/CARHR159610/CARHR162170/CARHR175610/CARHR175880/CARHR180740/CARHR185920/CARHR232360/CARHR238530/CARHR245510/CARHR262680/CARHR270810/CARHR273400
GO:0009914	hormone transport	15/854	95/14134	0.000544249	0.00967817	AT1G18350/AT1G70370/AT1G77110/AT3G16370/AT3G23050/AT2G05790/AT2G06850/AT2G26170/AT2G34650/AT2G45470/AT2G02130/AT5G46700/AT5G19530/AT5G13930/AT5G13140	15	CARHR018940/CARHR063540/CARHR070590/CARHR091590/CARHR098970/CARHR103380/CARHR103890/CARHR114940/CARHR128750/CARHR140660/CARHR144780/CARHR174800/CARHR193370/CARHR199500/CARHR200330
GO:1901605	alpha-amino acid metabolic process	48/854	489/14134	0.000603589	0.01058	AT1G08550/AT1G09310/AT1G10670/AT1G32470/AT1G33110/AT1G52200/AT1G55330/AT1G64660/AT1G71260/AT1G72500/AT1G75750/AT3G14310/AT3G15360/AT3G16150/AT3G16470/AT3G17390/AT3G23810/AT2G26080/AT2G24270/AT2G27820/AT2G30520/AT2G35370/AT2G39470/AT2G39800/AT2G02130/AT3G26060/AT3G44720/AT3G51660/AT3G53420/AT3G54400/AT5G46700/AT5G46180/AT5G44020/AT5G18690/AT5G15230/AT5G14200/AT5G13980/AT5G13140/AT5G36160/AT5G35630…	48	CARHR008450/CARHR009290/CARHR010850/CARHR031920/CARHR032430/CARHR042340/CARHR044990/CARHR046230/CARHR064580/CARHR065440/CARHR069150/CARHR089480/CARHR090400/CARHR091310/CARHR091680/CARHR092710/CARHR099810/CARHR114810/CARHR117830/CARHR120520/CARHR123970/CARHR129530/CARHR134340/CARHR134680/CARHR144780/CARHR147050/CARHR151470/CARHR161260/CARHR163320/CARHR164310/CARHR174800/CARHR175610/CARHR179270/CAR…
GO:0016109	tetraterpenoid biosynthetic process	15/854	98/14134	0.000761203	0.0129722	AT1G08550/AT1G10670/AT1G15980/AT1G57770/AT3G01480/AT3G15850/AT2G26170/AT2G36990/AT2G44920/AT3G26060/AT5G45680/AT5G52570/AT5G57030/AT5G58260/AT3G45140	15	CARHR008450/CARHR010850/CARHR016480/CARHR054430/CARHR075480/CARHR090940/CARHR114940/CARHR131470/CARHR140160/CARHR147050/CARHR176290/CARHR265570/CARHR270780/CARHR272050/CARHR291400
GO:0016117	carotenoid biosynthetic process	15/854	98/14134	0.000761203	0.0129722	AT1G08550/AT1G10670/AT1G15980/AT1G57770/AT3G01480/AT3G15850/AT2G26170/AT2G36990/AT2G44920/AT3G26060/AT5G45680/AT5G52570/AT5G57030/AT5G58260/AT3G45140	15	CARHR008450/CARHR010850/CARHR016480/CARHR054430/CARHR075480/CARHR090940/CARHR114940/CARHR131470/CARHR140160/CARHR147050/CARHR176290/CARHR265570/CARHR270780/CARHR272050/CARHR291400
GO:0035266	meristem growth	21/854	163/14134	0.000822208	0.0138199	AT1G20850/AT1G70370/AT3G13510/AT3G17840/AT2G05790/AT2G26330/AT2G34710/AT2G42840/AT2G02130/AT5G46700/AT5G16000/AT4G22010/AT4G29020/AT4G36360/AT5G49990/AT4G10120/AT5G56040/AT5G66460/AT5G58960/AT1G71695/AT3G63200	21	CARHR021280/CARHR063540/CARHR088180/CARHR093190/CARHR103380/CARHR118480/CARHR128870/CARHR137920/CARHR144780/CARHR174800/CARHR197320/CARHR228820/CARHR236750/CARHR244700/CARHR258720/CARHR261210/CARHR269410/CARHR281290/CARHR285190/CARHR291110/CARHR291740
GO:0009664	plant-type cell wall organization	25/854	210/14134	0.000901181	0.0148988	AT1G01300/AT1G26770/AT1G41830/AT1G69530/AT1G70370/AT1G70710/AT3G15680/AT3G16370/AT3G17840/AT2G26330/AT2G28790/AT2G33810/AT2G40610/AT2G45470/AT2G03090/AT3G55500/AT5G44630/AT5G43060/AT5G15350/AT4G28250/AT4G30270/AT4G36360/AT5G57560/AT5G61130/AT4G38210	25	CARHR001150/CARHR025170/CARHR034830/CARHR062490/CARHR063540/CARHR063970/CARHR090770/CARHR091590/CARHR093190/CARHR118480/CARHR121930/CARHR127930/CARHR135720/CARHR140660/CARHR145440/CARHR165550/CARHR178290/CARHR180940/CARHR197940/CARHR235960/CARHR238180/CARHR244700/CARHR271330/CARHR274820/CARHR293980
GO:0009699	phenylpropanoid biosynthetic process	16/854	110/14134	0.000910682	0.0148988	AT1G01120/AT1G22410/AT3G13650/AT3G17390/AT3G19450/AT2G26170/AT2G37040/AT2G23910/AT5G13930/AT4G13660/AT4G23690/AT4G30470/AT3G53260/AT1G09500/AT1G33030/AT1G61820	16	CARHR001340/CARHR022760/CARHR088330/CARHR092710/CARHR094880/CARHR114940/CARHR131540/CARHR184880/CARHR199500/CARHR219430/CARHR231080/CARHR238360/CARHR289320/CARHR009470/CARHR032350/CARHR050510
GO:0044272	sulfur compound biosynthetic process	44/854	448/14134	0.00099324	0.0160356	AT1G08550/AT1G09310/AT1G10670/AT1G16410/AT1G19150/AT1G21440/AT1G32470/AT1G33110/AT1G55330/AT1G67830/AT1G71260/AT1G72500/AT3G03190/AT3G16470/AT3G17390/AT3G23810/AT2G24270/AT2G30520/AT2G31790/AT2G35370/AT2G39470/AT2G02130/AT3G26060/AT3G53420/AT3G54400/AT3G58990/AT5G46700/AT5G44020/AT5G18690/AT5G15230/AT5G14200/AT5G13980/AT5G13140/AT5G07690/AT5G35630/AT4G27440/AT4G27520/AT4G39970/AT4G39940/AT4G04610…	44	CARHR008450/CARHR009290/CARHR010850/CARHR016870/CARHR019750/CARHR021820/CARHR031920/CARHR032430/CARHR044990/CARHR060460/CARHR064580/CARHR065440/CARHR077210/CARHR091680/CARHR092710/CARHR099810/CARHR117830/CARHR123970/CARHR125460/CARHR129530/CARHR134340/CARHR144780/CARHR147050/CARHR163320/CARHR164310/CARHR169370/CARHR174800/CARHR179270/CARHR194310/CARHR198080/CARHR199140/CARHR199390/CARHR200330/CAR…
GO:0009831	plant-type cell wall modification involved in multidimensional cell growth	5/854	14/14134	0.0010071	0.0160481	AT1G26770/AT2G40610/AT2G03090/AT3G55500/AT4G38210	5	CARHR025170/CARHR135720/CARHR145440/CARHR165550/CARHR293980
GO:0031537	regulation of anthocyanin metabolic process	7/854	28/14134	0.00110814	0.0174319	AT1G09530/AT1G19050/AT3G21510/AT2G26330/AT2G28350/AT5G13930/AT5G11260	7	CARHR009500/CARHR019660/CARHR097440/CARHR118480/CARHR121280/CARHR199500/CARHR202000
GO:0016108	tetraterpenoid metabolic process	15/854	102/14134	0.00116112	0.0176136	AT1G08550/AT1G10670/AT1G15980/AT1G57770/AT3G01480/AT3G15850/AT2G26170/AT2G36990/AT2G44920/AT3G26060/AT5G45680/AT5G52570/AT5G57030/AT5G58260/AT3G45140	15	CARHR008450/CARHR010850/CARHR016480/CARHR054430/CARHR075480/CARHR090940/CARHR114940/CARHR131470/CARHR140160/CARHR147050/CARHR176290/CARHR265570/CARHR270780/CARHR272050/CARHR291400
GO:0016116	carotenoid metabolic process	15/854	102/14134	0.00116112	0.0176136	AT1G08550/AT1G10670/AT1G15980/AT1G57770/AT3G01480/AT3G15850/AT2G26170/AT2G36990/AT2G44920/AT3G26060/AT5G45680/AT5G52570/AT5G57030/AT5G58260/AT3G45140	15	CARHR008450/CARHR010850/CARHR016480/CARHR054430/CARHR075480/CARHR090940/CARHR114940/CARHR131470/CARHR140160/CARHR147050/CARHR176290/CARHR265570/CARHR270780/CARHR272050/CARHR291400
GO:0048509	regulation of meristem development	24/854	202/14134	0.00116276	0.0176136	AT1G20850/AT1G70370/AT3G13510/AT3G17840/AT2G05790/AT2G26170/AT2G26330/AT2G34710/AT2G42840/AT2G02130/AT5G46700/AT5G43810/AT5G16000/AT4G22010/AT4G29020/AT4G36360/AT5G49990/AT4G10120/AT5G56040/AT5G62430/AT5G66460/AT5G58960/AT1G71695/AT3G63200	24	CARHR021280/CARHR063540/CARHR088180/CARHR093190/CARHR103380/CARHR114940/CARHR118480/CARHR128870/CARHR137920/CARHR144780/CARHR174800/CARHR179680/CARHR197320/CARHR228820/CARHR236750/CARHR244700/CARHR258720/CARHR261210/CARHR269410/CARHR276230/CARHR281290/CARHR285190/CARHR291110/CARHR291740
GO:0042631	cellular response to water deprivation	11/854	63/14134	0.00125518	0.0185555	AT1G05680/AT1G29670/AT1G64660/AT1G70820/AT1G79410/AT2G29650/AT2G42530/AT3G46630/AT5G13080/AT5G57660/AT5G58350	11	CARHR005200/CARHR029020/CARHR046230/CARHR064080/CARHR073070/CARHR122970/CARHR137650/CARHR155180/CARHR200390/CARHR271420/CARHR272180
GO:0071462	cellular response to water stimulus	11/854	63/14134	0.00125518	0.0185555	AT1G05680/AT1G29670/AT1G64660/AT1G70820/AT1G79410/AT2G29650/AT2G42530/AT3G46630/AT5G13080/AT5G57660/AT5G58350	11	CARHR005200/CARHR029020/CARHR046230/CARHR064080/CARHR073070/CARHR122970/CARHR137650/CARHR155180/CARHR200390/CARHR271420/CARHR272180
GO:0009991	response to extracellular stimulus	31/854	289/14134	0.00136219	0.0198976	AT1G05680/AT1G29280/AT1G29670/AT1G30500/AT1G32450/AT1G64660/AT1G62300/AT1G70820/AT1G79410/AT1G80760/AT2G29650/AT2G42530/AT2G47160/AT3G46630/AT3G53420/AT3G54820/AT5G45380/AT5G48850/AT5G21170/AT5G13080/AT5G07690/AT4G13660/AT4G23180/AT4G30170/AT4G35090/AT4G03190/AT5G57660/AT5G58350/AT5G61420/ATCG00420/AT5G26880	31	CARHR005200/CARHR028600/CARHR029020/CARHR029910/CARHR031900/CARHR046230/CARHR049820/CARHR064080/CARHR073070/CARHR073740/CARHR122970/CARHR137650/CARHR142550/CARHR155180/CARHR163320/CARHR164760/CARHR176690/CARHR182870/CARHR191700/CARHR200390/CARHR205480/CARHR219430/CARHR230290/CARHR238070/CARHR243370/CARHR251620/CARHR271420/CARHR272180/CARHR275180/CARHR282040/CARHR291410
GO:0010583	response to cyclopentenone	17/854	126/14134	0.00150155	0.0216753	AT1G04240/AT1G05680/AT1G62300/AT1G70710/AT1G77450/AT1G79410/AT2G41380/AT3G28740/AT4G12730/AT4G14560/AT4G21120/AT4G28250/AT3G26470/AT4G36990/AT4G01870/AT5G54510/AT5G57560	17	CARHR003570/CARHR005200/CARHR049820/CARHR063970/CARHR070970/CARHR073070/CARHR136510/CARHR151720/CARHR220550/CARHR220770/CARHR227710/CARHR235960/CARHR240480/CARHR245510/CARHR249830/CARHR267790/CARHR271330
GO:0009733	response to auxin	36/854	355/14134	0.00159936	0.0226653	AT1G01060/AT1G04240/AT1G18890/AT1G32450/AT1G49010/AT1G56010/AT1G63840/AT1G70000/AT1G75590/AT3G03850/AT3G09600/AT3G23050/AT2G06850/AT2G28350/AT2G34650/AT2G37630/AT2G46830/AT3G52400/AT3G59900/AT5G13930/AT5G08640/AT5G07990/AT5G02840/AT5G37770/AT4G14560/AT4G15430/AT4G16780/AT4G38840/AT4G01280/AT4G03190/AT4G11280/AT5G39610/AT5G54510/AT5G57560/AT5G59780/AT5G63160	36	CARHR001420/CARHR003570/CARHR019540/CARHR031900/CARHR039050/CARHR045740/CARHR047330/CARHR063100/CARHR068980/CARHR077940/CARHR084010/CARHR098970/CARHR103890/CARHR121280/CARHR128750/CARHR131950/CARHR142180/CARHR162170/CARHR170230/CARHR199500/CARHR204340/CARHR205200/CARHR210490/CARHR215040/CARHR220770/CARHR222180/CARHR223400/CARHR247900/CARHR249030/CARHR251620/CARHR255310/CARHR262680/CARHR267790/CAR…
GO:0009311	oligosaccharide metabolic process	23/854	195/14134	0.00160708	0.0226653	AT1G18730/AT1G70820/AT1G73600/AT1G77090/AT3G01660/AT3G03450/AT3G09650/AT3G10940/AT3G15360/AT3G22210/AT2G03420/AT3G48200/AT3G63160/AT5G27320/AT5G02940/AT4G17090/AT4G17770/AT4G26530/AT4G36530/AT5G40390/AT5G39210/AT5G58260/AT3G45140	23	CARHR019370/CARHR064080/CARHR066620/CARHR070570/CARHR075260/CARHR077470/CARHR084060/CARHR085520/CARHR090400/CARHR098100/CARHR145760/CARHR156950/CARHR173480/CARHR185920/CARHR210350/CARHR223690/CARHR224490/CARHR234110/CARHR244840/CARHR261630/CARHR263200/CARHR272050/CARHR291400
GO:0006972	hyperosmotic response	26/854	231/14134	0.00163638	0.0228163	AT1G05680/AT1G18890/AT1G63840/AT1G73480/AT3G03450/AT3G11410/AT3G12490/AT2G21660/AT2G27310/AT2G36830/AT2G39800/AT3G50260/AT3G52400/AT3G53420/AT3G61430/AT5G46180/AT5G46050/AT5G43170/AT5G27320/AT5G35630/AT4G24960/AT4G30650/AT4G36990/AT5G39610/AT5G57050/AT5G59820	26	CARHR005200/CARHR019540/CARHR047330/CARHR066510/CARHR077470/CARHR085960/CARHR086990/CARHR112650/CARHR119880/CARHR131280/CARHR134680/CARHR159610/CARHR162170/CARHR163320/CARHR171770/CARHR175610/CARHR175880/CARHR180740/CARHR185920/CARHR217810/CARHR232360/CARHR238530/CARHR245510/CARHR262680/CARHR270810/CARHR273400
GO:0009310	amine catabolic process	15/854	106/14134	0.00172491	0.0235163	AT1G32450/AT1G52200/AT1G68440/AT1G75750/AT3G05490/AT3G13520/AT3G13650/AT3G14310/AT3G15360/AT2G36830/AT2G37040/AT3G51660/AT4G36360/AT4G39940/AT3G53260	15	CARHR031900/CARHR042340/CARHR061220/CARHR069150/CARHR079880/CARHR088190/CARHR088330/CARHR089480/CARHR090400/CARHR131280/CARHR131540/CARHR161260/CARHR244700/CARHR246760/CARHR289320
GO:0042402	cellular biogenic amine catabolic process	15/854	106/14134	0.00172491	0.0235163	AT1G32450/AT1G52200/AT1G68440/AT1G75750/AT3G05490/AT3G13520/AT3G13650/AT3G14310/AT3G15360/AT2G36830/AT2G37040/AT3G51660/AT4G36360/AT4G39940/AT3G53260	15	CARHR031900/CARHR042340/CARHR061220/CARHR069150/CARHR079880/CARHR088190/CARHR088330/CARHR089480/CARHR090400/CARHR131280/CARHR131540/CARHR161260/CARHR244700/CARHR246760/CARHR289320
GO:0009808	lignin metabolic process	9/854	47/14134	0.00175594	0.0236763	AT3G17390/AT3G19450/AT2G37040/AT2G23910/AT4G30470/AT5G64120/AT1G09500/AT1G33030/AT1G61820	9	CARHR092710/CARHR094880/CARHR131540/CARHR184880/CARHR238360/CARHR278030/CARHR009470/CARHR032350/CARHR050510
GO:0010016	shoot system morphogenesis	42/854	435/14134	0.00177692	0.0236987	AT1G01080/AT1G05680/AT1G08550/AT1G21600/AT1G31770/AT1G32470/AT1G33811/AT1G56010/AT1G68520/AT1G70560/AT1G78995/AT3G01480/AT3G13510/AT3G20680/AT2G17040/AT2G26170/AT2G26330/AT2G30520/AT2G34710/AT2G36990/AT2G37630/AT2G03420/AT3G48200/AT3G49260/AT3G50660/AT3G55330/AT3G63160/AT5G45680/AT5G43810/AT4G16780/AT4G26540/AT4G27440/AT4G32340/AT4G34090/AT4G03190/AT4G08150/AT4G10060/AT5G56040/AT5G56860/AT5G57030…	42	CARHR001380/CARHR005200/CARHR008450/CARHR021960/CARHR031070/CARHR031920/CARHR033220/CARHR045740/CARHR061300/CARHR063770/CARHR072660/CARHR075480/CARHR088180/CARHR096490/CARHR107380/CARHR114940/CARHR118480/CARHR123970/CARHR128870/CARHR131470/CARHR131950/CARHR145760/CARHR156950/CARHR158130/CARHR160170/CARHR165310/CARHR173480/CARHR176290/CARHR179680/CARHR223400/CARHR234120/CARHR235120/CARHR240240/CAR…
GO:0009641	shade avoidance	5/854	16/14134	0.00198576	0.0261993	AT1G70560/AT1G78600/AT3G58850/AT4G16780/AT4G25260	5	CARHR063770/CARHR072090/CARHR169260/CARHR223400/CARHR232670
GO:0042742	defense response to bacterium	35/854	351/14134	0.00244478	0.0314236	AT1G02920/AT1G18350/AT1G19670/AT1G70560/AT1G73805/AT1G74710/AT1G77920/AT3G01500/AT3G01480/AT3G04720/AT3G09020/AT3G14310/AT2G26330/AT2G29650/AT2G35370/AT2G37630/AT2G40750/AT2G44920/AT3G50260/AT3G52400/AT5G47220/AT5G46330/AT5G46180/AT5G46050/AT5G14740/AT5G07690/AT5G40990/AT4G14365/AT4G23810/AT4G39940/AT4G38840/AT4G08770/AT5G52640/AT5G61420/ATCG00120	35	CARHR002270/CARHR018940/CARHR020190/CARHR063770/CARHR066870/CARHR068010/CARHR071390/CARHR075450/CARHR075480/CARHR078970/CARHR083360/CARHR089480/CARHR118480/CARHR122970/CARHR129530/CARHR131950/CARHR135840/CARHR140160/CARHR159610/CARHR162170/CARHR174140/CARHR175480/CARHR175610/CARHR175880/CARHR198570/CARHR205480/CARHR213390/CARHR220580/CARHR231200/CARHR246760/CARHR247900/CARHR259730/CARHR265630/CAR…
GO:0048767	root hair elongation	20/854	166/14134	0.00244863	0.0314236	AT1G04040/AT1G10670/AT1G70370/AT1G75750/AT1G75780/AT3G05490/AT3G16370/AT3G23050/AT2G06850/AT2G34650/AT2G39900/AT2G02130/AT3G53420/AT5G19530/AT5G16000/AT5G13140/AT4G12730/AT4G22010/AT4G03190/AT4G12420	20	CARHR003390/CARHR010850/CARHR063540/CARHR069150/CARHR069200/CARHR079880/CARHR091590/CARHR098970/CARHR103890/CARHR128750/CARHR134820/CARHR144780/CARHR163320/CARHR193370/CARHR197320/CARHR200330/CARHR220550/CARHR228820/CARHR251620/CARHR253780
GO:0009962	regulation of flavonoid biosynthetic process	15/854	110/14134	0.00250092	0.0314236	AT3G23000/AT2G26170/AT2G26330/AT2G28350/AT2G37040/AT3G44720/AT3G52400/AT5G27950/AT5G17220/AT5G13930/AT5G11260/AT5G04080/AT4G13660/AT5G40450/AT3G53260	15	CARHR098940/CARHR114940/CARHR118480/CARHR121280/CARHR131540/CARHR151470/CARHR162170/CARHR185750/CARHR195990/CARHR199500/CARHR202000/CARHR209180/CARHR219430/CARHR261570/CARHR289320
GO:0005984	disaccharide metabolic process	21/854	178/14134	0.00250352	0.0314236	AT1G18730/AT1G70820/AT1G73600/AT1G77090/AT3G01660/AT3G09650/AT3G10940/AT3G15360/AT3G22210/AT2G03420/AT3G48200/AT3G63160/AT5G02940/AT4G17090/AT4G17770/AT4G26530/AT4G36530/AT5G40390/AT5G39210/AT5G58260/AT3G45140	21	CARHR019370/CARHR064080/CARHR066620/CARHR070570/CARHR075260/CARHR084060/CARHR085520/CARHR090400/CARHR098100/CARHR145760/CARHR156950/CARHR173480/CARHR210350/CARHR223690/CARHR224490/CARHR234110/CARHR244840/CARHR261630/CARHR263200/CARHR272050/CARHR291400
GO:0055082	cellular chemical homeostasis	25/854	226/14134	0.00252229	0.0314236	AT1G12480/AT1G18730/AT1G19150/AT1G25560/AT1G27770/AT1G29280/AT1G32080/AT1G32450/AT1G52200/AT3G23000/AT2G29120/AT2G47160/AT3G52840/AT3G53420/AT3G54820/AT5G47560/AT5G44020/AT5G24270/AT4G13660/AT4G30170/AT5G54250/AT5G56860/AT5G57345/AT5G63530/AT3G45140	25	CARHR012780/CARHR019370/CARHR019750/CARHR025890/CARHR027290/CARHR028600/CARHR031430/CARHR031900/CARHR042340/CARHR098940/CARHR122410/CARHR142550/CARHR162710/CARHR163320/CARHR164760/CARHR173790/CARHR179270/CARHR189260/CARHR219430/CARHR238070/CARHR267530/CARHR270600/CARHR271140/CARHR277390/CARHR291400
GO:0070838	divalent metal ion transport	22/854	190/14134	0.0025354	0.0314236	AT1G12240/AT1G18730/AT1G19150/AT1G25560/AT1G27770/AT1G32080/AT1G52200/AT3G16470/AT3G23000/AT3G23810/AT2G04040/AT2G30520/AT2G36830/AT3G52840/AT3G53420/AT3G61430/AT5G44020/AT5G03760/AT4G12730/AT5G54250/AT5G57345/AT3G45140	22	CARHR012540/CARHR019370/CARHR019750/CARHR025890/CARHR027290/CARHR031430/CARHR042340/CARHR091680/CARHR098940/CARHR099810/CARHR102010/CARHR123970/CARHR131280/CARHR162710/CARHR163320/CARHR171770/CARHR179270/CARHR209540/CARHR220550/CARHR267530/CARHR271140/CARHR291400
GO:0071396	cellular response to lipid	34/854	340/14134	0.00267197	0.0327851	AT1G05680/AT1G07630/AT1G09530/AT1G12240/AT1G15100/AT1G18890/AT1G30620/AT1G32350/AT1G52400/AT1G63840/AT1G76650/AT3G03450/AT3G06750/AT3G08030/AT3G11410/AT3G18050/AT2G27310/AT2G28350/AT2G36830/AT2G44080/AT3G50260/AT3G52400/AT5G27320/AT5G15230/AT5G11260/AT5G05440/AT4G30270/AT4G01870/AT5G39610/AT5G53160/AT5G56860/AT5G57050/AT5G61130/AT5G65300	34	CARHR005200/CARHR007420/CARHR009500/CARHR012540/CARHR015620/CARHR019540/CARHR030100/CARHR031720/CARHR042540/CARHR047330/CARHR070210/CARHR077470/CARHR081370/CARHR082770/CARHR085960/CARHR093370/CARHR119880/CARHR121280/CARHR131280/CARHR139250/CARHR159610/CARHR162170/CARHR185920/CARHR198080/CARHR202000/CARHR207820/CARHR238180/CARHR249830/CARHR262680/CARHR266230/CARHR270600/CARHR270810/CARHR274820/CAR…
GO:0072511	divalent inorganic cation transport	22/854	191/14134	0.00270699	0.0328859	AT1G12240/AT1G18730/AT1G19150/AT1G25560/AT1G27770/AT1G32080/AT1G52200/AT3G16470/AT3G23000/AT3G23810/AT2G04040/AT2G30520/AT2G36830/AT3G52840/AT3G53420/AT3G61430/AT5G44020/AT5G03760/AT4G12730/AT5G54250/AT5G57345/AT3G45140	22	CARHR012540/CARHR019370/CARHR019750/CARHR025890/CARHR027290/CARHR031430/CARHR042340/CARHR091680/CARHR098940/CARHR099810/CARHR102010/CARHR123970/CARHR131280/CARHR162710/CARHR163320/CARHR171770/CARHR179270/CARHR209540/CARHR220550/CARHR267530/CARHR271140/CARHR291400
GO:0015995	chlorophyll biosynthetic process	16/854	122/14134	0.00273698	0.0329243	AT1G08550/AT1G10670/AT1G18730/AT1G78600/AT3G01480/AT3G08030/AT3G15850/AT3G22840/AT2G44920/AT3G26060/AT5G45680/AT4G27440/AT5G52970/AT5G54190/AT5G56860/AT3G45140	16	CARHR008450/CARHR010850/CARHR019370/CARHR072090/CARHR075480/CARHR082770/CARHR090940/CARHR098700/CARHR140160/CARHR147050/CARHR176290/CARHR235120/CARHR265950/CARHR267410/CARHR270600/CARHR291400
GO:2000377	regulation of reactive oxygen species metabolic process	21/854	180/14134	0.00286619	0.0341439	AT1G19670/AT1G33590/AT1G68520/AT1G73805/AT1G74710/AT1G78600/AT3G01500/AT3G01480/AT3G02550/AT3G03450/AT3G09020/AT2G29650/AT2G40750/AT3G52400/AT5G14920/AT5G14740/AT5G06870/AT5G37770/AT4G14365/AT4G23810/AT4G27450	21	CARHR020190/CARHR033050/CARHR061300/CARHR066870/CARHR068010/CARHR072090/CARHR075450/CARHR075480/CARHR076550/CARHR077470/CARHR083360/CARHR122970/CARHR135840/CARHR162170/CARHR198420/CARHR198570/CARHR206280/CARHR215040/CARHR220580/CARHR231200/CARHR235130
GO:0042545	cell wall modification	20/854	169/14134	0.00302168	0.0356417	AT1G01300/AT1G26770/AT1G69530/AT1G70710/AT3G15680/AT3G17840/AT3G22120/AT2G28790/AT2G31960/AT2G33810/AT2G40610/AT2G03090/AT3G55500/AT5G46330/AT5G44630/AT5G13000/AT4G28250/AT4G30270/AT5G61130/AT4G38210	20	CARHR001150/CARHR025170/CARHR062490/CARHR063970/CARHR090770/CARHR093190/CARHR098010/CARHR121930/CARHR125700/CARHR127930/CARHR135720/CARHR145440/CARHR165550/CARHR175480/CARHR178290/CARHR200460/CARHR235960/CARHR238180/CARHR274820/CARHR293980
GO:0006873	cellular ion homeostasis	24/854	217/14134	0.00305002	0.0356417	AT1G12480/AT1G18730/AT1G19150/AT1G25560/AT1G27770/AT1G29280/AT1G32080/AT1G32450/AT1G52200/AT3G23000/AT2G29120/AT2G47160/AT3G52840/AT3G53420/AT3G54820/AT5G47560/AT5G44020/AT5G24270/AT4G13660/AT4G30170/AT5G54250/AT5G57345/AT5G63530/AT3G45140	24	CARHR012780/CARHR019370/CARHR019750/CARHR025890/CARHR027290/CARHR028600/CARHR031430/CARHR031900/CARHR042340/CARHR098940/CARHR122410/CARHR142550/CARHR162710/CARHR163320/CARHR164760/CARHR173790/CARHR179270/CARHR189260/CARHR219430/CARHR238070/CARHR267530/CARHR271140/CARHR277390/CARHR291400
GO:0006595	polyamine metabolic process	9/854	51/14134	0.00315942	0.0365649	AT1G32450/AT1G68440/AT3G05490/AT3G13520/AT3G13650/AT2G36830/AT2G37040/AT4G36360/AT3G53260	9	CARHR031900/CARHR061220/CARHR079880/CARHR088190/CARHR088330/CARHR131280/CARHR131540/CARHR244700/CARHR289320
GO:0000096	sulfur amino acid metabolic process	32/854	318/14134	0.00318862	0.0365649	AT1G08550/AT1G09310/AT1G10670/AT1G32470/AT1G33110/AT1G55330/AT1G64660/AT1G71260/AT1G72500/AT3G16470/AT3G17390/AT3G23810/AT2G24270/AT2G30520/AT2G35370/AT2G39470/AT2G02130/AT3G26060/AT3G53420/AT3G54400/AT5G46700/AT5G44020/AT5G18690/AT5G15230/AT5G13980/AT5G13140/AT5G35630/AT4G27440/AT4G04610/AT5G61130/AT3G45140/AT4G38770	32	CARHR008450/CARHR009290/CARHR010850/CARHR031920/CARHR032430/CARHR044990/CARHR046230/CARHR064580/CARHR065440/CARHR091680/CARHR092710/CARHR099810/CARHR117830/CARHR123970/CARHR129530/CARHR134340/CARHR144780/CARHR147050/CARHR163320/CARHR164310/CARHR174800/CARHR179270/CARHR194310/CARHR198080/CARHR199390/CARHR200330/CARHR217810/CARHR235120/CARHR252940/CARHR274820/CARHR291400/CARHR294460
GO:0071489	cellular response to red or far red light	8/854	42/14134	0.00323689	0.0367747	AT1G09530/AT3G22840/AT2G24540/AT2G37970/AT2G46790/AT2G02950/AT5G11260/AT4G16780	8	CARHR009500/CARHR098700/CARHR117500/CARHR132520/CARHR142130/CARHR145350/CARHR202000/CARHR223400
GO:0009736	cytokinin-activated signaling pathway	10/854	61/14134	0.00334023	0.0376005	AT1G19050/AT1G80440/AT3G06750/AT3G16360/AT3G21510/AT2G25810/AT3G59940/AT5G16000/AT5G03760/AT4G01280	10	CARHR019660/CARHR074810/CARHR081370/CARHR091570/CARHR097440/CARHR115430/CARHR170270/CARHR197320/CARHR209540/CARHR249030
GO:0042398	cellular modified amino acid biosynthetic process	9/854	52/14134	0.00362041	0.040384	AT1G32450/AT1G68440/AT3G05490/AT3G13520/AT3G13650/AT2G36830/AT2G37040/AT4G36360/AT3G53260	9	CARHR031900/CARHR061220/CARHR079880/CARHR088190/CARHR088330/CARHR131280/CARHR131540/CARHR244700/CARHR289320
GO:0071368	cellular response to cytokinin stimulus	10/854	62/14134	0.00377208	0.0416968	AT1G19050/AT1G80440/AT3G06750/AT3G16360/AT3G21510/AT2G25810/AT3G59940/AT5G16000/AT5G03760/AT4G01280	10	CARHR019660/CARHR074810/CARHR081370/CARHR091570/CARHR097440/CARHR115430/CARHR170270/CARHR197320/CARHR209540/CARHR249030
GO:0030003	cellular cation homeostasis	23/854	210/14134	0.00415508	0.0455204	AT1G18730/AT1G19150/AT1G25560/AT1G27770/AT1G29280/AT1G32080/AT1G32450/AT1G52200/AT3G23000/AT2G29120/AT2G47160/AT3G52840/AT3G53420/AT3G54820/AT5G47560/AT5G44020/AT5G24270/AT4G13660/AT4G30170/AT5G54250/AT5G57345/AT5G63530/AT3G45140	23	CARHR019370/CARHR019750/CARHR025890/CARHR027290/CARHR028600/CARHR031430/CARHR031900/CARHR042340/CARHR098940/CARHR122410/CARHR142550/CARHR162710/CARHR163320/CARHR164760/CARHR173790/CARHR179270/CARHR189260/CARHR219430/CARHR238070/CARHR267530/CARHR271140/CARHR277390/CARHR291400
GO:0009814	defense response, incompatible interaction	43/854	470/14134	0.00428817	0.0465627	AT1G02920/AT1G07630/AT1G18350/AT1G18890/AT1G19670/AT1G22410/AT1G33590/AT1G34750/AT1G35710/AT1G68520/AT1G73805/AT1G74710/AT1G78600/AT3G01500/AT3G01480/AT3G02550/AT3G04720/AT3G09020/AT2G17040/AT2G18660/AT2G29120/AT2G29650/AT2G30250/AT2G35370/AT2G39210/AT2G40750/AT2G46400/AT3G12500/AT3G52400/AT3G60420/AT5G46180/AT5G14740/AT5G06870/AT5G02490/AT5G40990/AT4G14365/AT4G23810/AT4G27450/AT4G28390/AT5G52750…	43	CARHR002270/CARHR007420/CARHR018940/CARHR019540/CARHR020190/CARHR022760/CARHR033050/CARHR033980/CARHR034540/CARHR061300/CARHR066870/CARHR068010/CARHR072090/CARHR075450/CARHR075480/CARHR076550/CARHR078970/CARHR083360/CARHR107380/CARHR109250/CARHR122410/CARHR122970/CARHR123570/CARHR129530/CARHR133970/CARHR135840/CARHR141680/CARHR151150/CARHR162170/CARHR170740/CARHR175610/CARHR198570/CARHR206280/CAR…
GO:0006073	cellular glucan metabolic process	34/854	351/14134	0.00442282	0.0471895	AT1G04040/AT1G10670/AT1G18730/AT1G70370/AT1G70820/AT1G73600/AT1G77090/AT3G01660/AT3G03190/AT3G09650/AT3G10940/AT3G15360/AT3G22210/AT2G31960/AT2G03420/AT3G46970/AT3G48200/AT3G63160/AT5G43060/AT5G15350/AT5G13000/AT5G02940/AT4G15210/AT4G17090/AT4G17770/AT4G26530/AT4G27440/AT4G35090/AT4G36530/AT4G12420/AT5G39210/AT5G58260/ATCG00120/AT3G45140	34	CARHR003390/CARHR010850/CARHR019370/CARHR063540/CARHR064080/CARHR066620/CARHR070570/CARHR075260/CARHR077210/CARHR084060/CARHR085520/CARHR090400/CARHR098100/CARHR125700/CARHR145760/CARHR155610/CARHR156950/CARHR173480/CARHR180940/CARHR197940/CARHR200460/CARHR210350/CARHR221930/CARHR223690/CARHR224490/CARHR234110/CARHR235120/CARHR243370/CARHR244840/CARHR253780/CARHR263200/CARHR272050/CARHR281870/CAR…
GO:0044042	glucan metabolic process	34/854	351/14134	0.00442282	0.0471895	AT1G04040/AT1G10670/AT1G18730/AT1G70370/AT1G70820/AT1G73600/AT1G77090/AT3G01660/AT3G03190/AT3G09650/AT3G10940/AT3G15360/AT3G22210/AT2G31960/AT2G03420/AT3G46970/AT3G48200/AT3G63160/AT5G43060/AT5G15350/AT5G13000/AT5G02940/AT4G15210/AT4G17090/AT4G17770/AT4G26530/AT4G27440/AT4G35090/AT4G36530/AT4G12420/AT5G39210/AT5G58260/ATCG00120/AT3G45140	34	CARHR003390/CARHR010850/CARHR019370/CARHR063540/CARHR064080/CARHR066620/CARHR070570/CARHR075260/CARHR077210/CARHR084060/CARHR085520/CARHR090400/CARHR098100/CARHR125700/CARHR145760/CARHR155610/CARHR156950/CARHR173480/CARHR180940/CARHR197940/CARHR200460/CARHR210350/CARHR221930/CARHR223690/CARHR224490/CARHR234110/CARHR235120/CARHR243370/CARHR244840/CARHR253780/CARHR263200/CARHR272050/CARHR281870/CAR…
GO:0080147	root hair cell development	20/854	175/14134	0.00450751	0.0476786	AT1G04040/AT1G10670/AT1G70370/AT1G75750/AT1G75780/AT3G05490/AT3G16370/AT3G23050/AT2G06850/AT2G34650/AT2G39900/AT2G02130/AT3G53420/AT5G19530/AT5G16000/AT5G13140/AT4G12730/AT4G22010/AT4G03190/AT4G12420	20	CARHR003390/CARHR010850/CARHR063540/CARHR069150/CARHR069200/CARHR079880/CARHR091590/CARHR098970/CARHR103890/CARHR128750/CARHR134820/CARHR144780/CARHR163320/CARHR193370/CARHR197320/CARHR200330/CARHR220550/CARHR228820/CARHR251620/CARHR253780
GO:0048878	chemical homeostasis	30/854	300/14134	0.00461343	0.0478521	AT1G12480/AT1G18730/AT1G19150/AT1G25560/AT1G27770/AT1G29280/AT1G32080/AT1G32450/AT1G52200/AT1G52400/AT1G64170/AT3G23000/AT2G29120/AT2G47160/AT3G47420/AT3G52840/AT3G53420/AT3G54820/AT5G47560/AT5G44020/AT5G24270/AT4G13660/AT4G30170/AT5G51720/AT5G54250/AT5G54510/AT5G56860/AT5G57345/AT5G63530/AT3G45140	30	CARHR012780/CARHR019370/CARHR019750/CARHR025890/CARHR027290/CARHR028600/CARHR031430/CARHR031900/CARHR042340/CARHR042540/CARHR046770/CARHR098940/CARHR122410/CARHR142550/CARHR156060/CARHR162710/CARHR163320/CARHR164760/CARHR173790/CARHR179270/CARHR189260/CARHR219430/CARHR238070/CARHR264580/CARHR267530/CARHR267790/CARHR270600/CARHR271140/CARHR277390/CARHR291400
GO:0071478	cellular response to radiation	11/854	74/14134	0.00466279	0.0478521	AT1G07180/AT1G09530/AT1G75100/AT3G22840/AT2G24540/AT2G36990/AT2G37970/AT2G46790/AT2G02950/AT5G11260/AT4G16780	11	CARHR006910/CARHR009500/CARHR068420/CARHR098700/CARHR117500/CARHR131470/CARHR132520/CARHR142130/CARHR145350/CARHR202000/CARHR223400
GO:0071482	cellular response to light stimulus	11/854	74/14134	0.00466279	0.0478521	AT1G07180/AT1G09530/AT1G75100/AT3G22840/AT2G24540/AT2G36990/AT2G37970/AT2G46790/AT2G02950/AT5G11260/AT4G16780	11	CARHR006910/CARHR009500/CARHR068420/CARHR098700/CARHR117500/CARHR131470/CARHR132520/CARHR142130/CARHR145350/CARHR202000/CARHR223400
GO:0050801	ion homeostasis	27/854	262/14134	0.00467991	0.0478521	AT1G12480/AT1G18730/AT1G19150/AT1G25560/AT1G27770/AT1G29280/AT1G32080/AT1G32450/AT1G52200/AT1G64170/AT3G23000/AT2G29120/AT2G47160/AT3G47420/AT3G52840/AT3G53420/AT3G54820/AT5G47560/AT5G44020/AT5G24270/AT4G13660/AT4G30170/AT5G51720/AT5G54250/AT5G57345/AT5G63530/AT3G45140	27	CARHR012780/CARHR019370/CARHR019750/CARHR025890/CARHR027290/CARHR028600/CARHR031430/CARHR031900/CARHR042340/CARHR046770/CARHR098940/CARHR122410/CARHR142550/CARHR156060/CARHR162710/CARHR163320/CARHR164760/CARHR173790/CARHR179270/CARHR189260/CARHR219430/CARHR238070/CARHR264580/CARHR267530/CARHR271140/CARHR277390/CARHR291400
GO:0048638	regulation of developmental growth	25/854	238/14134	0.00498021	0.0505018	AT1G20850/AT1G30570/AT1G70370/AT3G02170/AT3G13510/AT3G15180/AT3G17840/AT2G05790/AT2G26330/AT2G34710/AT2G42840/AT2G02130/AT3G59900/AT5G46700/AT5G16000/AT4G22010/AT4G29020/AT4G36360/AT5G49990/AT4G10120/AT5G56040/AT5G66460/AT5G58960/AT1G71695/AT3G63200	25	CARHR021280/CARHR030020/CARHR063540/CARHR076140/CARHR088180/CARHR090160/CARHR093190/CARHR103380/CARHR118480/CARHR128870/CARHR137920/CARHR144780/CARHR170230/CARHR174800/CARHR197320/CARHR228820/CARHR236750/CARHR244700/CARHR258720/CARHR261210/CARHR269410/CARHR281290/CARHR285190/CARHR291110/CARHR291740
GO:0009809	lignin biosynthetic process	7/854	36/14134	0.00512778	0.0515721	AT3G17390/AT3G19450/AT2G23910/AT4G30470/AT1G09500/AT1G33030/AT1G61820	7	CARHR092710/CARHR094880/CARHR184880/CARHR238360/CARHR009470/CARHR032350/CARHR050510
GO:0009826	unidimensional cell growth	31/854	316/14134	0.00532435	0.05273	AT1G04040/AT1G10670/AT1G26770/AT1G30570/AT1G69530/AT1G70370/AT1G75750/AT1G75780/AT3G02170/AT3G15180/AT3G16370/AT3G23050/AT2G06850/AT2G33810/AT2G39900/AT2G40610/AT2G02130/AT2G03090/AT3G50660/AT3G55500/AT5G19530/AT5G16000/AT5G13140/AT4G16780/AT4G22010/AT4G28250/AT4G34600/AT4G03190/AT4G12420/AT5G54510/AT4G38210	31	CARHR003390/CARHR010850/CARHR025170/CARHR030020/CARHR062490/CARHR063540/CARHR069150/CARHR069200/CARHR076140/CARHR090160/CARHR091590/CARHR098970/CARHR103890/CARHR127930/CARHR134820/CARHR135720/CARHR144780/CARHR145440/CARHR160170/CARHR165550/CARHR193370/CARHR197320/CARHR200330/CARHR223400/CARHR228820/CARHR235960/CARHR242800/CARHR251620/CARHR253780/CARHR267790/CARHR293980
GO:0000160	phosphorelay signal transduction system	15/854	119/14134	0.00532886	0.05273	AT1G07260/AT1G19050/AT1G25560/AT1G53170/AT1G76650/AT3G16360/AT3G21510/AT3G23240/AT2G27310/AT2G43580/AT3G12500/AT5G47220/AT5G40990/AT4G01280/AT5G39610	15	CARHR006980/CARHR019660/CARHR025890/CARHR043400/CARHR070210/CARHR091570/CARHR097440/CARHR099190/CARHR119880/CARHR138740/CARHR151150/CARHR174140/CARHR213390/CARHR249030/CARHR262680
GO:0008643	carbohydrate transport	6/854	28/14134	0.00572284	0.0561754	AT1G61800/AT3G47420/AT5G26340/AT5G23660/AT5G65020/AT3G05960	6	CARHR050530/CARHR156060/CARHR187060/CARHR189890/CARHR293750/CARHR080460
GO:0015698	inorganic anion transport	21/854	192/14134	0.00609174	0.0593219	AT1G16390/AT1G29280/AT1G32450/AT1G52200/AT1G67330/AT1G70410/AT1G80760/AT3G04720/AT3G21510/AT2G22470/AT2G29650/AT2G44380/AT2G47160/AT3G27170/AT3G12500/AT5G14570/AT4G13660/AT4G20110/AT4G30170/AT4G01720/AT5G64120	21	CARHR016860/CARHR028600/CARHR031900/CARHR042340/CARHR059860/CARHR063580/CARHR073740/CARHR078970/CARHR097440/CARHR113660/CARHR122970/CARHR139550/CARHR142550/CARHR148370/CARHR151150/CARHR198750/CARHR219430/CARHR226950/CARHR238070/CARHR249960/CARHR278030
GO:0055080	cation homeostasis	25/854	242/14134	0.00615037	0.0593583	AT1G18730/AT1G19150/AT1G25560/AT1G27770/AT1G29280/AT1G32080/AT1G32450/AT1G52200/AT1G64170/AT3G23000/AT2G29120/AT2G47160/AT3G52840/AT3G53420/AT3G54820/AT5G47560/AT5G44020/AT5G24270/AT4G13660/AT4G30170/AT5G51720/AT5G54250/AT5G57345/AT5G63530/AT3G45140	25	CARHR019370/CARHR019750/CARHR025890/CARHR027290/CARHR028600/CARHR031430/CARHR031900/CARHR042340/CARHR046770/CARHR098940/CARHR122410/CARHR142550/CARHR162710/CARHR163320/CARHR164760/CARHR173790/CARHR179270/CARHR189260/CARHR219430/CARHR238070/CARHR264580/CARHR267530/CARHR271140/CARHR277390/CARHR291400
GO:0015706	nitrate transport	18/854	156/14134	0.00619223	0.0593583	AT1G16390/AT1G29280/AT1G32450/AT1G52200/AT1G67330/AT1G70410/AT3G04720/AT2G22470/AT2G29650/AT2G44380/AT2G47160/AT3G12500/AT5G14570/AT4G13660/AT4G20110/AT4G30170/AT4G01720/AT5G64120	18	CARHR016860/CARHR028600/CARHR031900/CARHR042340/CARHR059860/CARHR063580/CARHR078970/CARHR113660/CARHR122970/CARHR139550/CARHR142550/CARHR151150/CARHR198750/CARHR219430/CARHR226950/CARHR238070/CARHR249960/CARHR278030
GO:0051193	regulation of cofactor metabolic process	20/854	181/14134	0.00655254	0.0623253	AT1G19670/AT1G33590/AT1G68520/AT1G73805/AT1G74710/AT1G78600/AT3G01500/AT3G01480/AT3G02550/AT3G09020/AT3G22840/AT2G29650/AT2G40750/AT3G52400/AT5G14740/AT5G06870/AT4G14365/AT4G23810/AT4G27450/AT5G56860	20	CARHR020190/CARHR033050/CARHR061300/CARHR066870/CARHR068010/CARHR072090/CARHR075450/CARHR075480/CARHR076550/CARHR083360/CARHR098700/CARHR122970/CARHR135840/CARHR162170/CARHR198570/CARHR206280/CARHR220580/CARHR231200/CARHR235130/CARHR270600
GO:0009867	jasmonic acid mediated signaling pathway	26/854	257/14134	0.00690473	0.0637082	AT1G07630/AT1G18890/AT1G19670/AT1G33590/AT1G68520/AT1G70700/AT1G73805/AT1G74710/AT1G78600/AT3G01500/AT3G01480/AT3G03450/AT3G09020/AT3G17860/AT3G23240/AT2G27500/AT2G29650/AT2G40750/AT3G50660/AT3G52400/AT5G47220/AT5G27320/AT5G14740/AT5G06870/AT4G14365/AT4G23810	26	CARHR007420/CARHR019540/CARHR020190/CARHR033050/CARHR061300/CARHR063960/CARHR066870/CARHR068010/CARHR072090/CARHR075450/CARHR075480/CARHR077470/CARHR083360/CARHR093210/CARHR099190/CARHR120160/CARHR122970/CARHR135840/CARHR160170/CARHR162170/CARHR174140/CARHR185920/CARHR198570/CARHR206280/CARHR220580/CARHR231200
GO:0071395	cellular response to jasmonic acid stimulus	26/854	257/14134	0.00690473	0.0637082	AT1G07630/AT1G18890/AT1G19670/AT1G33590/AT1G68520/AT1G70700/AT1G73805/AT1G74710/AT1G78600/AT3G01500/AT3G01480/AT3G03450/AT3G09020/AT3G17860/AT3G23240/AT2G27500/AT2G29650/AT2G40750/AT3G50660/AT3G52400/AT5G47220/AT5G27320/AT5G14740/AT5G06870/AT4G14365/AT4G23810	26	CARHR007420/CARHR019540/CARHR020190/CARHR033050/CARHR061300/CARHR063960/CARHR066870/CARHR068010/CARHR072090/CARHR075450/CARHR075480/CARHR077470/CARHR083360/CARHR093210/CARHR099190/CARHR120160/CARHR122970/CARHR135840/CARHR160170/CARHR162170/CARHR174140/CARHR185920/CARHR198570/CARHR206280/CARHR220580/CARHR231200
GO:0016143	S-glycoside metabolic process	20/854	182/14134	0.00695754	0.0637082	AT1G16410/AT1G19150/AT1G21120/AT1G21440/AT5G48180/AT1G67830/AT1G77090/AT3G03190/AT2G31790/AT3G26060/AT3G58990/AT5G44020/AT5G14200/AT5G07690/AT4G27520/AT4G39970/AT4G39940/AT4G04610/AT4G12030/AT5G61420	20	CARHR016870/CARHR019750/CARHR021580/CARHR021820/CARHR053730/CARHR060460/CARHR070570/CARHR077210/CARHR125460/CARHR147050/CARHR169370/CARHR179270/CARHR199140/CARHR205480/CARHR235200/CARHR246710/CARHR246760/CARHR252940/CARHR254200/CARHR275180
GO:0019757	glycosinolate metabolic process	20/854	182/14134	0.00695754	0.0637082	AT1G16410/AT1G19150/AT1G21120/AT1G21440/AT5G48180/AT1G67830/AT1G77090/AT3G03190/AT2G31790/AT3G26060/AT3G58990/AT5G44020/AT5G14200/AT5G07690/AT4G27520/AT4G39970/AT4G39940/AT4G04610/AT4G12030/AT5G61420	20	CARHR016870/CARHR019750/CARHR021580/CARHR021820/CARHR053730/CARHR060460/CARHR070570/CARHR077210/CARHR125460/CARHR147050/CARHR169370/CARHR179270/CARHR199140/CARHR205480/CARHR235200/CARHR246710/CARHR246760/CARHR252940/CARHR254200/CARHR275180
GO:0019760	glucosinolate metabolic process	20/854	182/14134	0.00695754	0.0637082	AT1G16410/AT1G19150/AT1G21120/AT1G21440/AT5G48180/AT1G67830/AT1G77090/AT3G03190/AT2G31790/AT3G26060/AT3G58990/AT5G44020/AT5G14200/AT5G07690/AT4G27520/AT4G39970/AT4G39940/AT4G04610/AT4G12030/AT5G61420	20	CARHR016870/CARHR019750/CARHR021580/CARHR021820/CARHR053730/CARHR060460/CARHR070570/CARHR077210/CARHR125460/CARHR147050/CARHR169370/CARHR179270/CARHR199140/CARHR205480/CARHR235200/CARHR246710/CARHR246760/CARHR252940/CARHR254200/CARHR275180
GO:1901606	alpha-amino acid catabolic process	17/854	146/14134	0.00701823	0.0637879	AT1G08550/AT1G32470/AT1G52200/AT1G64660/AT1G75750/AT3G14310/AT3G15360/AT3G16150/AT2G26080/AT2G35370/AT3G51660/AT5G46180/AT5G36160/AT4G33150/AT4G39940/AT5G62530/AT3G45140	17	CARHR008450/CARHR031920/CARHR042340/CARHR046230/CARHR069150/CARHR089480/CARHR090400/CARHR091310/CARHR114810/CARHR129530/CARHR161260/CARHR175610/CARHR216580/CARHR241180/CARHR246760/CARHR276310/CARHR291400
GO:0048574	long-day photoperiodism, flowering	5/854	21/14134	0.00719345	0.0648998	AT1G01060/AT3G09600/AT2G46830/AT5G37770/AT4G15430	5	CARHR001420/CARHR084010/CARHR142180/CARHR215040/CARHR222180
GO:0006721	terpenoid metabolic process	23/854	220/14134	0.0072789	0.0651913	AT1G08550/AT1G10670/AT1G15980/AT1G52400/AT1G57770/AT3G01480/AT3G03450/AT3G15850/AT2G26170/AT2G29090/AT2G36990/AT2G44920/AT3G26060/AT5G45680/AT5G44630/AT5G20960/AT4G37760/AT5G52570/AT5G57030/AT5G58260/AT3G45140/AT5G26880/AT5G24140	23	CARHR008450/CARHR010850/CARHR016480/CARHR042540/CARHR054430/CARHR075480/CARHR077470/CARHR090940/CARHR114940/CARHR122370/CARHR131470/CARHR140160/CARHR147050/CARHR176290/CARHR178290/CARHR191880/CARHR246150/CARHR265570/CARHR270780/CARHR272050/CARHR291400/CARHR291410/CARHR189440
GO:0009063	cellular amino acid catabolic process	17/854	147/14134	0.00750401	0.0667205	AT1G08550/AT1G32470/AT1G52200/AT1G64660/AT1G75750/AT3G14310/AT3G15360/AT3G16150/AT2G26080/AT2G35370/AT3G51660/AT5G46180/AT5G36160/AT4G33150/AT4G39940/AT5G62530/AT3G45140	17	CARHR008450/CARHR031920/CARHR042340/CARHR046230/CARHR069150/CARHR089480/CARHR090400/CARHR091310/CARHR114810/CARHR129530/CARHR161260/CARHR175610/CARHR216580/CARHR241180/CARHR246760/CARHR276310/CARHR291400
GO:0006081	cellular aldehyde metabolic process	38/854	418/14134	0.00772594	0.0681995	AT1G01080/AT1G08550/AT1G14150/AT1G15980/AT1G18730/AT1G19150/AT1G21680/AT1G32470/AT1G70410/AT1G75690/AT1G77090/AT3G01500/AT3G01480/AT3G03190/AT3G15360/AT3G15850/AT3G22210/AT2G25530/AT2G35370/AT2G36990/AT2G44920/AT2G03420/AT3G48200/AT3G55330/AT5G45680/AT5G18600/AT5G14740/AT5G35790/AT5G35630/AT4G26530/AT4G33580/AT4G34090/AT4G01870/AT5G51720/AT5G52970/AT5G58260/AT1G64770/AT3G45140	38	CARHR001380/CARHR008450/CARHR014540/CARHR016480/CARHR019370/CARHR019750/CARHR022030/CARHR031920/CARHR063580/CARHR069090/CARHR070570/CARHR075450/CARHR075480/CARHR077210/CARHR090400/CARHR090940/CARHR098100/CARHR115890/CARHR129530/CARHR131470/CARHR140160/CARHR145760/CARHR156950/CARHR165310/CARHR176290/CARHR194420/CARHR198570/CARHR216770/CARHR217810/CARHR234110/CARHR241680/CARHR242200/CARHR249830/CAR…
GO:0019682	glyceraldehyde-3-phosphate metabolic process	31/854	325/14134	0.0079251	0.0694578	AT1G01080/AT1G08550/AT1G14150/AT1G15980/AT1G18730/AT1G19150/AT1G32470/AT1G75690/AT1G77090/AT3G01500/AT3G01480/AT3G03190/AT3G15360/AT3G15850/AT3G22210/AT2G35370/AT2G36990/AT2G44920/AT2G03420/AT3G48200/AT3G55330/AT5G45680/AT5G35790/AT5G35630/AT4G26530/AT4G34090/AT5G51720/AT5G52970/AT5G58260/AT1G64770/AT3G45140	31	CARHR001380/CARHR008450/CARHR014540/CARHR016480/CARHR019370/CARHR019750/CARHR031920/CARHR069090/CARHR070570/CARHR075450/CARHR075480/CARHR077210/CARHR090400/CARHR090940/CARHR098100/CARHR129530/CARHR131470/CARHR140160/CARHR145760/CARHR156950/CARHR165310/CARHR176290/CARHR216770/CARHR217810/CARHR234110/CARHR242200/CARHR264580/CARHR265950/CARHR272050/CARHR287400/CARHR291400
GO:0006730	one-carbon metabolic process	4/854	14/14134	0.00813242	0.0707694	AT1G64660/AT3G23810/AT3G52720/ATCG00500	4	CARHR046230/CARHR099810/CARHR162590/CARHR282090
GO:0010119	regulation of stomatal movement	8/854	49/14134	0.00852822	0.0726146	AT1G12480/AT1G52400/AT1G69530/AT1G70410/AT3G01500/AT3G11410/AT2G21660/AT5G57050	8	CARHR012780/CARHR042540/CARHR062490/CARHR063580/CARHR075450/CARHR085960/CARHR112650/CARHR270810
GO:0010310	regulation of hydrogen peroxide metabolic process	18/854	161/14134	0.00852843	0.0726146	AT1G19670/AT1G33590/AT1G68520/AT1G73805/AT1G74710/AT1G78600/AT3G01500/AT3G01480/AT3G02550/AT3G09020/AT2G29650/AT2G40750/AT3G52400/AT5G14740/AT5G06870/AT4G14365/AT4G23810/AT4G27450	18	CARHR020190/CARHR033050/CARHR061300/CARHR066870/CARHR068010/CARHR072090/CARHR075450/CARHR075480/CARHR076550/CARHR083360/CARHR122970/CARHR135840/CARHR162170/CARHR198570/CARHR206280/CARHR220580/CARHR231200/CARHR235130
GO:0000165	MAPK cascade	21/854	198/14134	0.00858118	0.0726146	AT1G07630/AT1G18890/AT1G19670/AT1G33590/AT1G35710/AT1G68520/AT1G73805/AT1G74710/AT1G78600/AT3G01500/AT3G01480/AT3G09020/AT2G17040/AT2G29650/AT2G40750/AT3G52400/AT5G14740/AT5G06870/AT4G14365/AT4G23810/AT5G52750	21	CARHR007420/CARHR019540/CARHR020190/CARHR033050/CARHR034540/CARHR061300/CARHR066870/CARHR068010/CARHR072090/CARHR075450/CARHR075480/CARHR083360/CARHR107380/CARHR122970/CARHR135840/CARHR162170/CARHR198570/CARHR206280/CARHR220580/CARHR231200/CARHR265710
GO:0023014	signal transduction by protein phosphorylation	21/854	198/14134	0.00858118	0.0726146	AT1G07630/AT1G18890/AT1G19670/AT1G33590/AT1G35710/AT1G68520/AT1G73805/AT1G74710/AT1G78600/AT3G01500/AT3G01480/AT3G09020/AT2G17040/AT2G29650/AT2G40750/AT3G52400/AT5G14740/AT5G06870/AT4G14365/AT4G23810/AT5G52750	21	CARHR007420/CARHR019540/CARHR020190/CARHR033050/CARHR034540/CARHR061300/CARHR066870/CARHR068010/CARHR072090/CARHR075450/CARHR075480/CARHR083360/CARHR107380/CARHR122970/CARHR135840/CARHR162170/CARHR198570/CARHR206280/CARHR220580/CARHR231200/CARHR265710
GO:0048571	long-day photoperiodism	5/854	22/14134	0.00885475	0.0744163	AT1G01060/AT3G09600/AT2G46830/AT5G37770/AT4G15430	5	CARHR001420/CARHR084010/CARHR142180/CARHR215040/CARHR222180
GO:0009595	detection of biotic stimulus	12/854	92/14134	0.0092133	0.0769029	AT1G73805/AT1G74710/AT3G01500/AT3G01480/AT3G09020/AT2G29650/AT2G40750/AT3G52400/AT5G46330/AT5G14740/AT4G14365/AT4G23810	12	CARHR066870/CARHR068010/CARHR075450/CARHR075480/CARHR083360/CARHR122970/CARHR135840/CARHR162170/CARHR175480/CARHR198570/CARHR220580/CARHR231200
GO:0016114	terpenoid biosynthetic process	21/854	200/14134	0.00957424	0.0793756	AT1G08550/AT1G10670/AT1G15980/AT1G57770/AT3G01480/AT3G03450/AT3G15850/AT2G26170/AT2G36990/AT2G44920/AT3G26060/AT5G45680/AT5G44630/AT5G20960/AT4G37760/AT5G52570/AT5G57030/AT5G58260/AT3G45140/AT5G26880/AT5G24140	21	CARHR008450/CARHR010850/CARHR016480/CARHR054430/CARHR075480/CARHR077470/CARHR090940/CARHR114940/CARHR131470/CARHR140160/CARHR147050/CARHR176290/CARHR178290/CARHR191880/CARHR246150/CARHR265570/CARHR270780/CARHR272050/CARHR291400/CARHR291410/CARHR189440
GO:0010103	stomatal complex morphogenesis	16/854	139/14134	0.00972724	0.0801028	AT1G01080/AT1G32470/AT1G33811/AT3G01480/AT2G26330/AT2G03420/AT3G48200/AT3G49260/AT3G55330/AT5G45680/AT4G26540/AT4G03190/AT4G10060/AT5G56040/AT5G57030/AT1G47890	16	CARHR001380/CARHR031920/CARHR033220/CARHR075480/CARHR118480/CARHR145760/CARHR156950/CARHR158130/CARHR165310/CARHR176290/CARHR234120/CARHR251620/CARHR261060/CARHR269410/CARHR270780/CARHR286630
GO:0016125	sterol metabolic process	17/854	152/14134	0.0103542	0.0846978	AT1G07420/AT1G14290/AT1G43620/AT1G70560/AT2G06850/AT3G50660/AT5G21105/AT5G15350/AT4G12730/AT4G22010/AT4G23690/AT4G37760/AT4G08950/AT5G56040/AT5G65390/AT5G65020/AT5G24140	17	CARHR007160/CARHR014710/CARHR035650/CARHR063770/CARHR103890/CARHR160170/CARHR191760/CARHR197940/CARHR220550/CARHR228820/CARHR231080/CARHR246150/CARHR259960/CARHR269410/CARHR279360/CARHR293750/CARHR189440
GO:0010017	red or far-red light signaling pathway	7/854	41/14134	0.0106353	0.0864206	AT1G09530/AT2G24540/AT2G37970/AT2G46790/AT2G02950/AT5G11260/AT4G16780	7	CARHR009500/CARHR117500/CARHR132520/CARHR142130/CARHR145350/CARHR202000/CARHR223400
GO:0043455	regulation of secondary metabolic process	5/854	23/14134	0.0107631	0.0868834	AT1G80440/AT3G59940/AT5G07690/AT4G39940/AT5G61420	5	CARHR074810/CARHR170270/CARHR205480/CARHR246760/CARHR275180
GO:0009955	adaxial/abaxial pattern specification	10/854	73/14134	0.0120264	0.0959037	AT3G13510/AT2G26330/AT2G34710/AT2G37630/AT5G46700/AT5G43810/AT5G49990/AT4G08150/AT5G66460/AT5G28640	10	CARHR088180/CARHR118480/CARHR128870/CARHR131950/CARHR174800/CARHR179680/CARHR258720/CARHR259260/CARHR281290/CARHR185230
GO:0000097	sulfur amino acid biosynthetic process	27/854	282/14134	0.0120556	0.0959037	AT1G09310/AT1G10670/AT1G32470/AT1G33110/AT1G55330/AT1G71260/AT1G72500/AT3G16470/AT3G23810/AT2G24270/AT2G30520/AT2G35370/AT2G39470/AT2G02130/AT3G26060/AT3G53420/AT3G54400/AT5G46700/AT5G44020/AT5G18690/AT5G15230/AT5G13980/AT5G13140/AT5G35630/AT4G27440/AT4G04610/AT4G38770	27	CARHR009290/CARHR010850/CARHR031920/CARHR032430/CARHR044990/CARHR064580/CARHR065440/CARHR091680/CARHR099810/CARHR117830/CARHR123970/CARHR129530/CARHR134340/CARHR144780/CARHR147050/CARHR163320/CARHR164310/CARHR174800/CARHR179270/CARHR194310/CARHR198080/CARHR199390/CARHR200330/CARHR217810/CARHR235120/CARHR252940/CARHR294460
GO:0042335	cuticle development	7/854	42/14134	0.012115	0.0959037	AT1G01120/AT1G07720/AT1G19440/AT1G29670/AT3G16370/AT3G43720/AT2G45180	7	CARHR001340/CARHR007510/CARHR020020/CARHR029020/CARHR091590/CARHR114550/CARHR140400

## Sheet: A
GO ID	GO Term	GeneRatio	BgRatio	pvalue	qvalue	TAIR ID	Count	Cardamine ID
GO:0010243	response to organonitrogen compound	72/775	402/14134	1.85143e-19	2.20135e-16	AT1G17750/AT1G18740/AT1G23030/AT1G24140/AT1G32920/AT1G51800/AT1G62300/AT1G61340/AT1G72520/AT1G73540/AT1G73805/AT1G74450/AT1G76650/AT1G80840/AT3G16530/AT3G19380/AT3G19580/AT3G21150/AT2G04240/AT2G17040/AT2G17740/AT2G18690/AT2G21210/AT2G27310/AT2G29630/AT2G29650/AT2G30040/AT2G33580/AT2G35000/AT2G39650/AT2G40140/AT2G41640/AT2G46400/AT2G46830/AT3G28210/AT3G46080/AT3G47380/AT3G47480/AT3G52400/AT3G52450…	72	CARHR018360/CARHR019380/CARHR023410/CARHR024430/CARHR032240/CARHR041950/CARHR049820/CARHR051300/CARHR065460/CARHR066540/CARHR066870/CARHR067720/CARHR070210/CARHR073630/CARHR090330/CARHR094780/CARHR095030/CARHR097010/CARHR102100/CARHR107380/CARHR108060/CARHR109270/CARHR112080/CARHR119880/CARHR122950/CARHR122970/CARHR123340/CARHR127600/CARHR129160/CARHR134490/CARHR135150/CARHR136730/CARHR141680/CAR…
GO:0010200	response to chitin	69/775	382/14134	6.84026e-19	4.06653e-16	AT1G17750/AT1G18740/AT1G23030/AT1G24140/AT1G32920/AT1G51800/AT1G62300/AT1G61340/AT1G72520/AT1G73540/AT1G73805/AT1G74450/AT1G76650/AT1G80840/AT3G16530/AT3G19380/AT3G19580/AT3G21150/AT2G04240/AT2G17040/AT2G17740/AT2G18690/AT2G21210/AT2G27310/AT2G29650/AT2G30040/AT2G33580/AT2G35000/AT2G39650/AT2G40140/AT2G41640/AT2G46400/AT3G28210/AT3G46080/AT3G47380/AT3G47480/AT3G52400/AT3G52450/AT3G55980/AT3G62720…	69	CARHR018360/CARHR019380/CARHR023410/CARHR024430/CARHR032240/CARHR041950/CARHR049820/CARHR051300/CARHR065460/CARHR066540/CARHR066870/CARHR067720/CARHR070210/CARHR073630/CARHR090330/CARHR094780/CARHR095030/CARHR097010/CARHR102100/CARHR107380/CARHR108060/CARHR109270/CARHR112080/CARHR119880/CARHR122970/CARHR123340/CARHR127600/CARHR129160/CARHR134490/CARHR135150/CARHR136730/CARHR141680/CARHR149860/CAR…
GO:0010264	myo-inositol hexakisphosphate biosynthetic process	22/775	60/14134	2.64379e-13	7.85866e-11	AT1G07010/AT1G22850/AT1G29700/AT1G32900/AT1G55960/AT1G66130/AT1G80760/AT3G01060/AT3G12320/AT2G15020/AT2G22240/AT2G31380/AT2G46830/AT3G56290/AT5G24120/AT5G15950/AT5G06980/AT4G22200/AT4G37760/AT4G39800/AT5G50100/AT5G64850	22	CARHR006700/CARHR023190/CARHR029050/CARHR032230/CARHR045700/CARHR058100/CARHR073740/CARHR076010/CARHR086860/CARHR105450/CARHR113440/CARHR125010/CARHR142180/CARHR166450/CARHR189460/CARHR197350/CARHR206160/CARHR229090/CARHR246150/CARHR246900/CARHR258530/CARHR278860
GO:0033517	myo-inositol hexakisphosphate metabolic process	22/775	60/14134	2.64379e-13	7.85866e-11	AT1G07010/AT1G22850/AT1G29700/AT1G32900/AT1G55960/AT1G66130/AT1G80760/AT3G01060/AT3G12320/AT2G15020/AT2G22240/AT2G31380/AT2G46830/AT3G56290/AT5G24120/AT5G15950/AT5G06980/AT4G22200/AT4G37760/AT4G39800/AT5G50100/AT5G64850	22	CARHR006700/CARHR023190/CARHR029050/CARHR032230/CARHR045700/CARHR058100/CARHR073740/CARHR076010/CARHR086860/CARHR105450/CARHR113440/CARHR125010/CARHR142180/CARHR166450/CARHR189460/CARHR197350/CARHR206160/CARHR229090/CARHR246150/CARHR246900/CARHR258530/CARHR278860
GO:0032958	inositol phosphate biosynthetic process	22/775	61/14134	3.92445e-13	9.33233e-11	AT1G07010/AT1G22850/AT1G29700/AT1G32900/AT1G55960/AT1G66130/AT1G80760/AT3G01060/AT3G12320/AT2G15020/AT2G22240/AT2G31380/AT2G46830/AT3G56290/AT5G24120/AT5G15950/AT5G06980/AT4G22200/AT4G37760/AT4G39800/AT5G50100/AT5G64850	22	CARHR006700/CARHR023190/CARHR029050/CARHR032230/CARHR045700/CARHR058100/CARHR073740/CARHR076010/CARHR086860/CARHR105450/CARHR113440/CARHR125010/CARHR142180/CARHR166450/CARHR189460/CARHR197350/CARHR206160/CARHR229090/CARHR246150/CARHR246900/CARHR258530/CARHR278860
GO:0046173	polyol biosynthetic process	22/775	65/14134	1.74663e-12	3.46124e-10	AT1G07010/AT1G22850/AT1G29700/AT1G32900/AT1G55960/AT1G66130/AT1G80760/AT3G01060/AT3G12320/AT2G15020/AT2G22240/AT2G31380/AT2G46830/AT3G56290/AT5G24120/AT5G15950/AT5G06980/AT4G22200/AT4G37760/AT4G39800/AT5G50100/AT5G64850	22	CARHR006700/CARHR023190/CARHR029050/CARHR032230/CARHR045700/CARHR058100/CARHR073740/CARHR076010/CARHR086860/CARHR105450/CARHR113440/CARHR125010/CARHR142180/CARHR166450/CARHR189460/CARHR197350/CARHR206160/CARHR229090/CARHR246150/CARHR246900/CARHR258530/CARHR278860
GO:0034285	response to disaccharide	38/775	200/14134	1.27646e-11	2.16816e-09	AT1G08630/AT1G10070/AT1G10760/AT1G15380/AT1G21400/AT1G28330/AT1G31930/AT1G74670/AT1G78570/AT3G06850/AT3G13450/AT3G15450/AT3G24190/AT2G22490/AT2G24150/AT2G31380/AT2G31390/AT2G37970/AT3G27690/AT3G47340/AT3G51240/AT3G61060/AT2G23910/AT5G24850/AT5G20830/AT5G20250/AT5G16570/AT5G15950/AT5G13930/AT5G07990/AT4G15480/AT4G23870/AT4G33150/AT4G35770/AT4G37760/AT5G39320/AT5G57785/AT1G66200	38	CARHR008540/CARHR010180/CARHR010980/CARHR015910/CARHR021790/CARHR027820/CARHR031270/CARHR067960/CARHR072060/CARHR081460/CARHR088110/CARHR090500/CARHR100010/CARHR113690/CARHR118140/CARHR125010/CARHR125020/CARHR132520/CARHR149150/CARHR155920/CARHR160820/CARHR171370/CARHR184880/CARHR188600/CARHR192020/CARHR192580/CARHR196640/CARHR197350/CARHR199500/CARHR205200/CARHR222250/CARHR231250/CARHR241180/CAR…
GO:0009744	response to sucrose	37/775	198/14134	3.96106e-11	5.88712e-09	AT1G08630/AT1G10070/AT1G15380/AT1G21400/AT1G28330/AT1G31930/AT1G74670/AT1G78570/AT3G06850/AT3G13450/AT3G15450/AT3G24190/AT2G22490/AT2G24150/AT2G31380/AT2G31390/AT2G37970/AT3G27690/AT3G47340/AT3G51240/AT3G61060/AT2G23910/AT5G24850/AT5G20830/AT5G20250/AT5G16570/AT5G15950/AT5G13930/AT5G07990/AT4G15480/AT4G23870/AT4G33150/AT4G35770/AT4G37760/AT5G39320/AT5G57785/AT1G66200	37	CARHR008540/CARHR010180/CARHR015910/CARHR021790/CARHR027820/CARHR031270/CARHR067960/CARHR072060/CARHR081460/CARHR088110/CARHR090500/CARHR100010/CARHR113690/CARHR118140/CARHR125010/CARHR125020/CARHR132520/CARHR149150/CARHR155920/CARHR160820/CARHR171370/CARHR184880/CARHR188600/CARHR192020/CARHR192580/CARHR196640/CARHR197350/CARHR199500/CARHR205200/CARHR222250/CARHR231250/CARHR241180/CARHR244120/CAR…
GO:0043647	inositol phosphate metabolic process	23/775	83/14134	5.77184e-11	7.62524e-09	AT1G07010/AT1G22850/AT1G29700/AT1G32900/AT1G55960/AT1G66130/AT1G80760/AT3G01060/AT3G12320/AT2G15020/AT2G22240/AT2G31380/AT2G46830/AT3G56290/AT5G24120/AT5G15950/AT5G06980/AT4G22200/AT4G37760/AT4G39800/AT5G50100/AT5G64850/AT1G71710	23	CARHR006700/CARHR023190/CARHR029050/CARHR032230/CARHR045700/CARHR058100/CARHR073740/CARHR076010/CARHR086860/CARHR105450/CARHR113440/CARHR125010/CARHR142180/CARHR166450/CARHR189460/CARHR197350/CARHR206160/CARHR229090/CARHR246150/CARHR246900/CARHR258530/CARHR278860/CARHR291080
GO:1901617	organic hydroxy compound biosynthetic process	64/775	490/14134	6.98645e-11	8.30689e-09	AT1G07010/AT1G07420/AT1G12110/AT1G22850/AT1G29700/AT1G31820/AT1G32900/AT1G34430/AT1G55960/AT1G66130/AT1G70560/AT1G70990/AT1G73805/AT1G75680/AT1G76040/AT1G78570/AT1G80840/AT1G80760/AT3G01420/AT3G01060/AT3G12320/AT2G15020/AT2G18950/AT2G22240/AT2G24150/AT2G29650/AT2G31380/AT2G33380/AT2G34590/AT2G46400/AT2G46830/AT3G30180/AT3G47380/AT3G47480/AT3G52400/AT3G56290/AT5G24150/AT5G24120/AT5G17760/AT5G16590…	64	CARHR006700/CARHR007160/CARHR012470/CARHR023190/CARHR029050/CARHR031160/CARHR032230/CARHR033860/CARHR045700/CARHR058100/CARHR063770/CARHR064270/CARHR066870/CARHR069070/CARHR069570/CARHR072060/CARHR073630/CARHR073740/CARHR075550/CARHR076010/CARHR086860/CARHR105450/CARHR109490/CARHR113440/CARHR118140/CARHR122970/CARHR125010/CARHR127380/CARHR128690/CARHR141680/CARHR142180/CARHR153250/CARHR156000/CAR…
GO:0009723	response to ethylene	47/775	306/14134	1.18843e-10	1.28459e-08	AT1G01060/AT1G17750/AT1G31930/AT1G32920/AT1G52890/AT1G53170/AT1G54100/AT1G64710/AT1G70560/AT1G72520/AT1G76650/AT1G76800/AT1G80840/AT3G05120/AT3G09600/AT3G15500/AT3G16770/AT3G19580/AT3G23240/AT2G16720/AT2G20900/AT2G27310/AT2G30040/AT2G43580/AT2G46830/AT3G28210/AT3G52400/AT3G55980/AT5G47230/AT5G47220/AT5G27320/AT5G27420/AT5G22250/AT5G07580/AT5G02840/AT4G15430/AT4G17230/AT4G17615/AT4G27440/AT4G29780…	47	CARHR001420/CARHR018360/CARHR031270/CARHR032240/CARHR043110/CARHR043400/CARHR044440/CARHR046190/CARHR063770/CARHR065460/CARHR070210/CARHR070340/CARHR073630/CARHR079440/CARHR084010/CARHR090550/CARHR092020/CARHR095030/CARHR099190/CARHR106950/CARHR111630/CARHR119880/CARHR123340/CARHR138740/CARHR142180/CARHR149860/CARHR162170/CARHR166060/CARHR174130/CARHR174140/CARHR185920/CARHR186030/CARHR191310/CAR…
GO:0019751	polyol metabolic process	24/775	104/14134	1.36265e-09	1.26334e-07	AT1G07010/AT1G22850/AT1G29700/AT1G32900/AT1G55960/AT1G66130/AT1G80760/AT3G01060/AT3G12320/AT2G15020/AT2G22240/AT2G31380/AT2G46830/AT3G56290/AT5G24120/AT5G15950/AT5G06980/AT5G41080/AT4G22200/AT4G37760/AT4G39800/AT5G50100/AT5G64850/AT1G71710	24	CARHR006700/CARHR023190/CARHR029050/CARHR032230/CARHR045700/CARHR058100/CARHR073740/CARHR076010/CARHR086860/CARHR105450/CARHR113440/CARHR125010/CARHR142180/CARHR166450/CARHR189460/CARHR197350/CARHR206160/CARHR213290/CARHR229090/CARHR246150/CARHR246900/CARHR258530/CARHR278860/CARHR291080
GO:0006066	alcohol metabolic process	30/775	156/14134	1.38128e-09	1.26334e-07	AT1G07010/AT1G22850/AT1G29700/AT1G32900/AT1G52400/AT1G55960/AT1G66130/AT1G80760/AT3G01060/AT3G12320/AT2G18790/AT3G23410/AT2G04240/AT2G15020/AT2G22240/AT2G29090/AT2G31380/AT2G46830/AT3G56290/AT5G24120/AT5G15950/AT5G06980/AT5G41080/AT4G22200/AT4G37760/AT4G39800/AT5G50100/AT5G58770/AT5G64850/AT1G71710	30	CARHR006700/CARHR023190/CARHR029050/CARHR032230/CARHR042540/CARHR045700/CARHR058100/CARHR073740/CARHR076010/CARHR086860/CARHR092300/CARHR099380/CARHR102100/CARHR105450/CARHR113440/CARHR122370/CARHR125010/CARHR142180/CARHR166450/CARHR189460/CARHR197350/CARHR206160/CARHR213290/CARHR229090/CARHR246150/CARHR246900/CARHR258530/CARHR272680/CARHR278860/CARHR291080
GO:0009411	response to UV	37/775	225/14134	1.71742e-09	1.45858e-07	AT1G04040/AT1G04680/AT1G12090/AT1G12370/AT1G23080/AT1G75680/AT1G75750/AT1G78570/AT3G12610/AT3G16370/AT3G17609/AT3G21560/AT3G24190/AT3G25500/AT2G31380/AT2G37970/AT2G39900/AT2G01180/AT3G51240/AT3G54920/AT2G23910/AT5G24850/AT5G16000/AT5G15950/AT5G13930/AT5G13140/AT5G11260/AT5G07990/AT4G15480/AT4G22010/AT4G37760/AT4G38960/AT4G03190/AT4G12420/AT5G57785/AT5G59820/AT1G35210	37	CARHR003390/CARHR004060/CARHR012450/CARHR012660/CARHR023460/CARHR069070/CARHR069150/CARHR072060/CARHR087120/CARHR091590/CARHR092920/CARHR097510/CARHR100010/CARHR101810/CARHR125010/CARHR132520/CARHR134820/CARHR143720/CARHR160820/CARHR164900/CARHR184880/CARHR188600/CARHR197320/CARHR197350/CARHR199500/CARHR200330/CARHR202000/CARHR205200/CARHR222250/CARHR228820/CARHR246150/CARHR247810/CARHR251620/CAR…
GO:0009753	response to jasmonic acid	55/775	427/14134	2.69092e-09	2.133e-07	AT1G01060/AT1G17750/AT1G18710/AT1G19570/AT1G19670/AT1G28290/AT1G30040/AT1G32920/AT1G52890/AT1G61340/AT1G71100/AT1G72520/AT1G73805/AT1G76650/AT1G78600/AT1G80840/AT3G05120/AT3G09600/AT3G15500/AT3G16470/AT3G16770/AT2G18790/AT3G19580/AT3G23240/AT2G16720/AT2G29650/AT2G30040/AT2G46830/AT3G28210/AT3G47380/AT3G47480/AT3G48360/AT3G52400/AT5G47220/AT5G27320/AT5G27420/AT5G20230/AT5G13930/AT5G07010/AT5G02840…	55	CARHR001420/CARHR018360/CARHR019330/CARHR020120/CARHR020190/CARHR027780/CARHR029360/CARHR032240/CARHR043110/CARHR051300/CARHR064390/CARHR065460/CARHR066870/CARHR070210/CARHR072090/CARHR073630/CARHR079440/CARHR084010/CARHR090550/CARHR091680/CARHR092020/CARHR092300/CARHR095030/CARHR099190/CARHR106950/CARHR122970/CARHR123340/CARHR142180/CARHR149860/CARHR156000/CARHR156120/CARHR157140/CARHR162170/CAR…
GO:0000160	phosphorelay signal transduction system	25/775	119/14134	4.95345e-09	3.68103e-07	AT1G17750/AT1G32920/AT1G53170/AT1G54100/AT1G64710/AT1G72520/AT1G76650/AT1G80840/AT3G16360/AT3G16770/AT3G21510/AT3G23240/AT2G16720/AT2G27310/AT2G30040/AT2G43580/AT3G55980/AT5G47230/AT5G47220/AT5G22250/AT5G07580/AT4G17230/AT4G29780/AT4G01280/AT5G39610	25	CARHR018360/CARHR032240/CARHR043400/CARHR044440/CARHR046190/CARHR065460/CARHR070210/CARHR073630/CARHR091570/CARHR092020/CARHR097440/CARHR099190/CARHR106950/CARHR119880/CARHR123340/CARHR138740/CARHR166060/CARHR174130/CARHR174140/CARHR191310/CARHR205570/CARHR223840/CARHR237680/CARHR249030/CARHR262680
GO:0046165	alcohol biosynthetic process	23/775	103/14134	5.92161e-09	4.14164e-07	AT1G07010/AT1G22850/AT1G29700/AT1G32900/AT1G55960/AT1G66130/AT1G80760/AT3G01060/AT3G12320/AT2G15020/AT2G22240/AT2G31380/AT2G46830/AT3G56290/AT5G24120/AT5G15950/AT5G06980/AT4G22200/AT4G37760/AT4G39800/AT5G50100/AT5G58770/AT5G64850	23	CARHR006700/CARHR023190/CARHR029050/CARHR032230/CARHR045700/CARHR058100/CARHR073740/CARHR076010/CARHR086860/CARHR105450/CARHR113440/CARHR125010/CARHR142180/CARHR166450/CARHR189460/CARHR197350/CARHR206160/CARHR229090/CARHR246150/CARHR246900/CARHR258530/CARHR272680/CARHR278860
GO:0002679	respiratory burst involved in defense response	24/775	112/14134	6.63446e-09	4.38243e-07	AT1G51800/AT1G62300/AT1G80840/AT3G19580/AT2G17740/AT2G27310/AT2G39650/AT2G40140/AT3G47480/AT3G52400/AT3G52450/AT3G55980/AT5G47230/AT5G47220/AT5G27420/AT5G22250/AT4G14365/AT4G17230/AT4G18880/AT4G20860/AT4G01250/AT5G64120/AT5G66070/AT3G63380	24	CARHR041950/CARHR049820/CARHR073630/CARHR095030/CARHR108060/CARHR119880/CARHR134490/CARHR135150/CARHR156120/CARHR162170/CARHR162220/CARHR166060/CARHR174130/CARHR174140/CARHR186030/CARHR191310/CARHR220580/CARHR223840/CARHR225760/CARHR227430/CARHR249050/CARHR278030/CARHR281680/CARHR291590
GO:0009825	multidimensional cell growth	22/775	98/14134	1.1413e-08	7.13662e-07	AT1G04040/AT1G04680/AT1G10550/AT1G12090/AT1G23080/AT1G26770/AT1G75680/AT1G75750/AT3G16370/AT3G25500/AT2G37640/AT2G39700/AT2G39900/AT2G40610/AT3G29030/AT3G54920/AT5G16000/AT5G13140/AT5G02260/AT4G22010/AT4G03190/AT4G12420	22	CARHR003390/CARHR004060/CARHR010710/CARHR012450/CARHR023460/CARHR025170/CARHR069070/CARHR069150/CARHR091590/CARHR101810/CARHR131940/CARHR134530/CARHR134820/CARHR135720/CARHR152120/CARHR164900/CARHR197320/CARHR200330/CARHR211110/CARHR228820/CARHR251620/CARHR253780
GO:0071369	cellular response to ethylene stimulus	25/775	124/14134	1.20044e-08	7.13662e-07	AT1G17750/AT1G32920/AT1G53170/AT1G54100/AT1G64710/AT1G72520/AT1G76650/AT1G76800/AT1G80840/AT3G16770/AT3G23240/AT2G16720/AT2G27310/AT2G30040/AT2G43580/AT3G55980/AT5G47230/AT5G47220/AT5G22250/AT5G07580/AT4G17230/AT4G29780/AT4G01280/AT5G39610/AT5G55620	25	CARHR018360/CARHR032240/CARHR043400/CARHR044440/CARHR046190/CARHR065460/CARHR070210/CARHR070340/CARHR073630/CARHR092020/CARHR099190/CARHR106950/CARHR119880/CARHR123340/CARHR138740/CARHR166060/CARHR174130/CARHR174140/CARHR191310/CARHR205570/CARHR223840/CARHR237680/CARHR249030/CARHR262680/CARHR268930
GO:0009873	ethylene-activated signaling pathway	23/775	108/14134	1.54988e-08	8.66303e-07	AT1G17750/AT1G32920/AT1G53170/AT1G54100/AT1G64710/AT1G72520/AT1G76650/AT1G80840/AT3G16770/AT3G23240/AT2G16720/AT2G27310/AT2G30040/AT2G43580/AT3G55980/AT5G47230/AT5G47220/AT5G22250/AT5G07580/AT4G17230/AT4G29780/AT4G01280/AT5G39610	23	CARHR018360/CARHR032240/CARHR043400/CARHR044440/CARHR046190/CARHR065460/CARHR070210/CARHR073630/CARHR092020/CARHR099190/CARHR106950/CARHR119880/CARHR123340/CARHR138740/CARHR166060/CARHR174130/CARHR174140/CARHR191310/CARHR205570/CARHR223840/CARHR237680/CARHR249030/CARHR262680
GO:0009611	response to wounding	42/775	298/14134	1.60292e-08	8.66303e-07	AT1G17750/AT1G18740/AT1G32920/AT1G52200/AT1G52890/AT1G61340/AT1G71100/AT1G72520/AT1G74450/AT1G76650/AT1G80840/AT3G15500/AT3G16470/AT3G19580/AT2G22170/AT2G26170/AT2G30020/AT2G39650/AT3G28210/AT3G48360/AT3G55980/AT3G61060/AT5G27420/AT5G22500/AT5G20230/AT5G13930/AT5G07010/AT5G37770/AT4G15440/AT4G17615/AT4G24570/AT4G27280/AT4G29780/AT4G35770/AT4G37760/AT4G01070/AT4G11280/AT5G57560/AT5G59820/AT5G47910…	42	CARHR018360/CARHR019380/CARHR032240/CARHR042340/CARHR043110/CARHR051300/CARHR064390/CARHR065460/CARHR067720/CARHR070210/CARHR073630/CARHR090550/CARHR091680/CARHR095030/CARHR113320/CARHR114940/CARHR123270/CARHR134490/CARHR149860/CARHR157140/CARHR166060/CARHR171370/CARHR186030/CARHR191040/CARHR192600/CARHR199500/CARHR206140/CARHR215040/CARHR222200/CARHR224330/CARHR231970/CARHR234940/CARHR237680/CAR…
GO:0035556	intracellular signal transduction	53/775	436/14134	3.8578e-08	1.99432e-06	AT1G17750/AT1G19670/AT1G32920/AT1G53170/AT1G54100/AT1G64710/AT1G62300/AT1G72520/AT1G73805/AT1G76650/AT1G78600/AT1G80840/AT3G15500/AT3G16360/AT3G16770/AT3G19580/AT3G21510/AT3G23240/AT2G16720/AT2G17040/AT2G27310/AT2G29650/AT2G30040/AT2G39650/AT2G40140/AT2G43580/AT3G47380/AT3G47480/AT3G49680/AT3G52400/AT3G55980/AT3G57680/AT5G47230/AT5G47220/AT5G27420/AT5G24270/AT5G22250/AT5G11260/AT5G10760/AT5G07580…	53	CARHR018360/CARHR020190/CARHR032240/CARHR043400/CARHR044440/CARHR046190/CARHR049820/CARHR065460/CARHR066870/CARHR070210/CARHR072090/CARHR073630/CARHR090550/CARHR091570/CARHR092020/CARHR095030/CARHR097440/CARHR099190/CARHR106950/CARHR107380/CARHR119880/CARHR122970/CARHR123340/CARHR134490/CARHR135150/CARHR138740/CARHR156000/CARHR156120/CARHR158750/CARHR162170/CARHR166060/CARHR167880/CARHR174130/CAR…
GO:0080167	response to karrikin	23/775	119/14134	1.04352e-07	5.16977e-06	AT1G01300/AT1G05680/AT1G22770/AT1G23010/AT1G71100/AT1G74670/AT3G09440/AT3G17609/AT3G21560/AT3G44450/AT2G39980/AT2G41040/AT3G52360/AT2G23910/AT5G20250/AT5G11260/AT5G06980/AT4G27280/AT4G33150/AT5G57785/AT5G63810/AT5G64620/AT2G16660	23	CARHR001150/CARHR005200/CARHR023130/CARHR023390/CARHR064390/CARHR067960/CARHR083850/CARHR092920/CARHR097510/CARHR104470/CARHR134930/CARHR136150/CARHR162120/CARHR184880/CARHR192580/CARHR202000/CARHR206160/CARHR234940/CARHR241180/CARHR271520/CARHR277720/CARHR278590/CARHR287470
GO:0009743	response to carbohydrate	45/775	369/14134	3.8211e-07	1.81732e-05	AT1G08630/AT1G10070/AT1G10760/AT1G15380/AT1G21400/AT1G28330/AT1G31930/AT1G54100/AT1G74670/AT1G78570/AT3G06850/AT3G13450/AT3G15450/AT3G23000/AT3G24190/AT2G22490/AT2G24150/AT2G31380/AT2G31390/AT2G37970/AT2G02850/AT3G27690/AT3G47340/AT3G48360/AT3G51240/AT3G53420/AT3G61060/AT2G23910/AT5G24850/AT5G20830/AT5G20250/AT5G16570/AT5G15950/AT5G13930/AT5G09220/AT5G07990/AT4G15480/AT4G23870/AT4G33150/AT4G35770…	45	CARHR008540/CARHR010180/CARHR010980/CARHR015910/CARHR021790/CARHR027820/CARHR031270/CARHR044440/CARHR067960/CARHR072060/CARHR081460/CARHR088110/CARHR090500/CARHR098940/CARHR100010/CARHR113690/CARHR118140/CARHR125010/CARHR125020/CARHR132520/CARHR145280/CARHR149150/CARHR155920/CARHR157140/CARHR160820/CARHR163320/CARHR171370/CARHR184880/CARHR188600/CARHR192020/CARHR192580/CARHR196640/CARHR197350/CAR…
GO:0009739	response to gibberellin	24/775	139/14134	5.00102e-07	2.287e-05	AT1G01060/AT1G22690/AT1G74670/AT1G75750/AT3G05120/AT3G08030/AT3G09600/AT3G18050/AT2G04240/AT2G14900/AT2G22670/AT2G37640/AT2G46830/AT3G50500/AT5G27320/AT5G14920/AT5G11260/AT5G02840/AT4G15430/AT4G19700/AT4G26150/AT4G01280/AT5G59780/AT4G36540	24	CARHR001420/CARHR023060/CARHR067960/CARHR069150/CARHR079440/CARHR082770/CARHR084010/CARHR093370/CARHR102100/CARHR105390/CARHR113930/CARHR131940/CARHR142180/CARHR160000/CARHR185920/CARHR198420/CARHR202000/CARHR210490/CARHR222180/CARHR226520/CARHR233670/CARHR249030/CARHR273360/CARHR289500
GO:0042547	cell wall modification involved in multidimensional cell growth	8/775	16/14134	6.84669e-07	3.01508e-05	AT1G10550/AT1G26770/AT2G37640/AT2G39700/AT2G40610/AT3G29030/AT3G54920/AT5G02260	8	CARHR010710/CARHR025170/CARHR131940/CARHR134530/CARHR135720/CARHR152120/CARHR164900/CARHR211110
GO:0009646	response to absence of light	11/775	33/14134	7.99133e-07	3.39346e-05	AT1G21400/AT1G80840/AT3G06850/AT3G13450/AT3G15760/AT3G47340/AT3G55980/AT5G20230/AT5G18170/AT5G37770/AT4G14365	11	CARHR021790/CARHR073630/CARHR081460/CARHR088110/CARHR090850/CARHR155920/CARHR166060/CARHR192600/CARHR194890/CARHR215040/CARHR220580
GO:0006820	anion transport	52/775	478/14134	1.70334e-06	6.98368e-05	AT1G12110/AT1G14040/AT1G25550/AT1G29280/AT1G32450/AT1G51800/AT1G52200/AT1G53920/AT1G62300/AT3G43270/AT1G73260/AT1G79410/AT1G80760/AT3G01420/AT3G21220/AT3G21510/AT3G23090/AT2G22470/AT2G26650/AT2G29650/AT2G43820/AT3G26570/AT3G27170/AT3G47380/AT3G48570/AT3G49940/AT3G50770/AT3G52400/AT3G52450/AT3G56200/AT5G47560/AT5G46330/AT5G26340/AT5G20380/AT5G10180/AT5G09220/AT5G41080/AT4G20110/AT4G20860/AT4G30170…	52	CARHR012470/CARHR014420/CARHR025900/CARHR028600/CARHR031900/CARHR041950/CARHR042340/CARHR044230/CARHR049820/CARHR054440/CARHR066270/CARHR073070/CARHR073740/CARHR075550/CARHR097120/CARHR097440/CARHR099000/CARHR113660/CARHR118540/CARHR122970/CARHR139000/CARHR147580/CARHR148370/CARHR156000/CARHR157370/CARHR159020/CARHR160280/CARHR162170/CARHR162220/CARHR166350/CARHR173790/CARHR175480/CARHR187060/CAR…
GO:0015698	inorganic anion transport	28/775	192/14134	2.01834e-06	7.99935e-05	AT1G12110/AT1G14040/AT1G25550/AT1G29280/AT1G32450/AT1G52200/AT1G73260/AT1G80760/AT3G01420/AT3G21510/AT3G23090/AT2G22470/AT2G26650/AT2G29650/AT2G43820/AT3G26570/AT3G27170/AT3G49940/AT5G20380/AT5G10180/AT5G41080/AT4G20110/AT4G20860/AT4G30170/AT4G12390/AT4G10380/AT5G64120/AT4G15610	28	CARHR012470/CARHR014420/CARHR025900/CARHR028600/CARHR031900/CARHR042340/CARHR066270/CARHR073740/CARHR075550/CARHR097440/CARHR099000/CARHR113660/CARHR118540/CARHR122970/CARHR139000/CARHR147580/CARHR148370/CARHR159020/CARHR192460/CARHR203110/CARHR213290/CARHR226950/CARHR227430/CARHR238070/CARHR253810/CARHR256270/CARHR278030/CARHR290010
GO:0009831	plant-type cell wall modification involved in multidimensional cell growth	7/775	14/14134	3.54668e-06	0.000136032	AT1G10550/AT1G26770/AT2G37640/AT2G39700/AT2G40610/AT3G29030/AT5G02260	7	CARHR010710/CARHR025170/CARHR131940/CARHR134530/CARHR135720/CARHR152120/CARHR211110
GO:0009813	flavonoid biosynthetic process	27/775	187/14134	3.71683e-06	0.000137952	AT1G18740/AT1G78570/AT1G78600/AT3G21560/AT3G23000/AT3G24190/AT2G21560/AT2G26170/AT2G26330/AT2G37970/AT3G51240/AT3G52400/AT5G43780/AT2G23910/AT5G24850/AT5G15950/AT5G13930/AT5G11260/AT5G09220/AT5G07990/AT4G15480/AT4G25300/AT4G37760/AT4G38960/AT4G01070/AT4G04330/AT5G57785	27	CARHR019380/CARHR072060/CARHR072090/CARHR097510/CARHR098940/CARHR100010/CARHR112500/CARHR114940/CARHR118480/CARHR132520/CARHR160820/CARHR162170/CARHR179700/CARHR184880/CARHR188600/CARHR197350/CARHR199500/CARHR202000/CARHR204210/CARHR205200/CARHR222250/CARHR232710/CARHR246150/CARHR247810/CARHR249220/CARHR253150/CARHR271520
GO:0009414	response to water deprivation	43/775	376/14134	3.82878e-06	0.000137952	AT1G01250/AT1G05680/AT1G12110/AT1G46768/AT1G52400/AT1G52890/AT1G54100/AT1G64660/AT1G79410/AT3G12490/AT3G15500/AT3G19580/AT3G22160/AT2G18050/AT2G21660/AT2G26650/AT2G27310/AT2G29650/AT2G33380/AT2G37770/AT2G41010/AT3G27690/AT3G28210/AT3G30775/AT3G46970/AT3G50500/AT3G52400/AT3G52450/AT3G53420/AT5G27420/AT5G26340/AT5G20830/AT5G06530/AT4G17615/AT4G24275/AT4G04330/AT5G39610/AT5G58350/AT5G59820/AT5G63850…	43	CARHR001210/CARHR005200/CARHR012470/CARHR036620/CARHR042540/CARHR043110/CARHR044440/CARHR046230/CARHR073070/CARHR086990/CARHR090550/CARHR095030/CARHR098040/CARHR108540/CARHR112650/CARHR118540/CARHR119880/CARHR122970/CARHR127380/CARHR131760/CARHR136130/CARHR149150/CARHR149860/CARHR153560/CARHR155610/CARHR160000/CARHR162170/CARHR162220/CARHR163320/CARHR186030/CARHR187060/CARHR192020/CARHR206670/CAR…
GO:0010224	response to UV-B	18/775	96/14134	3.96245e-06	0.000138569	AT1G78570/AT3G17609/AT3G24190/AT2G31380/AT2G37970/AT2G01180/AT3G51240/AT2G23910/AT5G24850/AT5G15950/AT5G13930/AT5G11260/AT5G07990/AT4G15480/AT4G37760/AT5G57785/AT5G59820/AT1G35210	18	CARHR072060/CARHR092920/CARHR100010/CARHR125010/CARHR132520/CARHR143720/CARHR160820/CARHR184880/CARHR188600/CARHR197350/CARHR199500/CARHR202000/CARHR205200/CARHR222250/CARHR246150/CARHR271520/CARHR273400/CARHR287280
GO:0009750	response to fructose	22/775	136/14134	4.53804e-06	0.000154164	AT1G08630/AT1G10070/AT1G15380/AT1G28330/AT1G31930/AT1G74670/AT3G06850/AT3G13450/AT3G15450/AT3G23000/AT2G31390/AT3G47340/AT3G53420/AT3G61060/AT5G20250/AT5G16570/AT5G09220/AT4G23870/AT4G33150/AT4G35770/AT5G39320/AT1G66200	22	CARHR008540/CARHR010180/CARHR015910/CARHR027820/CARHR031270/CARHR067960/CARHR081460/CARHR088110/CARHR090500/CARHR098940/CARHR125020/CARHR155920/CARHR163320/CARHR171370/CARHR192580/CARHR196640/CARHR204210/CARHR231250/CARHR241180/CARHR244120/CARHR263090/CARHR292180
GO:0009415	response to water	43/775	379/14134	4.69865e-06	0.000155186	AT1G01250/AT1G05680/AT1G12110/AT1G46768/AT1G52400/AT1G52890/AT1G54100/AT1G64660/AT1G79410/AT3G12490/AT3G15500/AT3G19580/AT3G22160/AT2G18050/AT2G21660/AT2G26650/AT2G27310/AT2G29650/AT2G33380/AT2G37770/AT2G41010/AT3G27690/AT3G28210/AT3G30775/AT3G46970/AT3G50500/AT3G52400/AT3G52450/AT3G53420/AT5G27420/AT5G26340/AT5G20830/AT5G06530/AT4G17615/AT4G24275/AT4G04330/AT5G39610/AT5G58350/AT5G59820/AT5G63850…	43	CARHR001210/CARHR005200/CARHR012470/CARHR036620/CARHR042540/CARHR043110/CARHR044440/CARHR046230/CARHR073070/CARHR086990/CARHR090550/CARHR095030/CARHR098040/CARHR108540/CARHR112650/CARHR118540/CARHR119880/CARHR122970/CARHR127380/CARHR131760/CARHR136130/CARHR149150/CARHR149860/CARHR153560/CARHR155610/CARHR160000/CARHR162170/CARHR162220/CARHR163320/CARHR186030/CARHR187060/CARHR192020/CARHR206670/CAR…
GO:0009612	response to mechanical stimulus	13/775	55/14134	6.2302e-06	0.000200208	AT1G18740/AT1G31930/AT1G74450/AT1G80840/AT2G39650/AT3G55980/AT3G62720/AT5G37770/AT4G24570/AT4G27280/AT4G29780/AT4G11280/AT5G57560	13	CARHR019380/CARHR031270/CARHR067720/CARHR073630/CARHR134490/CARHR166060/CARHR172990/CARHR215040/CARHR231970/CARHR234940/CARHR237680/CARHR255310/CARHR271330
GO:0071555	cell wall organization	42/775	374/14134	7.82437e-06	0.000244821	AT1G01300/AT1G04040/AT1G04680/AT1G10550/AT1G11580/AT1G12090/AT1G12110/AT1G23080/AT1G26770/AT1G68560/AT1G75680/AT1G75750/AT3G01420/AT3G16370/AT3G22120/AT3G25150/AT3G25500/AT2G18950/AT2G21140/AT2G26330/AT2G26650/AT2G33810/AT2G37640/AT2G39700/AT2G39900/AT2G40610/AT3G26570/AT3G29030/AT3G54920/AT5G46330/AT5G44630/AT5G16000/AT5G15350/AT5G13140/AT5G02260/AT4G22010/AT4G03190/AT4G04340/AT4G12420/AT4G09020…	42	CARHR001150/CARHR003390/CARHR004060/CARHR010710/CARHR011870/CARHR012450/CARHR012470/CARHR023460/CARHR025170/CARHR061350/CARHR069070/CARHR069150/CARHR075550/CARHR091590/CARHR098010/CARHR101470/CARHR101810/CARHR109490/CARHR111970/CARHR118480/CARHR118540/CARHR127930/CARHR131940/CARHR134530/CARHR134820/CARHR135720/CARHR147580/CARHR152120/CARHR164900/CARHR175480/CARHR178290/CARHR197320/CARHR197940/CAR…
GO:0009620	response to fungus	47/775	442/14134	9.92578e-06	0.000302609	AT1G10760/AT1G12200/AT1G19570/AT1G19670/AT1G32920/AT1G37130/AT1G51800/AT1G52400/AT1G52410/AT1G71100/AT1G72520/AT1G73805/AT1G76650/AT1G80840/AT3G01420/AT3G16530/AT3G15500/AT2G15890/AT2G18690/AT2G22240/AT2G26330/AT2G29650/AT2G30020/AT2G33380/AT2G35000/AT2G37130/AT2G40140/AT3G47380/AT3G47480/AT3G52400/AT3G55980/AT3G62550/AT5G20230/AT5G16590/AT4G14365/AT4G17615/AT4G19700/AT4G23810/AT4G30650/AT4G31800…	47	CARHR010980/CARHR012510/CARHR020120/CARHR020190/CARHR032240/CARHR034720/CARHR041950/CARHR042540/CARHR042550/CARHR064390/CARHR065460/CARHR066870/CARHR070210/CARHR073630/CARHR075550/CARHR090330/CARHR090550/CARHR106220/CARHR109270/CARHR113440/CARHR118480/CARHR122970/CARHR123270/CARHR127380/CARHR129160/CARHR131640/CARHR135150/CARHR156000/CARHR156120/CARHR162170/CARHR166060/CARHR172810/CARHR192600/CAR…
GO:0009641	shade avoidance	7/775	16/14134	1.07303e-05	0.000318959	AT1G70560/AT1G75540/AT1G78600/AT2G42870/AT3G58850/AT5G47370/AT4G16780	7	CARHR063770/CARHR068940/CARHR072090/CARHR137940/CARHR169260/CARHR174030/CARHR223400
GO:0009812	flavonoid metabolic process	28/775	211/14134	1.27649e-05	0.000370183	AT1G18740/AT1G78570/AT1G78600/AT3G21510/AT3G21560/AT3G23000/AT3G24190/AT2G21560/AT2G26170/AT2G26330/AT2G37970/AT3G51240/AT3G52400/AT5G43780/AT2G23910/AT5G24850/AT5G15950/AT5G13930/AT5G11260/AT5G09220/AT5G07990/AT4G15480/AT4G25300/AT4G37760/AT4G38960/AT4G01070/AT4G04330/AT5G57785	28	CARHR019380/CARHR072060/CARHR072090/CARHR097440/CARHR097510/CARHR098940/CARHR100010/CARHR112500/CARHR114940/CARHR118480/CARHR132520/CARHR160820/CARHR162170/CARHR179700/CARHR184880/CARHR188600/CARHR197350/CARHR199500/CARHR202000/CARHR204210/CARHR205200/CARHR222250/CARHR232710/CARHR246150/CARHR247810/CARHR249220/CARHR253150/CARHR271520
GO:0015804	neutral amino acid transport	14/775	68/14134	1.53066e-05	0.000433323	AT1G51800/AT1G53920/AT3G43270/AT1G79410/AT3G21220/AT3G47380/AT3G48570/AT3G52450/AT5G09220/AT4G20860/AT4G35480/AT4G02330/AT5G55050/AT5G59480	14	CARHR041950/CARHR044230/CARHR054440/CARHR073070/CARHR097120/CARHR156000/CARHR157370/CARHR162220/CARHR204210/CARHR227430/CARHR243810/CARHR250520/CARHR268370/CARHR285850
GO:0009746	response to hexose	23/775	158/14134	1.67741e-05	0.000463822	AT1G08630/AT1G10070/AT1G15380/AT1G28330/AT1G31930/AT1G74670/AT3G06850/AT3G13450/AT3G15450/AT3G23000/AT2G31390/AT3G47340/AT3G53420/AT3G61060/AT5G20830/AT5G20250/AT5G16570/AT5G09220/AT4G23870/AT4G33150/AT4G35770/AT5G39320/AT1G66200	23	CARHR008540/CARHR010180/CARHR015910/CARHR027820/CARHR031270/CARHR067960/CARHR081460/CARHR088110/CARHR090500/CARHR098940/CARHR125020/CARHR155920/CARHR163320/CARHR171370/CARHR192020/CARHR192580/CARHR196640/CARHR204210/CARHR231250/CARHR241180/CARHR244120/CARHR263090/CARHR292180
GO:0045229	external encapsulating structure organization	42/775	390/14134	2.17252e-05	0.000587075	AT1G01300/AT1G04040/AT1G04680/AT1G10550/AT1G11580/AT1G12090/AT1G12110/AT1G23080/AT1G26770/AT1G68560/AT1G75680/AT1G75750/AT3G01420/AT3G16370/AT3G22120/AT3G25150/AT3G25500/AT2G18950/AT2G21140/AT2G26330/AT2G26650/AT2G33810/AT2G37640/AT2G39700/AT2G39900/AT2G40610/AT3G26570/AT3G29030/AT3G54920/AT5G46330/AT5G44630/AT5G16000/AT5G15350/AT5G13140/AT5G02260/AT4G22010/AT4G03190/AT4G04340/AT4G12420/AT4G09020…	42	CARHR001150/CARHR003390/CARHR004060/CARHR010710/CARHR011870/CARHR012450/CARHR012470/CARHR023460/CARHR025170/CARHR061350/CARHR069070/CARHR069150/CARHR075550/CARHR091590/CARHR098010/CARHR101470/CARHR101810/CARHR109490/CARHR111970/CARHR118480/CARHR118540/CARHR127930/CARHR131940/CARHR134530/CARHR134820/CARHR135720/CARHR147580/CARHR152120/CARHR164900/CARHR175480/CARHR178290/CARHR197320/CARHR197940/CAR…
GO:0034284	response to monosaccharide	23/775	161/14134	2.28628e-05	0.000604086	AT1G08630/AT1G10070/AT1G15380/AT1G28330/AT1G31930/AT1G74670/AT3G06850/AT3G13450/AT3G15450/AT3G23000/AT2G31390/AT3G47340/AT3G53420/AT3G61060/AT5G20830/AT5G20250/AT5G16570/AT5G09220/AT4G23870/AT4G33150/AT4G35770/AT5G39320/AT1G66200	23	CARHR008540/CARHR010180/CARHR015910/CARHR027820/CARHR031270/CARHR067960/CARHR081460/CARHR088110/CARHR090500/CARHR098940/CARHR125020/CARHR155920/CARHR163320/CARHR171370/CARHR192020/CARHR192580/CARHR196640/CARHR204210/CARHR231250/CARHR241180/CARHR244120/CARHR263090/CARHR292180
GO:0050832	defense response to fungus	35/775	303/14134	2.44826e-05	0.000632823	AT1G12200/AT1G19670/AT1G51800/AT1G52400/AT1G52410/AT1G73805/AT1G80840/AT3G01420/AT3G16530/AT3G15500/AT2G15890/AT2G18690/AT2G22240/AT2G26330/AT2G29650/AT2G30020/AT2G33380/AT2G35000/AT2G37130/AT2G40140/AT3G47380/AT3G47480/AT3G52400/AT3G55980/AT5G20230/AT4G14365/AT4G17615/AT4G19700/AT4G23810/AT4G30650/AT4G31800/AT4G12480/AT4G11650/AT5G64120/AT5G47910	35	CARHR012510/CARHR020190/CARHR041950/CARHR042540/CARHR042550/CARHR066870/CARHR073630/CARHR075550/CARHR090330/CARHR090550/CARHR106220/CARHR109270/CARHR113440/CARHR118480/CARHR122970/CARHR123270/CARHR127380/CARHR129160/CARHR131640/CARHR135150/CARHR156000/CARHR156120/CARHR162170/CARHR166060/CARHR192600/CARHR220580/CARHR224330/CARHR226520/CARHR231200/CARHR238530/CARHR239710/CARHR253710/CARHR254780/CAR…
GO:0015824	proline transport	13/775	66/14134	5.02144e-05	0.00127032	AT1G51800/AT1G53920/AT3G43270/AT1G79410/AT3G21220/AT3G47380/AT3G48570/AT3G52450/AT4G20860/AT4G35480/AT4G02330/AT5G55050/AT5G59480	13	CARHR041950/CARHR044230/CARHR054440/CARHR073070/CARHR097120/CARHR156000/CARHR157370/CARHR162220/CARHR227430/CARHR243810/CARHR250520/CARHR268370/CARHR285850
GO:0009733	response to auxin	38/775	355/14134	6.05396e-05	0.00149962	AT1G01060/AT1G21410/AT1G32450/AT1G52890/AT1G54100/AT1G56150/AT1G78570/AT3G09600/AT3G12830/AT3G15500/AT3G19580/AT2G21210/AT2G22240/AT2G22670/AT2G46830/AT3G28210/AT3G48360/AT3G52400/AT3G59900/AT5G47370/AT5G27420/AT5G13930/AT5G07990/AT5G02840/AT5G37770/AT4G14560/AT4G15430/AT4G16780/AT4G17615/AT4G37610/AT4G01280/AT4G00880/AT4G03190/AT4G11280/AT5G39610/AT5G57560/AT5G59780/AT2G25930	38	CARHR001420/CARHR021800/CARHR031900/CARHR043110/CARHR044440/CARHR045910/CARHR072060/CARHR084010/CARHR087360/CARHR090550/CARHR095030/CARHR112080/CARHR113440/CARHR113930/CARHR142180/CARHR149860/CARHR157140/CARHR162170/CARHR170230/CARHR174030/CARHR186030/CARHR199500/CARHR205200/CARHR210490/CARHR215040/CARHR220770/CARHR222180/CARHR223400/CARHR224330/CARHR246000/CARHR249030/CARHR249450/CARHR251620/CAR…
GO:0048574	long-day photoperiodism, flowering	7/775	21/14134	8.56596e-05	0.00207856	AT1G01060/AT1G22770/AT3G09600/AT2G46830/AT5G02810/AT5G37770/AT4G15430	7	CARHR001420/CARHR023130/CARHR084010/CARHR142180/CARHR210520/CARHR215040/CARHR222180
GO:0009692	ethylene metabolic process	16/775	101/14134	0.000114882	0.00248353	AT1G24140/AT1G62960/AT1G61340/AT3G22160/AT2G27310/AT2G39650/AT3G55980/AT5G47220/AT5G27420/AT5G22250/AT4G17230/AT4G24570/AT4G35480/AT4G11280/AT5G58680/AT1G35210	16	CARHR024430/CARHR048700/CARHR051300/CARHR098040/CARHR119880/CARHR134490/CARHR166060/CARHR174140/CARHR186030/CARHR191310/CARHR223840/CARHR231970/CARHR243810/CARHR255310/CARHR272590/CARHR287280
GO:0009693	ethylene biosynthetic process	16/775	101/14134	0.000114882	0.00248353	AT1G24140/AT1G62960/AT1G61340/AT3G22160/AT2G27310/AT2G39650/AT3G55980/AT5G47220/AT5G27420/AT5G22250/AT4G17230/AT4G24570/AT4G35480/AT4G11280/AT5G58680/AT1G35210	16	CARHR024430/CARHR048700/CARHR051300/CARHR098040/CARHR119880/CARHR134490/CARHR166060/CARHR174140/CARHR186030/CARHR191310/CARHR223840/CARHR231970/CARHR243810/CARHR255310/CARHR272590/CARHR287280
GO:0043449	cellular alkene metabolic process	16/775	101/14134	0.000114882	0.00248353	AT1G24140/AT1G62960/AT1G61340/AT3G22160/AT2G27310/AT2G39650/AT3G55980/AT5G47220/AT5G27420/AT5G22250/AT4G17230/AT4G24570/AT4G35480/AT4G11280/AT5G58680/AT1G35210	16	CARHR024430/CARHR048700/CARHR051300/CARHR098040/CARHR119880/CARHR134490/CARHR166060/CARHR174140/CARHR186030/CARHR191310/CARHR223840/CARHR231970/CARHR243810/CARHR255310/CARHR272590/CARHR287280
GO:0043450	alkene biosynthetic process	16/775	101/14134	0.000114882	0.00248353	AT1G24140/AT1G62960/AT1G61340/AT3G22160/AT2G27310/AT2G39650/AT3G55980/AT5G47220/AT5G27420/AT5G22250/AT4G17230/AT4G24570/AT4G35480/AT4G11280/AT5G58680/AT1G35210	16	CARHR024430/CARHR048700/CARHR051300/CARHR098040/CARHR119880/CARHR134490/CARHR166060/CARHR174140/CARHR186030/CARHR191310/CARHR223840/CARHR231970/CARHR243810/CARHR255310/CARHR272590/CARHR287280
GO:1900673	olefin metabolic process	16/775	101/14134	0.000114882	0.00248353	AT1G24140/AT1G62960/AT1G61340/AT3G22160/AT2G27310/AT2G39650/AT3G55980/AT5G47220/AT5G27420/AT5G22250/AT4G17230/AT4G24570/AT4G35480/AT4G11280/AT5G58680/AT1G35210	16	CARHR024430/CARHR048700/CARHR051300/CARHR098040/CARHR119880/CARHR134490/CARHR166060/CARHR174140/CARHR186030/CARHR191310/CARHR223840/CARHR231970/CARHR243810/CARHR255310/CARHR272590/CARHR287280
GO:1900674	olefin biosynthetic process	16/775	101/14134	0.000114882	0.00248353	AT1G24140/AT1G62960/AT1G61340/AT3G22160/AT2G27310/AT2G39650/AT3G55980/AT5G47220/AT5G27420/AT5G22250/AT4G17230/AT4G24570/AT4G35480/AT4G11280/AT5G58680/AT1G35210	16	CARHR024430/CARHR048700/CARHR051300/CARHR098040/CARHR119880/CARHR134490/CARHR166060/CARHR174140/CARHR186030/CARHR191310/CARHR223840/CARHR231970/CARHR243810/CARHR255310/CARHR272590/CARHR287280
GO:0048571	long-day photoperiodism	7/775	22/14134	0.000119723	0.00254197	AT1G01060/AT1G22770/AT3G09600/AT2G46830/AT5G02810/AT5G37770/AT4G15430	7	CARHR001420/CARHR023130/CARHR084010/CARHR142180/CARHR210520/CARHR215040/CARHR222180
GO:0015706	nitrate transport	21/775	156/14134	0.000122729	0.00256009	AT1G12110/AT1G25550/AT1G29280/AT1G32450/AT1G52200/AT1G73260/AT3G01420/AT3G23090/AT2G22470/AT2G26650/AT2G29650/AT2G43820/AT3G49940/AT5G20380/AT4G20110/AT4G20860/AT4G30170/AT4G12390/AT4G10380/AT5G64120/AT4G15610	21	CARHR012470/CARHR025900/CARHR028600/CARHR031900/CARHR042340/CARHR066270/CARHR075550/CARHR099000/CARHR113660/CARHR118540/CARHR122970/CARHR139000/CARHR159020/CARHR192460/CARHR226950/CARHR227430/CARHR238070/CARHR253810/CARHR256270/CARHR278030/CARHR290010
GO:0010167	response to nitrate	20/775	147/14134	0.000152469	0.00312561	AT1G12110/AT1G25550/AT1G29280/AT1G32450/AT1G52200/AT1G73260/AT3G01420/AT3G23090/AT2G22470/AT2G26650/AT2G43820/AT3G48360/AT3G49940/AT4G20110/AT4G20860/AT4G30170/AT4G12390/AT4G10380/AT5G64120/AT4G15610	20	CARHR012470/CARHR025900/CARHR028600/CARHR031900/CARHR042340/CARHR066270/CARHR075550/CARHR099000/CARHR113660/CARHR118540/CARHR139000/CARHR157140/CARHR159020/CARHR226950/CARHR227430/CARHR238070/CARHR253810/CARHR256270/CARHR278030/CARHR290010
GO:0010286	heat acclimation	13/775	74/14134	0.000171403	0.0034542	AT1G52890/AT1G74310/AT1G76590/AT3G10300/AT3G16770/AT2G27310/AT3G28210/AT5G10695/AT5G07100/AT5G04760/AT4G35480/AT4G11220/AT5G59820	13	CARHR043110/CARHR067570/CARHR070140/CARHR084770/CARHR092020/CARHR119880/CARHR149860/CARHR202640/CARHR206030/CARHR208530/CARHR243810/CARHR255360/CARHR273400
GO:0031668	cellular response to extracellular stimulus	30/775	272/14134	0.000209533	0.00415224	AT1G05680/AT1G14040/AT1G21400/AT1G23010/AT1G29280/AT1G32450/AT1G64660/AT1G62300/AT1G60960/AT1G79410/AT1G80760/AT3G01420/AT3G06850/AT3G13450/AT3G23090/AT2G22240/AT2G26650/AT2G29650/AT3G27690/AT3G47340/AT3G53420/AT5G27420/AT5G03545/AT5G41080/AT4G23180/AT4G30170/AT4G35090/AT4G03190/AT4G10380/AT5G58350	30	CARHR005200/CARHR014420/CARHR021790/CARHR023390/CARHR028600/CARHR031900/CARHR046230/CARHR049820/CARHR051990/CARHR073070/CARHR073740/CARHR075550/CARHR081460/CARHR088110/CARHR099000/CARHR113440/CARHR118540/CARHR122970/CARHR149150/CARHR155920/CARHR163320/CARHR186030/CARHR209790/CARHR213290/CARHR230290/CARHR238070/CARHR243370/CARHR251620/CARHR256270/CARHR272180
GO:0009664	plant-type cell wall organization	25/775	210/14134	0.000215542	0.00420131	AT1G01300/AT1G04680/AT1G10550/AT1G11580/AT1G12110/AT1G26770/AT1G68560/AT1G75680/AT3G01420/AT3G16370/AT3G25150/AT2G21140/AT2G26330/AT2G33810/AT2G37640/AT2G39700/AT2G40610/AT3G29030/AT5G44630/AT5G15350/AT5G02260/AT4G04340/AT4G09020/AT5G57560/AT5G59850	25	CARHR001150/CARHR004060/CARHR010710/CARHR011870/CARHR012470/CARHR025170/CARHR061350/CARHR069070/CARHR075550/CARHR091590/CARHR101470/CARHR111970/CARHR118480/CARHR127930/CARHR131940/CARHR134530/CARHR135720/CARHR152120/CARHR178290/CARHR197940/CARHR211110/CARHR253100/CARHR260080/CARHR271330/CARHR273440
GO:0071496	cellular response to external stimulus	30/775	273/14134	0.000223437	0.00428495	AT1G05680/AT1G14040/AT1G21400/AT1G23010/AT1G29280/AT1G32450/AT1G64660/AT1G62300/AT1G60960/AT1G79410/AT1G80760/AT3G01420/AT3G06850/AT3G13450/AT3G23090/AT2G22240/AT2G26650/AT2G29650/AT3G27690/AT3G47340/AT3G53420/AT5G27420/AT5G03545/AT5G41080/AT4G23180/AT4G30170/AT4G35090/AT4G03190/AT4G10380/AT5G58350	30	CARHR005200/CARHR014420/CARHR021790/CARHR023390/CARHR028600/CARHR031900/CARHR046230/CARHR049820/CARHR051990/CARHR073070/CARHR073740/CARHR075550/CARHR081460/CARHR088110/CARHR099000/CARHR113440/CARHR118540/CARHR122970/CARHR149150/CARHR155920/CARHR163320/CARHR186030/CARHR209790/CARHR213290/CARHR230290/CARHR238070/CARHR243370/CARHR251620/CARHR256270/CARHR272180
GO:0050801	ion homeostasis	29/775	262/14134	0.000250002	0.0047183	AT1G29280/AT1G32450/AT1G52200/AT1G60960/AT1G72610/AT3G01420/AT2G18790/AT3G23000/AT3G23090/AT2G19110/AT2G26650/AT3G47420/AT3G53420/AT5G47560/AT5G27150/AT5G26820/AT5G24270/AT5G20630/AT5G10180/AT5G09220/AT5G04340/AT4G26130/AT4G30170/AT4G10380/AT5G51720/AT5G54250/AT5G57345/AT3G63380/AT1G66200	29	CARHR028600/CARHR031900/CARHR042340/CARHR051990/CARHR065520/CARHR075550/CARHR092300/CARHR098940/CARHR099000/CARHR109620/CARHR118540/CARHR156060/CARHR163320/CARHR173790/CARHR185790/CARHR186710/CARHR189260/CARHR192180/CARHR203110/CARHR204210/CARHR208950/CARHR233650/CARHR238070/CARHR256270/CARHR264580/CARHR267530/CARHR271140/CARHR291590/CARHR292180
GO:0009991	response to extracellular stimulus	31/775	289/14134	0.000271969	0.00505267	AT1G05680/AT1G14040/AT1G21400/AT1G23010/AT1G29280/AT1G32450/AT1G64660/AT1G62300/AT1G60960/AT1G79410/AT1G80760/AT3G01420/AT3G06850/AT3G13450/AT3G23090/AT2G22240/AT2G26650/AT2G29630/AT2G29650/AT3G27690/AT3G47340/AT3G53420/AT5G27420/AT5G03545/AT5G41080/AT4G23180/AT4G30170/AT4G35090/AT4G03190/AT4G10380/AT5G58350	31	CARHR005200/CARHR014420/CARHR021790/CARHR023390/CARHR028600/CARHR031900/CARHR046230/CARHR049820/CARHR051990/CARHR073070/CARHR073740/CARHR075550/CARHR081460/CARHR088110/CARHR099000/CARHR113440/CARHR118540/CARHR122950/CARHR122970/CARHR149150/CARHR155920/CARHR163320/CARHR186030/CARHR209790/CARHR213290/CARHR230290/CARHR238070/CARHR243370/CARHR251620/CARHR256270/CARHR272180
GO:0048767	root hair elongation	21/775	166/14134	0.00029498	0.00539587	AT1G04040/AT1G04680/AT1G12090/AT1G23080/AT1G37130/AT1G75680/AT1G75750/AT3G16370/AT3G25500/AT2G26650/AT2G39900/AT3G53420/AT3G54920/AT3G62720/AT5G16000/AT5G13140/AT4G12730/AT4G22010/AT4G02370/AT4G03190/AT4G12420	21	CARHR003390/CARHR004060/CARHR012450/CARHR023460/CARHR034720/CARHR069070/CARHR069150/CARHR091590/CARHR101810/CARHR118540/CARHR134820/CARHR163320/CARHR164900/CARHR172990/CARHR197320/CARHR200330/CARHR220550/CARHR228820/CARHR250560/CARHR251620/CARHR253780
GO:0010017	red or far-red light signaling pathway	9/775	41/14134	0.000306747	0.0055261	AT1G02340/AT2G18790/AT3G21150/AT2G37970/AT2G46790/AT5G11260/AT5G02810/AT4G16780/AT2G25930	9	CARHR001660/CARHR092300/CARHR097010/CARHR132520/CARHR142130/CARHR202000/CARHR210520/CARHR223400/CARHR286480
GO:0043478	pigment accumulation in response to UV light	15/775	100/14134	0.000344109	0.00592964	AT1G04040/AT1G04680/AT1G12090/AT1G23080/AT1G75680/AT1G75750/AT3G16370/AT3G25500/AT2G39900/AT3G54920/AT5G16000/AT5G13140/AT4G22010/AT4G03190/AT4G12420	15	CARHR003390/CARHR004060/CARHR012450/CARHR023460/CARHR069070/CARHR069150/CARHR091590/CARHR101810/CARHR134820/CARHR164900/CARHR197320/CARHR200330/CARHR228820/CARHR251620/CARHR253780
GO:0043479	pigment accumulation in tissues in response to UV light	15/775	100/14134	0.000344109	0.00592964	AT1G04040/AT1G04680/AT1G12090/AT1G23080/AT1G75680/AT1G75750/AT3G16370/AT3G25500/AT2G39900/AT3G54920/AT5G16000/AT5G13140/AT4G22010/AT4G03190/AT4G12420	15	CARHR003390/CARHR004060/CARHR012450/CARHR023460/CARHR069070/CARHR069150/CARHR091590/CARHR101810/CARHR134820/CARHR164900/CARHR197320/CARHR200330/CARHR228820/CARHR251620/CARHR253780
GO:0043481	anthocyanin accumulation in tissues in response to UV light	15/775	100/14134	0.000344109	0.00592964	AT1G04040/AT1G04680/AT1G12090/AT1G23080/AT1G75680/AT1G75750/AT3G16370/AT3G25500/AT2G39900/AT3G54920/AT5G16000/AT5G13140/AT4G22010/AT4G03190/AT4G12420	15	CARHR003390/CARHR004060/CARHR012450/CARHR023460/CARHR069070/CARHR069150/CARHR091590/CARHR101810/CARHR134820/CARHR164900/CARHR197320/CARHR200330/CARHR228820/CARHR251620/CARHR253780
GO:0055080	cation homeostasis	27/775	242/14134	0.000355451	0.00603401	AT1G29280/AT1G32450/AT1G52200/AT1G60960/AT1G72610/AT3G01420/AT2G18790/AT3G23000/AT3G23090/AT2G19110/AT2G26650/AT3G53420/AT5G47560/AT5G27150/AT5G26820/AT5G24270/AT5G20630/AT5G10180/AT5G09220/AT4G26130/AT4G30170/AT4G10380/AT5G51720/AT5G54250/AT5G57345/AT3G63380/AT1G66200	27	CARHR028600/CARHR031900/CARHR042340/CARHR051990/CARHR065520/CARHR075550/CARHR092300/CARHR098940/CARHR099000/CARHR109620/CARHR118540/CARHR163320/CARHR173790/CARHR185790/CARHR186710/CARHR189260/CARHR192180/CARHR203110/CARHR204210/CARHR233650/CARHR238070/CARHR256270/CARHR264580/CARHR267530/CARHR271140/CARHR291590/CARHR292180
GO:0016126	sterol biosynthetic process	19/775	145/14134	0.000360315	0.00603401	AT1G07420/AT1G12110/AT1G31820/AT1G34430/AT1G70560/AT1G75680/AT2G24150/AT2G34590/AT5G24150/AT5G16590/AT5G15350/AT5G04220/AT2G05990/AT4G12730/AT4G22010/AT4G37540/AT4G37760/AT4G08950/AT5G65390	19	CARHR007160/CARHR012470/CARHR031160/CARHR033860/CARHR063770/CARHR069070/CARHR118140/CARHR128690/CARHR189380/CARHR196630/CARHR197940/CARHR209050/CARHR218240/CARHR220550/CARHR228820/CARHR245930/CARHR246150/CARHR259960/CARHR279360
GO:0071489	cellular response to red or far red light	9/775	42/14134	0.000371671	0.00613773	AT1G02340/AT2G18790/AT3G21150/AT2G37970/AT2G46790/AT5G11260/AT5G02810/AT4G16780/AT2G25930	9	CARHR001660/CARHR092300/CARHR097010/CARHR132520/CARHR142130/CARHR202000/CARHR210520/CARHR223400/CARHR286480
GO:0009828	plant-type cell wall loosening	6/775	19/14134	0.000390512	0.00634202	AT1G26770/AT2G37640/AT2G39700/AT2G40610/AT3G29030/AT5G02260	6	CARHR025170/CARHR131940/CARHR134530/CARHR135720/CARHR152120/CARHR211110
GO:0008202	steroid metabolic process	24/775	206/14134	0.000394709	0.00634202	AT1G07420/AT1G12110/AT1G31820/AT1G34430/AT1G70560/AT1G70990/AT1G75680/AT2G24150/AT2G34590/AT2G36800/AT3G30180/AT5G24150/AT5G16590/AT5G15350/AT5G04220/AT2G05990/AT4G12730/AT4G22010/AT4G29270/AT4G37540/AT4G37760/AT4G08950/AT5G57240/AT5G65390	24	CARHR007160/CARHR012470/CARHR031160/CARHR033860/CARHR063770/CARHR064270/CARHR069070/CARHR118140/CARHR128690/CARHR131170/CARHR153250/CARHR189380/CARHR196630/CARHR197940/CARHR209050/CARHR218240/CARHR220550/CARHR228820/CARHR237020/CARHR245930/CARHR246150/CARHR259960/CARHR271040/CARHR279360
GO:0009751	response to salicylic acid	40/775	420/14134	0.000471276	0.00747129	AT1G01060/AT1G19670/AT1G52890/AT1G61340/AT1G73260/AT1G73805/AT1G78600/AT1G80840/AT3G01420/AT3G05120/AT3G09600/AT3G15500/AT3G22160/AT2G16720/AT2G18690/AT2G29650/AT2G33380/AT2G40140/AT2G46830/AT3G28210/AT3G46130/AT3G47380/AT3G47480/AT3G48360/AT3G52400/AT5G27320/AT5G20830/AT5G02840/AT4G14365/AT4G15430/AT4G17230/AT4G17615/AT4G23810/AT4G31800/AT4G37610/AT4G01280/AT4G12480/AT5G59780/AT5G64120/AT5G38710	40	CARHR001420/CARHR020190/CARHR043110/CARHR051300/CARHR066270/CARHR066870/CARHR072090/CARHR073630/CARHR075550/CARHR079440/CARHR084010/CARHR090550/CARHR098040/CARHR106950/CARHR109270/CARHR122970/CARHR127380/CARHR135150/CARHR142180/CARHR149860/CARHR154470/CARHR156000/CARHR156120/CARHR157140/CARHR162170/CARHR185920/CARHR192020/CARHR210490/CARHR220580/CARHR222180/CARHR223840/CARHR224330/CARHR231200/CAR…
GO:0009684	indoleacetic acid biosynthetic process	14/775	93/14134	0.000517129	0.00787593	AT1G51800/AT1G52200/AT1G70560/AT1G74090/AT1G75750/AT2G18690/AT2G46650/AT3G51660/AT5G10180/AT4G15440/AT4G36670/AT4G39940/AT4G04610/AT4G08770	14	CARHR041950/CARHR042340/CARHR063770/CARHR067250/CARHR069150/CARHR109270/CARHR142000/CARHR161260/CARHR203110/CARHR222200/CARHR245020/CARHR246760/CARHR252940/CARHR259730
GO:0071396	cellular response to lipid	34/775	340/14134	0.000519147	0.00787593	AT1G02340/AT1G05680/AT1G15100/AT1G17750/AT1G52400/AT1G52890/AT1G74670/AT1G76650/AT1G80840/AT3G05120/AT3G08030/AT3G15500/AT3G18050/AT3G19580/AT2G22670/AT2G27310/AT2G30020/AT2G30040/AT2G44080/AT3G28210/AT3G48360/AT3G50500/AT3G52400/AT5G27320/AT5G27420/AT5G22250/AT5G11260/AT5G05440/AT4G17615/AT4G26150/AT4G01870/AT5G39610/AT4G36540/AT3G28340	34	CARHR001660/CARHR005200/CARHR015620/CARHR018360/CARHR042540/CARHR043110/CARHR067960/CARHR070210/CARHR073630/CARHR079440/CARHR082770/CARHR090550/CARHR093370/CARHR095030/CARHR113930/CARHR119880/CARHR123270/CARHR123340/CARHR139250/CARHR149860/CARHR157140/CARHR160000/CARHR162170/CARHR185920/CARHR186030/CARHR191310/CARHR202000/CARHR207820/CARHR224330/CARHR233670/CARHR249830/CARHR262680/CARHR289500/CAR…
GO:0048878	chemical homeostasis	31/775	300/14134	0.00051978	0.00787593	AT1G29280/AT1G32450/AT1G52200/AT1G52400/AT1G60960/AT1G72610/AT3G01420/AT2G18790/AT3G23000/AT3G23090/AT2G19110/AT2G26650/AT3G47420/AT3G53420/AT5G47560/AT5G27150/AT5G26820/AT5G24270/AT5G20630/AT5G10180/AT5G09220/AT5G04340/AT4G26130/AT4G30170/AT4G10380/AT5G51720/AT5G54250/AT5G57345/AT5G47910/AT3G63380/AT1G66200	31	CARHR028600/CARHR031900/CARHR042340/CARHR042540/CARHR051990/CARHR065520/CARHR075550/CARHR092300/CARHR098940/CARHR099000/CARHR109620/CARHR118540/CARHR156060/CARHR163320/CARHR173790/CARHR185790/CARHR186710/CARHR189260/CARHR192180/CARHR203110/CARHR204210/CARHR208950/CARHR233650/CARHR238070/CARHR256270/CARHR264580/CARHR267530/CARHR271140/CARHR284360/CARHR291590/CARHR292180
GO:0030003	cellular cation homeostasis	24/775	210/14134	0.000523296	0.00787593	AT1G29280/AT1G32450/AT1G52200/AT1G60960/AT1G72610/AT3G01420/AT2G18790/AT3G23000/AT3G23090/AT2G26650/AT3G53420/AT5G47560/AT5G26820/AT5G24270/AT5G20630/AT5G10180/AT5G09220/AT4G26130/AT4G30170/AT4G10380/AT5G54250/AT5G57345/AT3G63380/AT1G66200	24	CARHR028600/CARHR031900/CARHR042340/CARHR051990/CARHR065520/CARHR075550/CARHR092300/CARHR098940/CARHR099000/CARHR118540/CARHR163320/CARHR173790/CARHR186710/CARHR189260/CARHR192180/CARHR203110/CARHR204210/CARHR233650/CARHR238070/CARHR256270/CARHR267530/CARHR271140/CARHR291590/CARHR292180
GO:0006694	steroid biosynthetic process	22/775	186/14134	0.000551567	0.00819766	AT1G07420/AT1G12110/AT1G31820/AT1G34430/AT1G70560/AT1G70990/AT1G75680/AT2G24150/AT2G34590/AT3G30180/AT5G24150/AT5G16590/AT5G15350/AT5G04220/AT2G05990/AT4G12730/AT4G22010/AT4G29270/AT4G37540/AT4G37760/AT4G08950/AT5G65390	22	CARHR007160/CARHR012470/CARHR031160/CARHR033860/CARHR063770/CARHR064270/CARHR069070/CARHR118140/CARHR128690/CARHR153250/CARHR189380/CARHR196630/CARHR197940/CARHR209050/CARHR218240/CARHR220550/CARHR228820/CARHR237020/CARHR245930/CARHR246150/CARHR259960/CARHR279360
GO:0006865	amino acid transport	25/775	224/14134	0.000576474	0.00837579	AT1G51800/AT1G52200/AT1G53920/AT1G62300/AT3G43270/AT1G79410/AT3G21220/AT3G47380/AT3G48570/AT3G50770/AT3G52400/AT3G52450/AT3G56200/AT5G26340/AT5G09220/AT4G20860/AT4G35480/AT4G37990/AT4G02330/AT4G12480/AT5G55050/AT5G58620/AT5G63850/AT5G59480/AT4G15610	25	CARHR041950/CARHR042340/CARHR044230/CARHR049820/CARHR054440/CARHR073070/CARHR097120/CARHR156000/CARHR157370/CARHR160280/CARHR162170/CARHR162220/CARHR166350/CARHR187060/CARHR204210/CARHR227430/CARHR243810/CARHR246400/CARHR250520/CARHR253710/CARHR268370/CARHR272480/CARHR277750/CARHR285850/CARHR290010
GO:0009683	indoleacetic acid metabolic process	14/775	94/14134	0.000577641	0.00837579	AT1G51800/AT1G52200/AT1G70560/AT1G74090/AT1G75750/AT2G18690/AT2G46650/AT3G51660/AT5G10180/AT4G15440/AT4G36670/AT4G39940/AT4G04610/AT4G08770	14	CARHR041950/CARHR042340/CARHR063770/CARHR067250/CARHR069150/CARHR109270/CARHR142000/CARHR161260/CARHR203110/CARHR222200/CARHR245020/CARHR246760/CARHR252940/CARHR259730
GO:0080147	root hair cell development	21/775	175/14134	0.000603241	0.00864161	AT1G04040/AT1G04680/AT1G12090/AT1G23080/AT1G37130/AT1G75680/AT1G75750/AT3G16370/AT3G25500/AT2G26650/AT2G39900/AT3G53420/AT3G54920/AT3G62720/AT5G16000/AT5G13140/AT4G12730/AT4G22010/AT4G02370/AT4G03190/AT4G12420	21	CARHR003390/CARHR004060/CARHR012450/CARHR023460/CARHR034720/CARHR069070/CARHR069150/CARHR091590/CARHR101810/CARHR118540/CARHR134820/CARHR163320/CARHR164900/CARHR172990/CARHR197320/CARHR200330/CARHR220550/CARHR228820/CARHR250560/CARHR251620/CARHR253780
GO:0031669	cellular response to nutrient levels	26/775	238/14134	0.000625898	0.00885943	AT1G14040/AT1G21400/AT1G23010/AT1G29280/AT1G32450/AT1G64660/AT1G62300/AT1G60960/AT1G80760/AT3G01420/AT3G06850/AT3G13450/AT3G23090/AT2G22240/AT2G26650/AT3G47340/AT3G53420/AT5G27420/AT5G03545/AT5G41080/AT4G23180/AT4G30170/AT4G35090/AT4G03190/AT4G10380/AT5G58350	26	CARHR014420/CARHR021790/CARHR023390/CARHR028600/CARHR031900/CARHR046230/CARHR049820/CARHR051990/CARHR073740/CARHR075550/CARHR081460/CARHR088110/CARHR099000/CARHR113440/CARHR118540/CARHR155920/CARHR163320/CARHR186030/CARHR209790/CARHR213290/CARHR230290/CARHR238070/CARHR243370/CARHR251620/CARHR256270/CARHR272180
GO:0016125	sterol metabolic process	19/775	152/14134	0.000653625	0.00914306	AT1G07420/AT1G12110/AT1G31820/AT1G34430/AT1G70560/AT1G75680/AT2G24150/AT2G34590/AT5G24150/AT5G16590/AT5G15350/AT5G04220/AT2G05990/AT4G12730/AT4G22010/AT4G37540/AT4G37760/AT4G08950/AT5G65390	19	CARHR007160/CARHR012470/CARHR031160/CARHR033860/CARHR063770/CARHR069070/CARHR118140/CARHR128690/CARHR189380/CARHR196630/CARHR197940/CARHR209050/CARHR218240/CARHR220550/CARHR228820/CARHR245930/CARHR246150/CARHR259960/CARHR279360
GO:0031667	response to nutrient levels	27/775	254/14134	0.000757833	0.0104775	AT1G14040/AT1G21400/AT1G23010/AT1G29280/AT1G32450/AT1G64660/AT1G62300/AT1G60960/AT1G80760/AT3G01420/AT3G06850/AT3G13450/AT3G23090/AT2G22240/AT2G26650/AT2G29630/AT3G47340/AT3G53420/AT5G27420/AT5G03545/AT5G41080/AT4G23180/AT4G30170/AT4G35090/AT4G03190/AT4G10380/AT5G58350	27	CARHR014420/CARHR021790/CARHR023390/CARHR028600/CARHR031900/CARHR046230/CARHR049820/CARHR051990/CARHR073740/CARHR075550/CARHR081460/CARHR088110/CARHR099000/CARHR113440/CARHR118540/CARHR122950/CARHR155920/CARHR163320/CARHR186030/CARHR209790/CARHR213290/CARHR230290/CARHR238070/CARHR243370/CARHR251620/CARHR256270/CARHR272180
GO:0006873	cellular ion homeostasis	24/775	217/14134	0.000837666	0.0114481	AT1G29280/AT1G32450/AT1G52200/AT1G60960/AT1G72610/AT3G01420/AT2G18790/AT3G23000/AT3G23090/AT2G26650/AT3G53420/AT5G47560/AT5G26820/AT5G24270/AT5G20630/AT5G10180/AT5G09220/AT4G26130/AT4G30170/AT4G10380/AT5G54250/AT5G57345/AT3G63380/AT1G66200	24	CARHR028600/CARHR031900/CARHR042340/CARHR051990/CARHR065520/CARHR075550/CARHR092300/CARHR098940/CARHR099000/CARHR118540/CARHR163320/CARHR173790/CARHR186710/CARHR189260/CARHR192180/CARHR203110/CARHR204210/CARHR233650/CARHR238070/CARHR256270/CARHR267530/CARHR271140/CARHR291590/CARHR292180
GO:0006979	response to oxidative stress	39/775	422/14134	0.000982136	0.01327	AT1G05680/AT1G09350/AT1G19570/AT1G22770/AT1G52200/AT1G54100/AT1G72520/AT1G73260/AT1G74310/AT1G76800/AT3G01420/AT3G09440/AT3G10020/AT3G12490/AT2G16500/AT2G18170/AT2G22240/AT2G24150/AT2G44240/AT3G30775/AT3G48360/AT5G20250/AT5G20230/AT5G13930/AT5G02490/AT5G37770/AT4G21870/AT4G23810/AT4G35090/AT4G35770/AT4G37610/AT4G01280/AT4G12000/AT4G11280/AT5G39610/AT5G55620/AT5G56550/AT5G59820/AT3G28340	39	CARHR005200/CARHR009320/CARHR020120/CARHR023130/CARHR042340/CARHR044440/CARHR065460/CARHR066270/CARHR067570/CARHR070340/CARHR075550/CARHR083850/CARHR084520/CARHR086990/CARHR106720/CARHR108690/CARHR113440/CARHR118140/CARHR139400/CARHR153560/CARHR157140/CARHR192580/CARHR192600/CARHR199500/CARHR210890/CARHR215040/CARHR228630/CARHR231200/CARHR243370/CARHR244120/CARHR246000/CARHR249030/CARHR254280/CAR…
GO:0009695	jasmonic acid biosynthetic process	16/775	122/14134	0.00101333	0.0135377	AT1G08550/AT1G32920/AT1G71100/AT1G72520/AT1G76650/AT1G80840/AT3G15500/AT2G18950/AT2G22170/AT5G20230/AT5G07010/AT4G29010/AT5G59820/AT5G63380/AT1G55020/AT5G38710	16	CARHR008450/CARHR032240/CARHR064390/CARHR065460/CARHR070210/CARHR073630/CARHR090550/CARHR109490/CARHR113320/CARHR192600/CARHR206140/CARHR236740/CARHR273400/CARHR277210/CARHR287530/CARHR288760
GO:0042538	hyperosmotic salinity response	18/775	147/14134	0.00114175	0.0149	AT1G05680/AT1G52890/AT3G05120/AT3G15500/AT3G19580/AT3G22160/AT2G27310/AT2G33380/AT3G28210/AT3G52400/AT5G43170/AT5G27320/AT5G27420/AT4G17615/AT4G30650/AT5G39610/AT5G58070/AT5G59820	18	CARHR005200/CARHR043110/CARHR079440/CARHR090550/CARHR095030/CARHR098040/CARHR119880/CARHR127380/CARHR149860/CARHR162170/CARHR180740/CARHR185920/CARHR186030/CARHR224330/CARHR238530/CARHR262680/CARHR271880/CARHR273400
GO:0015849	organic acid transport	26/775	248/14134	0.00115291	0.0149	AT1G51800/AT1G52200/AT1G53920/AT1G62300/AT3G43270/AT1G79410/AT3G21220/AT3G47380/AT3G48570/AT3G50770/AT3G52400/AT3G52450/AT3G56200/AT5G47560/AT5G26340/AT5G09220/AT4G20860/AT4G35480/AT4G37990/AT4G02330/AT4G12480/AT5G55050/AT5G58620/AT5G63850/AT5G59480/AT4G15610	26	CARHR041950/CARHR042340/CARHR044230/CARHR049820/CARHR054440/CARHR073070/CARHR097120/CARHR156000/CARHR157370/CARHR160280/CARHR162170/CARHR162220/CARHR166350/CARHR173790/CARHR187060/CARHR204210/CARHR227430/CARHR243810/CARHR246400/CARHR250520/CARHR253710/CARHR268370/CARHR272480/CARHR277750/CARHR285850/CARHR290010
GO:0046942	carboxylic acid transport	26/775	248/14134	0.00115291	0.0149	AT1G51800/AT1G52200/AT1G53920/AT1G62300/AT3G43270/AT1G79410/AT3G21220/AT3G47380/AT3G48570/AT3G50770/AT3G52400/AT3G52450/AT3G56200/AT5G47560/AT5G26340/AT5G09220/AT4G20860/AT4G35480/AT4G37990/AT4G02330/AT4G12480/AT5G55050/AT5G58620/AT5G63850/AT5G59480/AT4G15610	26	CARHR041950/CARHR042340/CARHR044230/CARHR049820/CARHR054440/CARHR073070/CARHR097120/CARHR156000/CARHR157370/CARHR160280/CARHR162170/CARHR162220/CARHR166350/CARHR173790/CARHR187060/CARHR204210/CARHR227430/CARHR243810/CARHR246400/CARHR250520/CARHR253710/CARHR268370/CARHR272480/CARHR277750/CARHR285850/CARHR290010
GO:0046685	response to arsenic-containing substance	7/775	31/14134	0.00119864	0.0152813	AT1G02640/AT2G18790/AT2G41250/AT3G56950/AT5G02260/AT4G33540/AT4G10380	7	CARHR001930/CARHR092300/CARHR136340/CARHR167100/CARHR211110/CARHR241640/CARHR256270
GO:0009850	auxin metabolic process	16/775	124/14134	0.00120811	0.0152813	AT1G05680/AT1G51800/AT1G52200/AT1G70560/AT1G74090/AT1G75750/AT2G18690/AT2G31750/AT2G46650/AT3G51660/AT5G10180/AT4G15440/AT4G36670/AT4G39940/AT4G04610/AT4G08770	16	CARHR005200/CARHR041950/CARHR042340/CARHR063770/CARHR067250/CARHR069150/CARHR109270/CARHR125440/CARHR142000/CARHR161260/CARHR203110/CARHR222200/CARHR245020/CARHR246760/CARHR252940/CARHR259730
GO:2001057	reactive nitrogen species metabolic process	5/775	16/14134	0.00128719	0.0161102	AT1G37130/AT1G77760/AT5G16570/AT5G37770/AT1G66200	5	CARHR034720/CARHR071270/CARHR196640/CARHR215040/CARHR292180
GO:0055082	cellular chemical homeostasis	24/775	226/14134	0.0014733	0.0182474	AT1G29280/AT1G32450/AT1G52200/AT1G60960/AT1G72610/AT3G01420/AT2G18790/AT3G23000/AT3G23090/AT2G26650/AT3G53420/AT5G47560/AT5G26820/AT5G24270/AT5G20630/AT5G10180/AT5G09220/AT4G26130/AT4G30170/AT4G10380/AT5G54250/AT5G57345/AT3G63380/AT1G66200	24	CARHR028600/CARHR031900/CARHR042340/CARHR051990/CARHR065520/CARHR075550/CARHR092300/CARHR098940/CARHR099000/CARHR118540/CARHR163320/CARHR173790/CARHR186710/CARHR189260/CARHR192180/CARHR203110/CARHR204210/CARHR233650/CARHR238070/CARHR256270/CARHR267530/CARHR271140/CARHR291590/CARHR292180
GO:0030001	metal ion transport	38/775	423/14134	0.00188947	0.0231607	AT1G26930/AT1G29280/AT1G32450/AT1G52200/AT1G60960/AT1G72610/AT3G01420/AT3G16470/AT3G19390/AT3G21510/AT3G23000/AT3G23090/AT3G23810/AT2G19110/AT2G26650/AT2G31390/AT2G38460/AT3G53420/AT5G47560/AT5G27150/AT5G24580/AT5G20630/AT5G20230/AT5G10180/AT5G09220/AT5G03760/AT2G05990/AT4G12730/AT4G17615/AT4G26130/AT4G30170/AT3G26470/AT4G34600/AT4G10380/AT5G54250/AT5G57345/AT3G63380/AT1G66200	38	CARHR025010/CARHR028600/CARHR031900/CARHR042340/CARHR051990/CARHR065520/CARHR075550/CARHR091680/CARHR094790/CARHR097440/CARHR098940/CARHR099000/CARHR099810/CARHR109620/CARHR118540/CARHR125020/CARHR133140/CARHR163320/CARHR173790/CARHR185790/CARHR188870/CARHR192180/CARHR192600/CARHR203110/CARHR204210/CARHR209540/CARHR218240/CARHR220550/CARHR224330/CARHR233650/CARHR238070/CARHR240480/CARHR242800/CAR…
GO:0009851	auxin biosynthetic process	14/775	106/14134	0.00191157	0.0231924	AT1G51800/AT1G52200/AT1G70560/AT1G74090/AT1G75750/AT2G18690/AT2G46650/AT3G51660/AT5G10180/AT4G15440/AT4G36670/AT4G39940/AT4G04610/AT4G08770	14	CARHR041950/CARHR042340/CARHR063770/CARHR067250/CARHR069150/CARHR109270/CARHR142000/CARHR161260/CARHR203110/CARHR222200/CARHR245020/CARHR246760/CARHR252940/CARHR259730
GO:0030968	endoplasmic reticulum unfolded protein response	19/775	168/14134	0.00216604	0.0255523	AT1G24140/AT1G80840/AT3G15500/AT3G17609/AT2G39650/AT2G40140/AT2G42380/AT3G52400/AT3G58120/AT5G27420/AT5G10695/AT5G02490/AT4G14365/AT4G17615/AT5G59820/AT5G62570/AT5G63790/AT3G63380/AT3G28340	19	CARHR024430/CARHR073630/CARHR090550/CARHR092920/CARHR134490/CARHR135150/CARHR137430/CARHR162170/CARHR168470/CARHR186030/CARHR202640/CARHR210890/CARHR220580/CARHR224330/CARHR273400/CARHR276350/CARHR277700/CARHR291590/CARHR292630
GO:0042126	nitrate metabolic process	4/775	11/14134	0.00217055	0.0255523	AT1G37130/AT1G77760/AT5G16570/AT1G66200	4	CARHR034720/CARHR071270/CARHR196640/CARHR292180
GO:0042128	nitrate assimilation	4/775	11/14134	0.00217055	0.0255523	AT1G37130/AT1G77760/AT5G16570/AT1G66200	4	CARHR034720/CARHR071270/CARHR196640/CARHR292180
GO:0000041	transition metal ion transport	18/775	156/14134	0.0022428	0.026144	AT1G26930/AT1G29280/AT1G32450/AT1G60960/AT3G01420/AT3G19390/AT3G21510/AT3G23090/AT2G19110/AT2G26650/AT2G31390/AT2G38460/AT3G53420/AT5G24580/AT4G30170/AT3G26470/AT4G34600/AT4G10380	18	CARHR025010/CARHR028600/CARHR031900/CARHR051990/CARHR075550/CARHR094790/CARHR097440/CARHR099000/CARHR109620/CARHR118540/CARHR125020/CARHR133140/CARHR163320/CARHR188870/CARHR238070/CARHR240480/CARHR242800/CARHR256270
GO:0006986	response to unfolded protein	19/775	170/14134	0.00248046	0.0280882	AT1G24140/AT1G80840/AT3G15500/AT3G17609/AT2G39650/AT2G40140/AT2G42380/AT3G52400/AT3G58120/AT5G27420/AT5G10695/AT5G02490/AT4G14365/AT4G17615/AT5G59820/AT5G62570/AT5G63790/AT3G63380/AT3G28340	19	CARHR024430/CARHR073630/CARHR090550/CARHR092920/CARHR134490/CARHR135150/CARHR137430/CARHR162170/CARHR168470/CARHR186030/CARHR202640/CARHR210890/CARHR220580/CARHR224330/CARHR273400/CARHR276350/CARHR277700/CARHR291590/CARHR292630
GO:0034620	cellular response to unfolded protein	19/775	170/14134	0.00248046	0.0280882	AT1G24140/AT1G80840/AT3G15500/AT3G17609/AT2G39650/AT2G40140/AT2G42380/AT3G52400/AT3G58120/AT5G27420/AT5G10695/AT5G02490/AT4G14365/AT4G17615/AT5G59820/AT5G62570/AT5G63790/AT3G63380/AT3G28340	19	CARHR024430/CARHR073630/CARHR090550/CARHR092920/CARHR134490/CARHR135150/CARHR137430/CARHR162170/CARHR168470/CARHR186030/CARHR202640/CARHR210890/CARHR220580/CARHR224330/CARHR273400/CARHR276350/CARHR277700/CARHR291590/CARHR292630
GO:0035967	cellular response to topologically incorrect protein	19/775	170/14134	0.00248046	0.0280882	AT1G24140/AT1G80840/AT3G15500/AT3G17609/AT2G39650/AT2G40140/AT2G42380/AT3G52400/AT3G58120/AT5G27420/AT5G10695/AT5G02490/AT4G14365/AT4G17615/AT5G59820/AT5G62570/AT5G63790/AT3G63380/AT3G28340	19	CARHR024430/CARHR073630/CARHR090550/CARHR092920/CARHR134490/CARHR135150/CARHR137430/CARHR162170/CARHR168470/CARHR186030/CARHR202640/CARHR210890/CARHR220580/CARHR224330/CARHR273400/CARHR276350/CARHR277700/CARHR291590/CARHR292630
GO:0042592	homeostatic process	34/775	374/14134	0.00264204	0.0293862	AT1G29280/AT1G32450/AT1G52200/AT1G52400/AT1G60960/AT1G72610/AT3G01420/AT2G18790/AT3G23000/AT3G23090/AT2G19110/AT2G26650/AT3G47420/AT3G53420/AT5G47560/AT5G27150/AT5G26820/AT5G24270/AT5G20630/AT5G10180/AT5G09220/AT5G08500/AT5G04340/AT4G26130/AT4G30170/AT4G35090/AT4G36910/AT4G10380/AT5G51720/AT5G54250/AT5G57345/AT5G47910/AT3G63380/AT1G66200	34	CARHR028600/CARHR031900/CARHR042340/CARHR042540/CARHR051990/CARHR065520/CARHR075550/CARHR092300/CARHR098940/CARHR099000/CARHR109620/CARHR118540/CARHR156060/CARHR163320/CARHR173790/CARHR185790/CARHR186710/CARHR189260/CARHR192180/CARHR203110/CARHR204210/CARHR204490/CARHR208950/CARHR233650/CARHR238070/CARHR243370/CARHR245600/CARHR256270/CARHR264580/CARHR267530/CARHR271140/CARHR284360/CARHR291590/CAR…
GO:0009694	jasmonic acid metabolic process	17/775	146/14134	0.00266451	0.0293862	AT1G08550/AT1G30040/AT1G32920/AT1G71100/AT1G72520/AT1G76650/AT1G80840/AT3G15500/AT2G18950/AT2G22170/AT5G20230/AT5G07010/AT4G29010/AT5G59820/AT5G63380/AT1G55020/AT5G38710	17	CARHR008450/CARHR029360/CARHR032240/CARHR064390/CARHR065460/CARHR070210/CARHR073630/CARHR090550/CARHR109490/CARHR113320/CARHR192600/CARHR206140/CARHR236740/CARHR273400/CARHR277210/CARHR287530/CARHR288760
GO:0009267	cellular response to starvation	23/775	223/14134	0.00266923	0.0293862	AT1G14040/AT1G21400/AT1G23010/AT1G29280/AT1G32450/AT1G64660/AT1G62300/AT1G60960/AT3G01420/AT3G06850/AT3G13450/AT3G23090/AT2G22240/AT2G26650/AT3G47340/AT3G53420/AT5G03545/AT5G41080/AT4G23180/AT4G30170/AT4G35090/AT4G10380/AT5G58350	23	CARHR014420/CARHR021790/CARHR023390/CARHR028600/CARHR031900/CARHR046230/CARHR049820/CARHR051990/CARHR075550/CARHR081460/CARHR088110/CARHR099000/CARHR113440/CARHR118540/CARHR155920/CARHR163320/CARHR209790/CARHR213290/CARHR230290/CARHR238070/CARHR243370/CARHR256270/CARHR272180
GO:0009063	cellular amino acid catabolic process	17/775	147/14134	0.00286365	0.0312374	AT1G08550/AT1G08630/AT1G51800/AT1G52200/AT1G64660/AT1G75750/AT2G18690/AT2G18950/AT2G46650/AT3G30775/AT3G47340/AT3G51660/AT4G15440/AT4G33150/AT4G36670/AT4G39940/AT5G38710	17	CARHR008450/CARHR008540/CARHR041950/CARHR042340/CARHR046230/CARHR069150/CARHR109270/CARHR109490/CARHR142000/CARHR153560/CARHR155920/CARHR161260/CARHR222200/CARHR241180/CARHR245020/CARHR246760/CARHR288760
GO:0051336	regulation of hydrolase activity	4/775	12/14134	0.0031156	0.0333734	AT1G47710/AT1G80420/AT3G17040/AT4G19700	4	CARHR037320/CARHR074820/CARHR092290/CARHR226520
GO:0071941	nitrogen cycle metabolic process	4/775	12/14134	0.0031156	0.0333734	AT1G37130/AT1G77760/AT5G16570/AT1G66200	4	CARHR034720/CARHR071270/CARHR196640/CARHR292180
GO:0098771	inorganic ion homeostasis	19/775	174/14134	0.00322497	0.0342365	AT1G29280/AT1G32450/AT1G60960/AT3G01420/AT2G18790/AT3G23090/AT2G19110/AT2G26650/AT3G47420/AT3G53420/AT5G47560/AT5G27150/AT5G26820/AT5G24270/AT5G04340/AT4G30170/AT4G10380/AT5G51720/AT3G63380	19	CARHR028600/CARHR031900/CARHR051990/CARHR075550/CARHR092300/CARHR099000/CARHR109620/CARHR118540/CARHR156060/CARHR163320/CARHR173790/CARHR185790/CARHR186710/CARHR189260/CARHR208950/CARHR238070/CARHR256270/CARHR264580/CARHR291590
GO:0071214	cellular response to abiotic stimulus	17/775	149/14134	0.00329911	0.0344091	AT1G02340/AT1G05680/AT1G64660/AT1G79410/AT2G18790/AT3G21150/AT2G29650/AT2G37970/AT2G46790/AT3G27690/AT5G24120/AT5G11260/AT5G02810/AT4G16780/AT5G58350/AT5G47910/AT2G25930	17	CARHR001660/CARHR005200/CARHR046230/CARHR073070/CARHR092300/CARHR097010/CARHR122970/CARHR132520/CARHR142130/CARHR149150/CARHR189460/CARHR202000/CARHR210520/CARHR223400/CARHR272180/CARHR284360/CARHR286480
GO:0104004	cellular response to environmental stimulus	17/775	149/14134	0.00329911	0.0344091	AT1G02340/AT1G05680/AT1G64660/AT1G79410/AT2G18790/AT3G21150/AT2G29650/AT2G37970/AT2G46790/AT3G27690/AT5G24120/AT5G11260/AT5G02810/AT4G16780/AT5G58350/AT5G47910/AT2G25930	17	CARHR001660/CARHR005200/CARHR046230/CARHR073070/CARHR092300/CARHR097010/CARHR122970/CARHR132520/CARHR142130/CARHR149150/CARHR189460/CARHR202000/CARHR210520/CARHR223400/CARHR272180/CARHR284360/CARHR286480
GO:0042435	indole-containing compound biosynthetic process	14/775	113/14134	0.00348691	0.0360516	AT1G51800/AT1G52200/AT1G70560/AT1G74090/AT1G75750/AT2G18690/AT2G46650/AT3G51660/AT5G10180/AT4G15440/AT4G36670/AT4G39940/AT4G04610/AT4G08770	14	CARHR041950/CARHR042340/CARHR063770/CARHR067250/CARHR069150/CARHR109270/CARHR142000/CARHR161260/CARHR203110/CARHR222200/CARHR245020/CARHR246760/CARHR252940/CARHR259730
GO:0015711	organic anion transport	26/775	269/14134	0.00359213	0.0366208	AT1G51800/AT1G52200/AT1G53920/AT1G62300/AT3G43270/AT1G79410/AT3G21220/AT3G47380/AT3G48570/AT3G50770/AT3G52400/AT3G52450/AT3G56200/AT5G47560/AT5G26340/AT5G09220/AT4G20860/AT4G35480/AT4G37990/AT4G02330/AT4G12480/AT5G55050/AT5G58620/AT5G63850/AT5G59480/AT4G15610	26	CARHR041950/CARHR042340/CARHR044230/CARHR049820/CARHR054440/CARHR073070/CARHR097120/CARHR156000/CARHR157370/CARHR160280/CARHR162170/CARHR162220/CARHR166350/CARHR173790/CARHR187060/CARHR204210/CARHR227430/CARHR243810/CARHR246400/CARHR250520/CARHR253710/CARHR268370/CARHR272480/CARHR277750/CARHR285850/CARHR290010
GO:0071215	cellular response to abscisic acid stimulus	24/775	242/14134	0.00363436	0.0366208	AT1G02340/AT1G05680/AT1G15100/AT1G17750/AT1G52400/AT1G52890/AT1G76650/AT1G80840/AT3G15500/AT3G19580/AT2G27310/AT2G30020/AT2G30040/AT3G28210/AT3G48360/AT3G50500/AT3G52400/AT5G27420/AT5G22250/AT5G05440/AT4G17615/AT4G01870/AT5G39610/AT3G28340	24	CARHR001660/CARHR005200/CARHR015620/CARHR018360/CARHR042540/CARHR043110/CARHR070210/CARHR073630/CARHR090550/CARHR095030/CARHR119880/CARHR123270/CARHR123340/CARHR149860/CARHR157140/CARHR160000/CARHR162170/CARHR186030/CARHR191310/CARHR207820/CARHR224330/CARHR249830/CARHR262680/CARHR292630
GO:0097306	cellular response to alcohol	24/775	242/14134	0.00363436	0.0366208	AT1G02340/AT1G05680/AT1G15100/AT1G17750/AT1G52400/AT1G52890/AT1G76650/AT1G80840/AT3G15500/AT3G19580/AT2G27310/AT2G30020/AT2G30040/AT3G28210/AT3G48360/AT3G50500/AT3G52400/AT5G27420/AT5G22250/AT5G05440/AT4G17615/AT4G01870/AT5G39610/AT3G28340	24	CARHR001660/CARHR005200/CARHR015620/CARHR018360/CARHR042540/CARHR043110/CARHR070210/CARHR073630/CARHR090550/CARHR095030/CARHR119880/CARHR123270/CARHR123340/CARHR149860/CARHR157140/CARHR160000/CARHR162170/CARHR186030/CARHR191310/CARHR207820/CARHR224330/CARHR249830/CARHR262680/CARHR292630
GO:0042594	response to starvation	23/775	229/14134	0.00372687	0.0368015	AT1G14040/AT1G21400/AT1G23010/AT1G29280/AT1G32450/AT1G64660/AT1G62300/AT1G60960/AT3G01420/AT3G06850/AT3G13450/AT3G23090/AT2G22240/AT2G26650/AT3G47340/AT3G53420/AT5G03545/AT5G41080/AT4G23180/AT4G30170/AT4G35090/AT4G10380/AT5G58350	23	CARHR014420/CARHR021790/CARHR023390/CARHR028600/CARHR031900/CARHR046230/CARHR049820/CARHR051990/CARHR075550/CARHR081460/CARHR088110/CARHR099000/CARHR113440/CARHR118540/CARHR155920/CARHR163320/CARHR209790/CARHR213290/CARHR230290/CARHR238070/CARHR243370/CARHR256270/CARHR272180
GO:0010583	response to cyclopentenone	15/775	126/14134	0.00374515	0.0368015	AT1G05680/AT1G23080/AT1G62300/AT1G79410/AT3G12110/AT3G28210/AT4G12730/AT4G14560/AT4G20860/AT3G26470/AT4G37990/AT4G01870/AT5G57560/AT5G38710/AT4G15610	15	CARHR005200/CARHR023460/CARHR049820/CARHR073070/CARHR086670/CARHR149860/CARHR220550/CARHR220770/CARHR227430/CARHR240480/CARHR246400/CARHR249830/CARHR271330/CARHR288760/CARHR290010
GO:0042430	indole-containing compound metabolic process	15/775	126/14134	0.00374515	0.0368015	AT1G05680/AT1G51800/AT1G52200/AT1G70560/AT1G74090/AT1G75750/AT2G18690/AT2G46650/AT3G51660/AT5G10180/AT4G15440/AT4G36670/AT4G39940/AT4G04610/AT4G08770	15	CARHR005200/CARHR041950/CARHR042340/CARHR063770/CARHR067250/CARHR069150/CARHR109270/CARHR142000/CARHR161260/CARHR203110/CARHR222200/CARHR245020/CARHR246760/CARHR252940/CARHR259730
GO:0072511	divalent inorganic cation transport	20/775	191/14134	0.00413375	0.0397879	AT1G52200/AT1G60960/AT1G72610/AT3G16470/AT3G23000/AT3G23810/AT2G19110/AT2G38460/AT3G53420/AT5G20630/AT5G10180/AT5G09220/AT5G03760/AT2G05990/AT4G12730/AT4G26130/AT5G54250/AT5G57345/AT3G63380/AT1G66200	20	CARHR042340/CARHR051990/CARHR065520/CARHR091680/CARHR098940/CARHR099810/CARHR109620/CARHR133140/CARHR163320/CARHR192180/CARHR203110/CARHR204210/CARHR209540/CARHR218240/CARHR220550/CARHR233650/CARHR267530/CARHR271140/CARHR291590/CARHR292180
GO:0006972	hyperosmotic response	23/775	231/14134	0.00414945	0.0397879	AT1G05680/AT1G52890/AT3G05120/AT3G12490/AT3G15500/AT3G19580/AT3G22160/AT2G21660/AT2G27310/AT2G33380/AT3G28210/AT3G50500/AT3G52400/AT3G53420/AT5G43170/AT5G27320/AT5G27420/AT4G17615/AT4G30650/AT5G39610/AT5G58070/AT5G59820/AT1G66200	23	CARHR005200/CARHR043110/CARHR079440/CARHR086990/CARHR090550/CARHR095030/CARHR098040/CARHR112650/CARHR119880/CARHR127380/CARHR149860/CARHR160000/CARHR162170/CARHR163320/CARHR180740/CARHR185920/CARHR186030/CARHR224330/CARHR238530/CARHR262680/CARHR271880/CARHR273400/CARHR292180
GO:0009738	abscisic acid-activated signaling pathway	23/775	231/14134	0.00414945	0.0397879	AT1G02340/AT1G15100/AT1G17750/AT1G52400/AT1G52890/AT1G76650/AT1G80840/AT3G15500/AT3G19580/AT2G27310/AT2G30020/AT2G30040/AT3G28210/AT3G48360/AT3G50500/AT3G52400/AT5G27420/AT5G22250/AT5G05440/AT4G17615/AT4G01870/AT5G39610/AT3G28340	23	CARHR001660/CARHR015620/CARHR018360/CARHR042540/CARHR043110/CARHR070210/CARHR073630/CARHR090550/CARHR095030/CARHR119880/CARHR123270/CARHR123340/CARHR149860/CARHR157140/CARHR160000/CARHR162170/CARHR186030/CARHR191310/CARHR207820/CARHR224330/CARHR249830/CARHR262680/CARHR292630
GO:0034754	cellular hormone metabolic process	16/775	142/14134	0.00484802	0.0461144	AT1G26210/AT1G51800/AT1G52200/AT1G70560/AT1G72500/AT1G74090/AT1G75750/AT2G18690/AT2G46650/AT3G51660/AT5G10180/AT4G15440/AT4G36670/AT4G39940/AT4G04610/AT4G08770	16	CARHR025700/CARHR041950/CARHR042340/CARHR063770/CARHR065440/CARHR067250/CARHR069150/CARHR109270/CARHR142000/CARHR161260/CARHR203110/CARHR222200/CARHR245020/CARHR246760/CARHR252940/CARHR259730
GO:0012501	programmed cell death	35/775	404/14134	0.00499391	0.047125	AT1G18740/AT1G19670/AT1G20850/AT1G52890/AT1G73260/AT1G73805/AT1G78600/AT1G80840/AT3G15500/AT3G22160/AT3G23000/AT2G18690/AT2G21560/AT2G26170/AT2G29650/AT2G40140/AT3G28210/AT3G47380/AT3G47480/AT3G52400/AT5G43780/AT5G10695/AT5G09220/AT4G14365/AT4G17230/AT4G17615/AT4G19700/AT4G23810/AT4G37990/AT4G01070/AT4G12480/AT5G54250/AT5G64120/AT5G47910/AT5G38710	35	CARHR019380/CARHR020190/CARHR021280/CARHR043110/CARHR066270/CARHR066870/CARHR072090/CARHR073630/CARHR090550/CARHR098040/CARHR098940/CARHR109270/CARHR112500/CARHR114940/CARHR122970/CARHR135150/CARHR149860/CARHR156000/CARHR156120/CARHR162170/CARHR179700/CARHR202640/CARHR204210/CARHR220580/CARHR223840/CARHR224330/CARHR226520/CARHR231200/CARHR246400/CARHR249220/CARHR253710/CARHR267530/CARHR278030/CAR…
GO:0071669	plant-type cell wall organization or biogenesis	28/775	305/14134	0.00527841	0.0494176	AT1G01300/AT1G04040/AT1G04680/AT1G10550/AT1G11580/AT1G12110/AT1G26770/AT1G43790/AT1G68560/AT1G75680/AT3G01420/AT3G16370/AT3G25150/AT2G21140/AT2G26330/AT2G28110/AT2G33810/AT2G37640/AT2G39700/AT2G40610/AT3G29030/AT5G44630/AT5G15350/AT5G02260/AT4G04340/AT4G09020/AT5G57560/AT5G59850	28	CARHR001150/CARHR003390/CARHR004060/CARHR010710/CARHR011870/CARHR012470/CARHR025170/CARHR035480/CARHR061350/CARHR069070/CARHR075550/CARHR091590/CARHR101470/CARHR111970/CARHR118480/CARHR120880/CARHR127930/CARHR131940/CARHR134530/CARHR135720/CARHR152120/CARHR178290/CARHR197940/CARHR211110/CARHR253100/CARHR260080/CARHR271330/CARHR273440
GO:0000103	sulfate assimilation	4/775	14/14134	0.00577095	0.0536067	AT5G43780/AT4G21990/AT4G39940/AT4G04610	4	CARHR179700/CARHR228800/CARHR246760/CARHR252940
GO:0042742	defense response to bacterium	31/775	351/14134	0.00605748	0.0558322	AT1G17750/AT1G19670/AT1G70560/AT1G73260/AT1G73805/AT1G80840/AT3G01420/AT3G14210/AT2G22240/AT2G26330/AT2G29650/AT2G46650/AT3G30775/AT3G47380/AT3G47480/AT3G52400/AT5G47220/AT5G46330/AT5G27420/AT5G22250/AT5G20630/AT4G14365/AT4G19700/AT4G23810/AT4G31800/AT4G39940/AT4G12480/AT4G11650/AT4G08770/AT5G62570/AT1G55020	31	CARHR018360/CARHR020190/CARHR063770/CARHR066270/CARHR066870/CARHR073630/CARHR075550/CARHR089110/CARHR113440/CARHR118480/CARHR122970/CARHR142000/CARHR153560/CARHR156000/CARHR156120/CARHR162170/CARHR174140/CARHR175480/CARHR186030/CARHR191310/CARHR192180/CARHR220580/CARHR226520/CARHR231200/CARHR239710/CARHR246760/CARHR253710/CARHR254780/CARHR259730/CARHR276350/CARHR287530
GO:1901606	alpha-amino acid catabolic process	16/775	146/14134	0.0063344	0.0579354	AT1G08550/AT1G08630/AT1G51800/AT1G52200/AT1G64660/AT1G75750/AT2G18690/AT2G18950/AT2G46650/AT3G30775/AT3G51660/AT4G15440/AT4G33150/AT4G36670/AT4G39940/AT5G38710	16	CARHR008450/CARHR008540/CARHR041950/CARHR042340/CARHR046230/CARHR069150/CARHR109270/CARHR109490/CARHR142000/CARHR153560/CARHR161260/CARHR222200/CARHR241180/CARHR245020/CARHR246760/CARHR288760
GO:0071478	cellular response to radiation	10/775	74/14134	0.00690972	0.0622398	AT1G02340/AT2G18790/AT3G21150/AT2G37970/AT2G46790/AT5G24120/AT5G11260/AT5G02810/AT4G16780/AT2G25930	10	CARHR001660/CARHR092300/CARHR097010/CARHR132520/CARHR142130/CARHR189460/CARHR202000/CARHR210520/CARHR223400/CARHR286480
GO:0071482	cellular response to light stimulus	10/775	74/14134	0.00690972	0.0622398	AT1G02340/AT2G18790/AT3G21150/AT2G37970/AT2G46790/AT5G24120/AT5G11260/AT5G02810/AT4G16780/AT2G25930	10	CARHR001660/CARHR092300/CARHR097010/CARHR132520/CARHR142130/CARHR189460/CARHR202000/CARHR210520/CARHR223400/CARHR286480
GO:0009740	gibberellic acid mediated signaling pathway	9/775	63/14134	0.00707733	0.0632702	AT1G74670/AT3G05120/AT3G08030/AT3G18050/AT2G22670/AT5G27320/AT5G11260/AT4G26150/AT4G36540	9	CARHR067960/CARHR079440/CARHR082770/CARHR093370/CARHR113930/CARHR185920/CARHR202000/CARHR233670/CARHR289500
GO:0044273	sulfur compound catabolic process	4/775	15/14134	0.00753259	0.0668377	AT1G64660/AT5G48180/AT3G14210/AT3G16410	4	CARHR046230/CARHR053730/CARHR089110/CARHR091610
GO:0010476	gibberellin mediated signaling pathway	9/775	64/14134	0.0078461	0.0691038	AT1G74670/AT3G05120/AT3G08030/AT3G18050/AT2G22670/AT5G27320/AT5G11260/AT4G26150/AT4G36540	9	CARHR067960/CARHR079440/CARHR082770/CARHR093370/CARHR113930/CARHR185920/CARHR202000/CARHR233670/CARHR289500
GO:0070838	divalent metal ion transport	19/775	190/14134	0.00829821	0.0725484	AT1G52200/AT1G60960/AT1G72610/AT3G16470/AT3G23000/AT3G23810/AT2G19110/AT3G53420/AT5G20630/AT5G10180/AT5G09220/AT5G03760/AT2G05990/AT4G12730/AT4G26130/AT5G54250/AT5G57345/AT3G63380/AT1G66200	19	CARHR042340/CARHR051990/CARHR065520/CARHR091680/CARHR098940/CARHR099810/CARHR109620/CARHR163320/CARHR192180/CARHR203110/CARHR204210/CARHR209540/CARHR218240/CARHR220550/CARHR233650/CARHR267530/CARHR271140/CARHR291590/CARHR292180
GO:0006879	cellular iron ion homeostasis	10/775	77/14134	0.00911303	0.0790905	AT1G29280/AT1G32450/AT1G60960/AT3G01420/AT3G23090/AT2G26650/AT3G53420/AT5G26820/AT4G30170/AT4G10380	10	CARHR028600/CARHR031900/CARHR051990/CARHR075550/CARHR099000/CARHR118540/CARHR163320/CARHR186710/CARHR238070/CARHR256270
GO:0071370	cellular response to gibberellin stimulus	9/775	66/14134	0.00957266	0.0809056	AT1G74670/AT3G05120/AT3G08030/AT3G18050/AT2G22670/AT5G27320/AT5G11260/AT4G26150/AT4G36540	9	CARHR067960/CARHR079440/CARHR082770/CARHR093370/CARHR113930/CARHR185920/CARHR202000/CARHR233670/CARHR289500
GO:0005983	starch catabolic process	4/775	16/14134	0.00961439	0.0809056	AT1G10760/AT3G10940/AT3G52180/AT4G09020	4	CARHR010980/CARHR085520/CARHR161940/CARHR260080
GO:0009251	glucan catabolic process	4/775	16/14134	0.00961439	0.0809056	AT1G10760/AT3G10940/AT3G52180/AT4G09020	4	CARHR010980/CARHR085520/CARHR161940/CARHR260080
GO:0044247	cellular polysaccharide catabolic process	4/775	16/14134	0.00961439	0.0809056	AT1G10760/AT3G10940/AT3G52180/AT4G09020	4	CARHR010980/CARHR085520/CARHR161940/CARHR260080
GO:0043067	regulation of programmed cell death	31/775	363/14134	0.00966241	0.0809056	AT1G18740/AT1G19670/AT1G52890/AT1G73805/AT1G78600/AT1G80840/AT3G15500/AT3G22160/AT3G23000/AT2G18690/AT2G21560/AT2G26170/AT2G29650/AT2G40140/AT3G28210/AT3G47380/AT3G47480/AT3G52400/AT5G43780/AT5G10695/AT5G09220/AT4G14365/AT4G17230/AT4G17615/AT4G19700/AT4G23810/AT4G01070/AT4G12480/AT5G64120/AT5G47910/AT5G38710	31	CARHR019380/CARHR020190/CARHR043110/CARHR066870/CARHR072090/CARHR073630/CARHR090550/CARHR098040/CARHR098940/CARHR109270/CARHR112500/CARHR114940/CARHR122970/CARHR135150/CARHR149860/CARHR156000/CARHR156120/CARHR162170/CARHR179700/CARHR202640/CARHR204210/CARHR220580/CARHR223840/CARHR224330/CARHR226520/CARHR231200/CARHR249220/CARHR253710/CARHR278030/CARHR284360/CARHR288760
GO:0055072	iron ion homeostasis	11/775	90/14134	0.0100164	0.0832832	AT1G29280/AT1G32450/AT1G60960/AT3G01420/AT3G23090/AT2G26650/AT3G53420/AT5G26820/AT4G30170/AT4G10380/AT5G51720	11	CARHR028600/CARHR031900/CARHR051990/CARHR075550/CARHR099000/CARHR118540/CARHR163320/CARHR186710/CARHR238070/CARHR256270/CARHR264580
GO:0045088	regulation of innate immune response	32/775	379/14134	0.0101358	0.0836908	AT1G18740/AT1G19670/AT1G52890/AT1G73805/AT1G78600/AT1G80840/AT3G15500/AT3G18690/AT3G22160/AT3G23000/AT2G18690/AT2G21560/AT2G26170/AT2G29650/AT2G40140/AT3G28210/AT3G47380/AT3G47480/AT3G52400/AT5G47220/AT5G43780/AT5G10695/AT5G09220/AT4G14365/AT4G17230/AT4G17615/AT4G23810/AT4G01070/AT4G12480/AT5G62570/AT5G64120/AT5G38710	32	CARHR019380/CARHR020190/CARHR043110/CARHR066870/CARHR072090/CARHR073630/CARHR090550/CARHR094070/CARHR098040/CARHR098940/CARHR109270/CARHR112500/CARHR114940/CARHR122970/CARHR135150/CARHR149860/CARHR156000/CARHR156120/CARHR162170/CARHR174140/CARHR179700/CARHR202640/CARHR204210/CARHR220580/CARHR223840/CARHR224330/CARHR231200/CARHR249220/CARHR253710/CARHR276350/CARHR278030/CARHR288760
GO:1901136	carbohydrate derivative catabolic process	5/775	25/14134	0.0103975	0.0847554	AT5G48180/AT3G14210/AT3G16410/AT2G19570/AT4G19810	5	CARHR053730/CARHR089110/CARHR091610/CARHR110010/CARHR226580
GO:0009626	plant-type hypersensitive response	31/775	365/14134	0.0104073	0.0847554	AT1G18740/AT1G19670/AT1G52890/AT1G73805/AT1G78600/AT1G80840/AT3G15500/AT3G22160/AT3G23000/AT2G18690/AT2G21560/AT2G26170/AT2G29650/AT2G40140/AT3G28210/AT3G47380/AT3G47480/AT3G52400/AT5G43780/AT5G10695/AT5G09220/AT4G14365/AT4G17230/AT4G17615/AT4G23810/AT4G37990/AT4G01070/AT4G12480/AT5G54250/AT5G64120/AT5G38710	31	CARHR019380/CARHR020190/CARHR043110/CARHR066870/CARHR072090/CARHR073630/CARHR090550/CARHR098040/CARHR098940/CARHR109270/CARHR112500/CARHR114940/CARHR122970/CARHR135150/CARHR149860/CARHR156000/CARHR156120/CARHR162170/CARHR179700/CARHR202640/CARHR204210/CARHR220580/CARHR223840/CARHR224330/CARHR231200/CARHR246400/CARHR249220/CARHR253710/CARHR267530/CARHR278030/CARHR288760
GO:0034050	host programmed cell death induced by symbiont	31/775	366/14134	0.010797	0.0873311	AT1G18740/AT1G19670/AT1G52890/AT1G73805/AT1G78600/AT1G80840/AT3G15500/AT3G22160/AT3G23000/AT2G18690/AT2G21560/AT2G26170/AT2G29650/AT2G40140/AT3G28210/AT3G47380/AT3G47480/AT3G52400/AT5G43780/AT5G10695/AT5G09220/AT4G14365/AT4G17230/AT4G17615/AT4G23810/AT4G37990/AT4G01070/AT4G12480/AT5G54250/AT5G64120/AT5G38710	31	CARHR019380/CARHR020190/CARHR043110/CARHR066870/CARHR072090/CARHR073630/CARHR090550/CARHR098040/CARHR098940/CARHR109270/CARHR112500/CARHR114940/CARHR122970/CARHR135150/CARHR149860/CARHR156000/CARHR156120/CARHR162170/CARHR179700/CARHR202640/CARHR204210/CARHR220580/CARHR223840/CARHR224330/CARHR231200/CARHR246400/CARHR249220/CARHR253710/CARHR267530/CARHR278030/CARHR288760
GO:0050776	regulation of immune response	32/775	381/14134	0.0108937	0.087518	AT1G18740/AT1G19670/AT1G52890/AT1G73805/AT1G78600/AT1G80840/AT3G15500/AT3G18690/AT3G22160/AT3G23000/AT2G18690/AT2G21560/AT2G26170/AT2G29650/AT2G40140/AT3G28210/AT3G47380/AT3G47480/AT3G52400/AT5G47220/AT5G43780/AT5G10695/AT5G09220/AT4G14365/AT4G17230/AT4G17615/AT4G23810/AT4G01070/AT4G12480/AT5G62570/AT5G64120/AT5G38710	32	CARHR019380/CARHR020190/CARHR043110/CARHR066870/CARHR072090/CARHR073630/CARHR090550/CARHR094070/CARHR098040/CARHR098940/CARHR109270/CARHR112500/CARHR114940/CARHR122970/CARHR135150/CARHR149860/CARHR156000/CARHR156120/CARHR162170/CARHR174140/CARHR179700/CARHR202640/CARHR204210/CARHR220580/CARHR223840/CARHR224330/CARHR231200/CARHR249220/CARHR253710/CARHR276350/CARHR278030/CARHR288760
GO:0042545	cell wall modification	17/775	169/14134	0.0114562	0.0902421	AT1G01300/AT1G10550/AT1G26770/AT3G01420/AT3G22120/AT3G25150/AT2G33810/AT2G37640/AT2G39700/AT2G40610/AT3G26570/AT3G29030/AT3G54920/AT5G46330/AT5G44630/AT5G02260/AT5G59850	17	CARHR001150/CARHR010710/CARHR025170/CARHR075550/CARHR098010/CARHR101470/CARHR127930/CARHR131940/CARHR134530/CARHR135720/CARHR147580/CARHR152120/CARHR164900/CARHR175480/CARHR178290/CARHR211110/CARHR273440
GO:0006569	tryptophan catabolic process	9/775	68/14134	0.0115714	0.0902421	AT1G51800/AT1G52200/AT1G75750/AT2G18690/AT2G46650/AT3G51660/AT4G15440/AT4G36670/AT4G39940	9	CARHR041950/CARHR042340/CARHR069150/CARHR109270/CARHR142000/CARHR161260/CARHR222200/CARHR245020/CARHR246760
GO:0010106	cellular response to iron ion starvation	9/775	68/14134	0.0115714	0.0902421	AT1G29280/AT1G32450/AT1G60960/AT3G01420/AT3G23090/AT2G26650/AT3G53420/AT4G30170/AT4G10380	9	CARHR028600/CARHR031900/CARHR051990/CARHR075550/CARHR099000/CARHR118540/CARHR163320/CARHR238070/CARHR256270
GO:0046218	indolalkylamine catabolic process	9/775	68/14134	0.0115714	0.0902421	AT1G51800/AT1G52200/AT1G75750/AT2G18690/AT2G46650/AT3G51660/AT4G15440/AT4G36670/AT4G39940	9	CARHR041950/CARHR042340/CARHR069150/CARHR109270/CARHR142000/CARHR161260/CARHR222200/CARHR245020/CARHR246760
GO:0010941	regulation of cell death	31/775	368/14134	0.0116123	0.0902421	AT1G18740/AT1G19670/AT1G52890/AT1G73805/AT1G78600/AT1G80840/AT3G15500/AT3G22160/AT3G23000/AT2G18690/AT2G21560/AT2G26170/AT2G29650/AT2G40140/AT3G28210/AT3G47380/AT3G47480/AT3G52400/AT5G43780/AT5G10695/AT5G09220/AT4G14365/AT4G17230/AT4G17615/AT4G19700/AT4G23810/AT4G01070/AT4G12480/AT5G64120/AT5G47910/AT5G38710	31	CARHR019380/CARHR020190/CARHR043110/CARHR066870/CARHR072090/CARHR073630/CARHR090550/CARHR098040/CARHR098940/CARHR109270/CARHR112500/CARHR114940/CARHR122970/CARHR135150/CARHR149860/CARHR156000/CARHR156120/CARHR162170/CARHR179700/CARHR202640/CARHR204210/CARHR220580/CARHR223840/CARHR224330/CARHR226520/CARHR231200/CARHR249220/CARHR253710/CARHR278030/CARHR284360/CARHR288760
GO:0009827	plant-type cell wall modification	10/775	80/14134	0.0118173	0.0912389	AT1G10550/AT1G26770/AT3G01420/AT2G33810/AT2G37640/AT2G39700/AT2G40610/AT3G29030/AT5G44630/AT5G02260	10	CARHR010710/CARHR025170/CARHR075550/CARHR127930/CARHR131940/CARHR134530/CARHR135720/CARHR152120/CARHR178290/CARHR211110
GO:0034976	response to endoplasmic reticulum stress	28/775	325/14134	0.0120671	0.0925665	AT1G24140/AT1G55210/AT1G74310/AT1G80840/AT3G15500/AT3G17609/AT2G17740/AT2G39650/AT2G40140/AT2G42380/AT3G47480/AT3G52400/AT3G58120/AT5G27420/AT5G10760/AT5G10695/AT5G02490/AT4G14365/AT4G17615/AT4G18430/AT4G25340/AT4G28390/AT5G59820/AT5G62570/AT5G63790/AT5G64000/AT3G63380/AT3G28340	28	CARHR024430/CARHR044870/CARHR067570/CARHR073630/CARHR090550/CARHR092920/CARHR108060/CARHR134490/CARHR135150/CARHR137430/CARHR156120/CARHR162170/CARHR168470/CARHR186030/CARHR202550/CARHR202640/CARHR210890/CARHR220580/CARHR224330/CARHR225260/CARHR232750/CARHR236130/CARHR273400/CARHR276350/CARHR277700/CARHR277920/CARHR291590/CARHR292630
GO:0001676	long-chain fatty acid metabolic process	5/775	26/14134	0.0123052	0.0937874	AT1G64400/AT3G01420/AT3G15850/AT2G31360/AT2G33380	5	CARHR046520/CARHR075550/CARHR090940/CARHR124990/CARHR127380
GO:0055065	metal ion homeostasis	16/775	158/14134	0.0130996	0.0979685	AT1G29280/AT1G32450/AT1G60960/AT3G01420/AT2G18790/AT3G23090/AT2G19110/AT2G26650/AT3G53420/AT5G27150/AT5G26820/AT5G24270/AT4G30170/AT4G10380/AT5G51720/AT3G63380	16	CARHR028600/CARHR031900/CARHR051990/CARHR075550/CARHR092300/CARHR099000/CARHR109620/CARHR118540/CARHR163320/CARHR185790/CARHR186710/CARHR189260/CARHR238070/CARHR256270/CARHR264580/CARHR291590
GO:0009310	amine catabolic process	12/775	106/14134	0.0131757	0.0979685	AT1G32450/AT1G51800/AT1G52200/AT1G75750/AT3G13520/AT2G18690/AT2G46650/AT3G51660/AT4G15440/AT4G36670/AT4G39940/AT1G66200	12	CARHR031900/CARHR041950/CARHR042340/CARHR069150/CARHR088190/CARHR109270/CARHR142000/CARHR161260/CARHR222200/CARHR245020/CARHR246760/CARHR292180
GO:0042402	cellular biogenic amine catabolic process	12/775	106/14134	0.0131757	0.0979685	AT1G32450/AT1G51800/AT1G52200/AT1G75750/AT3G13520/AT2G18690/AT2G46650/AT3G51660/AT4G15440/AT4G36670/AT4G39940/AT1G66200	12	CARHR031900/CARHR041950/CARHR042340/CARHR069150/CARHR088190/CARHR109270/CARHR142000/CARHR161260/CARHR222200/CARHR245020/CARHR246760/CARHR292180
GO:0010363	regulation of plant-type hypersensitive response	29/775	342/14134	0.0131833	0.0979685	AT1G18740/AT1G19670/AT1G52890/AT1G73805/AT1G78600/AT1G80840/AT3G15500/AT3G22160/AT3G23000/AT2G18690/AT2G21560/AT2G26170/AT2G29650/AT2G40140/AT3G28210/AT3G47380/AT3G47480/AT3G52400/AT5G43780/AT5G10695/AT5G09220/AT4G14365/AT4G17230/AT4G17615/AT4G23810/AT4G01070/AT4G12480/AT5G64120/AT5G38710	29	CARHR019380/CARHR020190/CARHR043110/CARHR066870/CARHR072090/CARHR073630/CARHR090550/CARHR098040/CARHR098940/CARHR109270/CARHR112500/CARHR114940/CARHR122970/CARHR135150/CARHR149860/CARHR156000/CARHR156120/CARHR162170/CARHR179700/CARHR202640/CARHR204210/CARHR220580/CARHR223840/CARHR224330/CARHR231200/CARHR249220/CARHR253710/CARHR278030/CARHR288760

## Sheet: R
GO ID	GO Term	GeneRatio	BgRatio	pvalue	qvalue	TAIR ID	Count	Cardamine ID
GO:0010243	response to organonitrogen compound	70/796	402/14134	1.25889e-17	1.46534e-14	AT1G05200/AT1G07135/AT1G08930/AT1G18570/AT1G19180/AT1G23030/AT1G24140/AT1G26420/AT1G50740/AT1G62300/AT1G72520/AT1G73540/AT1G74710/AT1G75040/AT1G76600/AT1G80840/AT3G05500/AT3G13790/AT3G16530/AT3G21150/AT2G04240/AT3G44350/AT2G14610/AT2G18690/AT2G25000/AT2G27310/AT2G26530/AT2G29650/AT2G33580/AT2G36220/AT2G37940/AT2G38470/AT2G39650/AT2G40750/AT2G46400/AT2G46830/AT3G28210/AT3G50260/AT3G52400/AT3G54420…	70	CARHR004670/CARHR006840/CARHR008840/CARHR019190/CARHR019780/CARHR023410/CARHR024430/CARHR025530/CARHR040840/CARHR049820/CARHR065460/CARHR066540/CARHR068010/CARHR068370/CARHR070160/CARHR073630/CARHR079890/CARHR088560/CARHR090330/CARHR097010/CARHR102100/CARHR104510/CARHR105210/CARHR109270/CARHR116730/CARHR119880/CARHR120050/CARHR122970/CARHR127600/CARHR130460/CARHR132490/CARHR133160/CARHR134490/CAR…
GO:0010200	response to chitin	66/796	382/14134	1.69067e-16	9.83973e-14	AT1G07135/AT1G08930/AT1G18570/AT1G19180/AT1G23030/AT1G24140/AT1G26420/AT1G50740/AT1G62300/AT1G72520/AT1G73540/AT1G74710/AT1G75040/AT1G76600/AT1G80840/AT3G05500/AT3G13790/AT3G16530/AT3G21150/AT2G04240/AT3G44350/AT2G14610/AT2G18690/AT2G25000/AT2G27310/AT2G26530/AT2G29650/AT2G33580/AT2G36220/AT2G37940/AT2G38470/AT2G39650/AT2G40750/AT2G46400/AT3G28210/AT3G50260/AT3G52400/AT3G54420/AT3G56400/AT3G57240…	66	CARHR006840/CARHR008840/CARHR019190/CARHR019780/CARHR023410/CARHR024430/CARHR025530/CARHR040840/CARHR049820/CARHR065460/CARHR066540/CARHR068010/CARHR068370/CARHR070160/CARHR073630/CARHR079890/CARHR088560/CARHR090330/CARHR097010/CARHR102100/CARHR104510/CARHR105210/CARHR109270/CARHR116730/CARHR119880/CARHR120050/CARHR122970/CARHR127600/CARHR130460/CARHR132490/CARHR133160/CARHR134490/CARHR135840/CAR…
GO:0009753	response to jasmonic acid	68/796	427/14134	4.09443e-15	1.58864e-12	AT1G01060/AT1G10210/AT1G14920/AT1G18570/AT1G19180/AT1G19300/AT1G19670/AT1G33590/AT1G44350/AT1G63840/AT1G68520/AT1G70700/AT1G72520/AT1G74710/AT1G74950/AT1G75040/AT1G76110/AT1G76930/AT1G78600/AT1G80840/AT3G05120/AT3G16470/AT3G20410/AT3G23240/AT2G14610/AT2G17290/AT2G25000/AT2G26690/AT2G26530/AT2G27500/AT2G29650/AT2G38470/AT2G40750/AT2G43010/AT2G46830/AT3G28210/AT3G52400/AT3G56400/AT3G57240/AT5G47220…	68	CARHR001420/CARHR010310/CARHR015460/CARHR019190/CARHR019780/CARHR019890/CARHR020190/CARHR033050/CARHR035910/CARHR047330/CARHR061300/CARHR063960/CARHR065460/CARHR068010/CARHR068270/CARHR068370/CARHR069650/CARHR070430/CARHR072090/CARHR073630/CARHR079440/CARHR091680/CARHR096120/CARHR099190/CARHR105210/CARHR107400/CARHR116730/CARHR118720/CARHR120050/CARHR120160/CARHR122970/CARHR133160/CARHR135840/CAR…
GO:0031347	regulation of defense response	69/796	490/14134	1.1944e-12	3.4757e-10	AT1G08930/AT1G10210/AT1G13110/AT1G17745/AT1G18570/AT1G19180/AT1G19300/AT1G19670/AT1G25275/AT1G33590/AT1G34750/AT1G44350/AT1G50740/AT1G68520/AT1G70530/AT1G74710/AT1G74950/AT1G75040/AT1G76110/AT1G78600/AT1G80840/AT3G09260/AT3G20410/AT2G14610/AT2G17290/AT2G18690/AT2G26170/AT2G25000/AT2G26530/AT2G27500/AT2G29650/AT2G30250/AT2G37940/AT2G38470/AT2G40270/AT2G40750/AT2G43010/AT3G27960/AT3G28210/AT3G52400…	69	CARHR008840/CARHR010310/CARHR013480/CARHR018350/CARHR019190/CARHR019780/CARHR019890/CARHR020190/CARHR026260/CARHR033050/CARHR033980/CARHR035910/CARHR040840/CARHR061300/CARHR063740/CARHR068010/CARHR068270/CARHR068370/CARHR069650/CARHR072090/CARHR073630/CARHR083620/CARHR096120/CARHR105210/CARHR107400/CARHR109270/CARHR114940/CARHR116730/CARHR120050/CARHR120160/CARHR122970/CARHR123570/CARHR132490/CAR…
GO:0045088	regulation of innate immune response	58/796	379/14134	2.61579e-12	6.08956e-10	AT1G10210/AT1G13110/AT1G17745/AT1G18570/AT1G19180/AT1G19300/AT1G19670/AT1G33590/AT1G44350/AT1G50740/AT1G68520/AT1G74710/AT1G74950/AT1G75040/AT1G76110/AT1G78600/AT1G80840/AT3G20410/AT2G14610/AT2G17290/AT2G18690/AT2G26170/AT2G25000/AT2G26530/AT2G27500/AT2G29650/AT2G30250/AT2G37940/AT2G38470/AT2G40270/AT2G40750/AT2G43010/AT3G28210/AT3G52400/AT3G56240/AT3G56400/AT3G56710/AT3G57240/AT5G47220/AT5G27520…	58	CARHR010310/CARHR013480/CARHR018350/CARHR019190/CARHR019780/CARHR019890/CARHR020190/CARHR033050/CARHR035910/CARHR040840/CARHR061300/CARHR068010/CARHR068270/CARHR068370/CARHR069650/CARHR072090/CARHR073630/CARHR096120/CARHR105210/CARHR107400/CARHR109270/CARHR114940/CARHR116730/CARHR120050/CARHR120160/CARHR122970/CARHR123570/CARHR132490/CARHR133160/CARHR135330/CARHR135840/CARHR138070/CARHR149860/CAR…
GO:0050776	regulation of immune response	58/796	381/14134	3.27009e-12	6.34398e-10	AT1G10210/AT1G13110/AT1G17745/AT1G18570/AT1G19180/AT1G19300/AT1G19670/AT1G33590/AT1G44350/AT1G50740/AT1G68520/AT1G74710/AT1G74950/AT1G75040/AT1G76110/AT1G78600/AT1G80840/AT3G20410/AT2G14610/AT2G17290/AT2G18690/AT2G26170/AT2G25000/AT2G26530/AT2G27500/AT2G29650/AT2G30250/AT2G37940/AT2G38470/AT2G40270/AT2G40750/AT2G43010/AT3G28210/AT3G52400/AT3G56240/AT3G56400/AT3G56710/AT3G57240/AT5G47220/AT5G27520…	58	CARHR010310/CARHR013480/CARHR018350/CARHR019190/CARHR019780/CARHR019890/CARHR020190/CARHR033050/CARHR035910/CARHR040840/CARHR061300/CARHR068010/CARHR068270/CARHR068370/CARHR069650/CARHR072090/CARHR073630/CARHR096120/CARHR105210/CARHR107400/CARHR109270/CARHR114940/CARHR116730/CARHR120050/CARHR120160/CARHR122970/CARHR123570/CARHR132490/CARHR133160/CARHR135330/CARHR135840/CARHR138070/CARHR149860/CAR…
GO:0035556	intracellular signal transduction	63/796	436/14134	3.85957e-12	6.38881e-10	AT1G04310/AT1G05200/AT1G07260/AT1G10210/AT1G18570/AT1G19180/AT1G19670/AT1G25560/AT1G33590/AT1G35710/AT1G54100/AT1G64710/AT1G62300/AT1G68520/AT1G72520/AT1G74710/AT1G75040/AT1G76110/AT1G76600/AT1G78600/AT1G80840/AT3G16360/AT3G20410/AT3G21510/AT3G23240/AT2G14610/AT2G17290/AT2G25000/AT2G27310/AT2G29650/AT2G38470/AT2G39650/AT2G40750/AT2G43010/AT3G50260/AT3G52400/AT3G56400/AT3G56710/AT3G57240/AT3G57680…	63	CARHR003640/CARHR004670/CARHR006980/CARHR010310/CARHR019190/CARHR019780/CARHR020190/CARHR025890/CARHR033050/CARHR034540/CARHR044440/CARHR046190/CARHR049820/CARHR061300/CARHR065460/CARHR068010/CARHR068370/CARHR069650/CARHR070160/CARHR072090/CARHR073630/CARHR091570/CARHR096120/CARHR097440/CARHR099190/CARHR105210/CARHR107400/CARHR116730/CARHR119880/CARHR122970/CARHR133160/CARHR134490/CARHR135840/CAR…
GO:0010363	regulation of plant-type hypersensitive response	54/796	342/14134	4.39093e-12	6.38881e-10	AT1G10210/AT1G13110/AT1G17745/AT1G18570/AT1G19180/AT1G19300/AT1G19670/AT1G33590/AT1G50740/AT1G68520/AT1G74710/AT1G74950/AT1G75040/AT1G76110/AT1G78600/AT1G80840/AT3G20410/AT2G14610/AT2G17290/AT2G18690/AT2G26170/AT2G25000/AT2G26530/AT2G27500/AT2G29650/AT2G30250/AT2G37940/AT2G38470/AT2G40270/AT2G40750/AT2G43010/AT3G28210/AT3G52400/AT3G56240/AT3G56400/AT3G57240/AT5G27520/AT5G26920/AT5G25930/AT5G10380…	54	CARHR010310/CARHR013480/CARHR018350/CARHR019190/CARHR019780/CARHR019890/CARHR020190/CARHR033050/CARHR040840/CARHR061300/CARHR068010/CARHR068270/CARHR068370/CARHR069650/CARHR072090/CARHR073630/CARHR096120/CARHR105210/CARHR107400/CARHR109270/CARHR114940/CARHR116730/CARHR120050/CARHR120160/CARHR122970/CARHR123570/CARHR132490/CARHR133160/CARHR135330/CARHR135840/CARHR138070/CARHR149860/CARHR162170/CAR…
GO:0006612	protein targeting to membrane	54/796	344/14134	5.55079e-12	6.63563e-10	AT1G10210/AT1G13110/AT1G17745/AT1G18570/AT1G19180/AT1G19300/AT1G19670/AT1G33590/AT1G50740/AT1G68520/AT1G74710/AT1G74950/AT1G75040/AT1G76110/AT1G78600/AT1G80840/AT3G20410/AT2G14610/AT2G17290/AT2G18690/AT2G26170/AT2G25000/AT2G26530/AT2G27500/AT2G29650/AT2G30250/AT2G37940/AT2G38470/AT2G40270/AT2G40750/AT2G43010/AT3G28210/AT3G52400/AT3G56240/AT3G56400/AT3G57240/AT5G27520/AT5G26920/AT5G25930/AT5G10380…	54	CARHR010310/CARHR013480/CARHR018350/CARHR019190/CARHR019780/CARHR019890/CARHR020190/CARHR033050/CARHR040840/CARHR061300/CARHR068010/CARHR068270/CARHR068370/CARHR069650/CARHR072090/CARHR073630/CARHR096120/CARHR105210/CARHR107400/CARHR109270/CARHR114940/CARHR116730/CARHR120050/CARHR120160/CARHR122970/CARHR123570/CARHR132490/CARHR133160/CARHR135330/CARHR135840/CARHR138070/CARHR149860/CARHR162170/CAR…
GO:0009626	plant-type hypersensitive response	56/796	365/14134	5.70071e-12	6.63563e-10	AT1G10210/AT1G13110/AT1G17745/AT1G18570/AT1G19180/AT1G19300/AT1G19670/AT1G33590/AT1G50740/AT1G68520/AT1G74710/AT1G74950/AT1G75040/AT1G76110/AT1G78600/AT1G80840/AT3G20410/AT2G14610/AT2G17290/AT2G18690/AT2G26170/AT2G25000/AT2G26530/AT2G27500/AT2G29650/AT2G30250/AT2G37940/AT2G38470/AT2G40270/AT2G40750/AT2G43010/AT3G28210/AT3G52400/AT3G54420/AT3G56240/AT3G56400/AT3G57240/AT5G27520/AT5G26920/AT5G25930…	56	CARHR010310/CARHR013480/CARHR018350/CARHR019190/CARHR019780/CARHR019890/CARHR020190/CARHR033050/CARHR040840/CARHR061300/CARHR068010/CARHR068270/CARHR068370/CARHR069650/CARHR072090/CARHR073630/CARHR096120/CARHR105210/CARHR107400/CARHR109270/CARHR114940/CARHR116730/CARHR120050/CARHR120160/CARHR122970/CARHR123570/CARHR132490/CARHR133160/CARHR135330/CARHR135840/CARHR138070/CARHR149860/CARHR162170/CAR…
GO:0034050	host programmed cell death induced by symbiont	56/796	366/14134	6.37796e-12	6.74904e-10	AT1G10210/AT1G13110/AT1G17745/AT1G18570/AT1G19180/AT1G19300/AT1G19670/AT1G33590/AT1G50740/AT1G68520/AT1G74710/AT1G74950/AT1G75040/AT1G76110/AT1G78600/AT1G80840/AT3G20410/AT2G14610/AT2G17290/AT2G18690/AT2G26170/AT2G25000/AT2G26530/AT2G27500/AT2G29650/AT2G30250/AT2G37940/AT2G38470/AT2G40270/AT2G40750/AT2G43010/AT3G28210/AT3G52400/AT3G54420/AT3G56240/AT3G56400/AT3G57240/AT5G27520/AT5G26920/AT5G25930…	56	CARHR010310/CARHR013480/CARHR018350/CARHR019190/CARHR019780/CARHR019890/CARHR020190/CARHR033050/CARHR040840/CARHR061300/CARHR068010/CARHR068270/CARHR068370/CARHR069650/CARHR072090/CARHR073630/CARHR096120/CARHR105210/CARHR107400/CARHR109270/CARHR114940/CARHR116730/CARHR120050/CARHR120160/CARHR122970/CARHR123570/CARHR132490/CARHR133160/CARHR135330/CARHR135840/CARHR138070/CARHR149860/CARHR162170/CAR…
GO:0072657	protein localization to membrane	54/796	347/14134	7.85765e-12	7.03562e-10	AT1G10210/AT1G13110/AT1G17745/AT1G18570/AT1G19180/AT1G19300/AT1G19670/AT1G33590/AT1G50740/AT1G68520/AT1G74710/AT1G74950/AT1G75040/AT1G76110/AT1G78600/AT1G80840/AT3G20410/AT2G14610/AT2G17290/AT2G18690/AT2G26170/AT2G25000/AT2G26530/AT2G27500/AT2G29650/AT2G30250/AT2G37940/AT2G38470/AT2G40270/AT2G40750/AT2G43010/AT3G28210/AT3G52400/AT3G56240/AT3G56400/AT3G57240/AT5G27520/AT5G26920/AT5G25930/AT5G10380…	54	CARHR010310/CARHR013480/CARHR018350/CARHR019190/CARHR019780/CARHR019890/CARHR020190/CARHR033050/CARHR040840/CARHR061300/CARHR068010/CARHR068270/CARHR068370/CARHR069650/CARHR072090/CARHR073630/CARHR096120/CARHR105210/CARHR107400/CARHR109270/CARHR114940/CARHR116730/CARHR120050/CARHR120160/CARHR122970/CARHR123570/CARHR132490/CARHR133160/CARHR135330/CARHR135840/CARHR138070/CARHR149860/CARHR162170/CAR…
GO:0090150	establishment of protein localization to membrane	54/796	347/14134	7.85765e-12	7.03562e-10	AT1G10210/AT1G13110/AT1G17745/AT1G18570/AT1G19180/AT1G19300/AT1G19670/AT1G33590/AT1G50740/AT1G68520/AT1G74710/AT1G74950/AT1G75040/AT1G76110/AT1G78600/AT1G80840/AT3G20410/AT2G14610/AT2G17290/AT2G18690/AT2G26170/AT2G25000/AT2G26530/AT2G27500/AT2G29650/AT2G30250/AT2G37940/AT2G38470/AT2G40270/AT2G40750/AT2G43010/AT3G28210/AT3G52400/AT3G56240/AT3G56400/AT3G57240/AT5G27520/AT5G26920/AT5G25930/AT5G10380…	54	CARHR010310/CARHR013480/CARHR018350/CARHR019190/CARHR019780/CARHR019890/CARHR020190/CARHR033050/CARHR040840/CARHR061300/CARHR068010/CARHR068270/CARHR068370/CARHR069650/CARHR072090/CARHR073630/CARHR096120/CARHR105210/CARHR107400/CARHR109270/CARHR114940/CARHR116730/CARHR120050/CARHR120160/CARHR122970/CARHR123570/CARHR132490/CARHR133160/CARHR135330/CARHR135840/CARHR138070/CARHR149860/CARHR162170/CAR…
GO:0009611	response to wounding	49/796	298/14134	9.92771e-12	8.25418e-10	AT1G05200/AT1G07135/AT1G19180/AT1G44350/AT1G51760/AT1G52200/AT1G63840/AT1G65840/AT1G70700/AT1G72520/AT1G74950/AT1G76690/AT1G76930/AT1G80840/AT3G13790/AT3G16470/AT2G17290/AT2G21970/AT2G26170/AT2G26690/AT2G26530/AT2G38870/AT2G39650/AT3G28210/AT3G50260/AT3G56240/AT3G61060/AT5G47240/AT5G46050/AT5G27420/AT5G27520/AT5G20230/AT5G13930/AT5G05600/AT5G40990/AT4G15440/AT4G21390/AT4G23600/AT4G29780/AT4G34390…	49	CARHR004670/CARHR006840/CARHR019780/CARHR035910/CARHR041920/CARHR042340/CARHR047330/CARHR057700/CARHR063960/CARHR065460/CARHR068270/CARHR070250/CARHR070430/CARHR073630/CARHR088560/CARHR091680/CARHR107400/CARHR113050/CARHR114940/CARHR118720/CARHR120050/CARHR133600/CARHR134490/CARHR149860/CARHR159610/CARHR166400/CARHR171370/CARHR174120/CARHR175880/CARHR186030/CARHR186090/CARHR192600/CARHR199500/CAR…
GO:0012501	programmed cell death	59/796	404/14134	1.23333e-11	9.57061e-10	AT1G10210/AT1G13110/AT1G17745/AT1G18570/AT1G19180/AT1G19300/AT1G19670/AT1G20850/AT1G33590/AT1G50740/AT1G68520/AT1G73260/AT1G74710/AT1G74950/AT1G75040/AT1G76110/AT1G78600/AT1G80840/AT3G20410/AT2G14610/AT2G17290/AT2G18690/AT2G26170/AT2G25000/AT2G26530/AT2G27500/AT2G29650/AT2G30250/AT2G37940/AT2G38470/AT2G40270/AT2G40750/AT2G43010/AT3G27060/AT3G28210/AT3G52400/AT3G54420/AT3G56240/AT3G56400/AT3G57240…	59	CARHR010310/CARHR013480/CARHR018350/CARHR019190/CARHR019780/CARHR019890/CARHR020190/CARHR021280/CARHR033050/CARHR040840/CARHR061300/CARHR066270/CARHR068010/CARHR068270/CARHR068370/CARHR069650/CARHR072090/CARHR073630/CARHR096120/CARHR105210/CARHR107400/CARHR109270/CARHR114940/CARHR116730/CARHR120050/CARHR120160/CARHR122970/CARHR123570/CARHR132490/CARHR133160/CARHR135330/CARHR135840/CARHR138070/CAR…
GO:0009751	response to salicylic acid	60/796	420/14134	2.08558e-11	1.40113e-09	AT1G01060/AT1G10210/AT1G14920/AT1G18570/AT1G19180/AT1G19300/AT1G19670/AT1G33590/AT1G68520/AT1G73260/AT1G74710/AT1G74950/AT1G75040/AT1G76110/AT1G76930/AT1G78600/AT1G80840/AT3G05120/AT3G20410/AT2G14610/AT2G17290/AT2G18690/AT2G25000/AT2G26530/AT2G27500/AT2G29650/AT2G30250/AT2G38470/AT2G40270/AT2G40750/AT2G43010/AT2G46830/AT3G28210/AT3G52400/AT3G56400/AT3G56710/AT3G57240/AT3G60420/AT5G46050/AT5G27320…	60	CARHR001420/CARHR010310/CARHR015460/CARHR019190/CARHR019780/CARHR019890/CARHR020190/CARHR033050/CARHR061300/CARHR066270/CARHR068010/CARHR068270/CARHR068370/CARHR069650/CARHR070430/CARHR072090/CARHR073630/CARHR079440/CARHR096120/CARHR105210/CARHR107400/CARHR109270/CARHR116730/CARHR120050/CARHR120160/CARHR122970/CARHR123570/CARHR133160/CARHR135330/CARHR135840/CARHR138070/CARHR142180/CARHR149860/CAR…
GO:0009620	response to fungus	62/796	442/14134	2.09178e-11	1.40113e-09	AT1G02920/AT1G12200/AT1G18570/AT1G19180/AT1G19670/AT1G37130/AT1G44350/AT1G50740/AT1G70700/AT1G72520/AT1G74710/AT1G74950/AT1G75040/AT1G80840/AT3G09260/AT3G16530/AT3G20410/AT2G14610/AT2G15890/AT2G17290/AT2G18690/AT2G21620/AT2G25000/AT2G29650/AT2G37940/AT2G38470/AT2G38870/AT2G39210/AT2G40750/AT2G42530/AT2G43510/AT3G52400/AT3G56400/AT3G56710/AT3G57240/AT3G57550/AT5G27520/AT5G26920/AT5G25110/AT5G20230…	62	CARHR002270/CARHR012510/CARHR019190/CARHR019780/CARHR020190/CARHR034720/CARHR035910/CARHR040840/CARHR063960/CARHR065460/CARHR068010/CARHR068270/CARHR068370/CARHR073630/CARHR083620/CARHR090330/CARHR096120/CARHR105210/CARHR106220/CARHR107400/CARHR109270/CARHR112610/CARHR116730/CARHR122970/CARHR132490/CARHR133160/CARHR133600/CARHR133970/CARHR135840/CARHR137650/CARHR138610/CARHR162170/CARHR166530/CAR…
GO:0080135	regulation of cellular response to stress	54/796	356/14134	2.16669e-11	1.40113e-09	AT1G10210/AT1G13110/AT1G17745/AT1G18570/AT1G19180/AT1G19300/AT1G19670/AT1G33590/AT1G50740/AT1G68520/AT1G74710/AT1G74950/AT1G75040/AT1G76110/AT1G78600/AT1G80840/AT3G20410/AT2G14610/AT2G17290/AT2G18690/AT2G26170/AT2G25000/AT2G26530/AT2G27500/AT2G29650/AT2G30250/AT2G37940/AT2G38470/AT2G40270/AT2G40750/AT2G43010/AT3G28210/AT3G52400/AT3G56240/AT3G56400/AT3G57240/AT5G27520/AT5G26920/AT5G25930/AT5G10380…	54	CARHR010310/CARHR013480/CARHR018350/CARHR019190/CARHR019780/CARHR019890/CARHR020190/CARHR033050/CARHR040840/CARHR061300/CARHR068010/CARHR068270/CARHR068370/CARHR069650/CARHR072090/CARHR073630/CARHR096120/CARHR105210/CARHR107400/CARHR109270/CARHR114940/CARHR116730/CARHR120050/CARHR120160/CARHR122970/CARHR123570/CARHR132490/CARHR133160/CARHR135330/CARHR135840/CARHR138070/CARHR149860/CARHR162170/CAR…
GO:0010941	regulation of cell death	55/796	368/14134	2.53211e-11	1.55125e-09	AT1G10210/AT1G13110/AT1G17745/AT1G18570/AT1G19180/AT1G19300/AT1G19670/AT1G33590/AT1G50740/AT1G68520/AT1G74710/AT1G74950/AT1G75040/AT1G76110/AT1G78600/AT1G80840/AT3G20410/AT2G14610/AT2G17290/AT2G18690/AT2G26170/AT2G25000/AT2G26530/AT2G27500/AT2G29650/AT2G30250/AT2G37940/AT2G38470/AT2G40270/AT2G40750/AT2G43010/AT3G28210/AT3G50260/AT3G52400/AT3G56240/AT3G56400/AT3G57240/AT5G27520/AT5G26920/AT5G25930…	55	CARHR010310/CARHR013480/CARHR018350/CARHR019190/CARHR019780/CARHR019890/CARHR020190/CARHR033050/CARHR040840/CARHR061300/CARHR068010/CARHR068270/CARHR068370/CARHR069650/CARHR072090/CARHR073630/CARHR096120/CARHR105210/CARHR107400/CARHR109270/CARHR114940/CARHR116730/CARHR120050/CARHR120160/CARHR122970/CARHR123570/CARHR132490/CARHR133160/CARHR135330/CARHR135840/CARHR138070/CARHR149860/CARHR159610/CAR…
GO:0043067	regulation of programmed cell death	54/796	363/14134	4.63591e-11	2.6981e-09	AT1G10210/AT1G13110/AT1G17745/AT1G18570/AT1G19180/AT1G19300/AT1G19670/AT1G33590/AT1G50740/AT1G68520/AT1G74710/AT1G74950/AT1G75040/AT1G76110/AT1G78600/AT1G80840/AT3G20410/AT2G14610/AT2G17290/AT2G18690/AT2G26170/AT2G25000/AT2G26530/AT2G27500/AT2G29650/AT2G30250/AT2G37940/AT2G38470/AT2G40270/AT2G40750/AT2G43010/AT3G28210/AT3G52400/AT3G56240/AT3G56400/AT3G57240/AT5G27520/AT5G26920/AT5G25930/AT5G10380…	54	CARHR010310/CARHR013480/CARHR018350/CARHR019190/CARHR019780/CARHR019890/CARHR020190/CARHR033050/CARHR040840/CARHR061300/CARHR068010/CARHR068270/CARHR068370/CARHR069650/CARHR072090/CARHR073630/CARHR096120/CARHR105210/CARHR107400/CARHR109270/CARHR114940/CARHR116730/CARHR120050/CARHR120160/CARHR122970/CARHR123570/CARHR132490/CARHR133160/CARHR135330/CARHR135840/CARHR138070/CARHR149860/CARHR162170/CAR…
GO:0071236	cellular response to antibiotic	50/796	324/14134	6.52593e-11	3.44455e-09	AT1G05200/AT1G10210/AT1G14920/AT1G18570/AT1G19180/AT1G19300/AT1G19670/AT1G33590/AT1G68520/AT1G74710/AT1G74950/AT1G75040/AT1G76110/AT1G78600/AT1G80840/AT3G05120/AT3G20410/AT2G14610/AT2G17290/AT2G18690/AT2G25000/AT2G26530/AT2G27500/AT2G29650/AT2G30250/AT2G38470/AT2G40270/AT2G40750/AT2G43010/AT3G28210/AT3G52400/AT3G56400/AT3G56710/AT3G57240/AT3G60420/AT5G27320/AT5G27520/AT5G26920/AT5G10380/AT5G35735…	50	CARHR004670/CARHR010310/CARHR015460/CARHR019190/CARHR019780/CARHR019890/CARHR020190/CARHR033050/CARHR061300/CARHR068010/CARHR068270/CARHR068370/CARHR069650/CARHR072090/CARHR073630/CARHR079440/CARHR096120/CARHR105210/CARHR107400/CARHR109270/CARHR116730/CARHR120050/CARHR120160/CARHR122970/CARHR123570/CARHR133160/CARHR135330/CARHR135840/CARHR138070/CARHR149860/CARHR162170/CARHR166530/CARHR166850/CAR…
GO:0009627	systemic acquired resistance	57/796	399/14134	6.76732e-11	3.44455e-09	AT1G08930/AT1G10210/AT1G18570/AT1G19180/AT1G19670/AT1G24150/AT1G25275/AT1G30900/AT1G33590/AT1G34750/AT1G44350/AT1G68520/AT1G70530/AT1G74710/AT1G75040/AT1G76110/AT1G78600/AT1G80840/AT3G20410/AT2G14610/AT2G17290/AT2G18660/AT2G25000/AT2G29650/AT2G30250/AT2G38470/AT2G39210/AT2G40270/AT2G40750/AT2G43010/AT2G46400/AT3G52400/AT3G56400/AT3G56710/AT3G57240/AT3G60420/AT5G26920/AT5G10380/AT5G02490/AT5G40990…	57	CARHR008840/CARHR010310/CARHR019190/CARHR019780/CARHR020190/CARHR024530/CARHR026260/CARHR030390/CARHR033050/CARHR033980/CARHR035910/CARHR061300/CARHR063740/CARHR068010/CARHR068370/CARHR069650/CARHR072090/CARHR073630/CARHR096120/CARHR105210/CARHR107400/CARHR109250/CARHR116730/CARHR122970/CARHR123570/CARHR133160/CARHR133970/CARHR135330/CARHR135840/CARHR138070/CARHR141680/CARHR162170/CARHR166530/CAR…
GO:0009863	salicylic acid mediated signaling pathway	49/796	314/14134	6.80623e-11	3.44455e-09	AT1G10210/AT1G14920/AT1G18570/AT1G19180/AT1G19300/AT1G19670/AT1G33590/AT1G68520/AT1G74710/AT1G74950/AT1G75040/AT1G76110/AT1G78600/AT1G80840/AT3G05120/AT3G20410/AT2G14610/AT2G17290/AT2G18690/AT2G25000/AT2G26530/AT2G27500/AT2G29650/AT2G30250/AT2G38470/AT2G40270/AT2G40750/AT2G43010/AT3G28210/AT3G52400/AT3G56400/AT3G56710/AT3G57240/AT3G60420/AT5G27320/AT5G27520/AT5G26920/AT5G10380/AT5G35735/AT4G14365…	49	CARHR010310/CARHR015460/CARHR019190/CARHR019780/CARHR019890/CARHR020190/CARHR033050/CARHR061300/CARHR068010/CARHR068270/CARHR068370/CARHR069650/CARHR072090/CARHR073630/CARHR079440/CARHR096120/CARHR105210/CARHR107400/CARHR109270/CARHR116730/CARHR120050/CARHR120160/CARHR122970/CARHR123570/CARHR133160/CARHR135330/CARHR135840/CARHR138070/CARHR149860/CARHR162170/CARHR166530/CARHR166850/CARHR167450/CAR…
GO:0071446	cellular response to salicylic acid stimulus	49/796	315/14134	7.63678e-11	3.70384e-09	AT1G10210/AT1G14920/AT1G18570/AT1G19180/AT1G19300/AT1G19670/AT1G33590/AT1G68520/AT1G74710/AT1G74950/AT1G75040/AT1G76110/AT1G78600/AT1G80840/AT3G05120/AT3G20410/AT2G14610/AT2G17290/AT2G18690/AT2G25000/AT2G26530/AT2G27500/AT2G29650/AT2G30250/AT2G38470/AT2G40270/AT2G40750/AT2G43010/AT3G28210/AT3G52400/AT3G56400/AT3G56710/AT3G57240/AT3G60420/AT5G27320/AT5G27520/AT5G26920/AT5G10380/AT5G35735/AT4G14365…	49	CARHR010310/CARHR015460/CARHR019190/CARHR019780/CARHR019890/CARHR020190/CARHR033050/CARHR061300/CARHR068010/CARHR068270/CARHR068370/CARHR069650/CARHR072090/CARHR073630/CARHR079440/CARHR096120/CARHR105210/CARHR107400/CARHR109270/CARHR116730/CARHR120050/CARHR120160/CARHR122970/CARHR123570/CARHR133160/CARHR135330/CARHR135840/CARHR138070/CARHR149860/CARHR162170/CARHR166530/CARHR166850/CARHR167450/CAR…
GO:0009867	jasmonic acid mediated signaling pathway	43/796	257/14134	1.06726e-10	4.77802e-09	AT1G10210/AT1G14920/AT1G18570/AT1G19180/AT1G19300/AT1G19670/AT1G33590/AT1G68520/AT1G70700/AT1G74710/AT1G74950/AT1G75040/AT1G76110/AT1G78600/AT1G80840/AT3G05120/AT3G20410/AT3G23240/AT2G14610/AT2G17290/AT2G25000/AT2G26530/AT2G27500/AT2G29650/AT2G38470/AT2G40750/AT2G43010/AT3G28210/AT3G52400/AT3G56400/AT3G57240/AT5G47220/AT5G27320/AT5G27520/AT5G26920/AT5G10380/AT5G05600/AT4G14365/AT4G23810/AT5G55450…	43	CARHR010310/CARHR015460/CARHR019190/CARHR019780/CARHR019890/CARHR020190/CARHR033050/CARHR061300/CARHR063960/CARHR068010/CARHR068270/CARHR068370/CARHR069650/CARHR072090/CARHR073630/CARHR079440/CARHR096120/CARHR099190/CARHR105210/CARHR107400/CARHR116730/CARHR120050/CARHR120160/CARHR122970/CARHR133160/CARHR135840/CARHR138070/CARHR149860/CARHR162170/CARHR166530/CARHR167450/CARHR174140/CARHR185920/CAR…
GO:0071395	cellular response to jasmonic acid stimulus	43/796	257/14134	1.06726e-10	4.77802e-09	AT1G10210/AT1G14920/AT1G18570/AT1G19180/AT1G19300/AT1G19670/AT1G33590/AT1G68520/AT1G70700/AT1G74710/AT1G74950/AT1G75040/AT1G76110/AT1G78600/AT1G80840/AT3G05120/AT3G20410/AT3G23240/AT2G14610/AT2G17290/AT2G25000/AT2G26530/AT2G27500/AT2G29650/AT2G38470/AT2G40750/AT2G43010/AT3G28210/AT3G52400/AT3G56400/AT3G57240/AT5G47220/AT5G27320/AT5G27520/AT5G26920/AT5G10380/AT5G05600/AT4G14365/AT4G23810/AT5G55450…	43	CARHR010310/CARHR015460/CARHR019190/CARHR019780/CARHR019890/CARHR020190/CARHR033050/CARHR061300/CARHR063960/CARHR068010/CARHR068270/CARHR068370/CARHR069650/CARHR072090/CARHR073630/CARHR079440/CARHR096120/CARHR099190/CARHR105210/CARHR107400/CARHR116730/CARHR120050/CARHR120160/CARHR122970/CARHR133160/CARHR135840/CARHR138070/CARHR149860/CARHR162170/CARHR166530/CARHR167450/CARHR174140/CARHR185920/CAR…
GO:0050832	defense response to fungus	47/796	303/14134	2.07244e-10	8.93452e-09	AT1G02920/AT1G12200/AT1G18570/AT1G19180/AT1G19670/AT1G50740/AT1G74710/AT1G75040/AT1G80840/AT3G16530/AT3G20410/AT2G14610/AT2G15890/AT2G17290/AT2G18690/AT2G25000/AT2G29650/AT2G37940/AT2G38470/AT2G38870/AT2G39210/AT2G40750/AT2G42530/AT2G43510/AT3G52400/AT3G56400/AT3G56710/AT3G57240/AT3G57550/AT5G26920/AT5G25110/AT5G20230/AT5G40990/AT4G14365/AT4G21390/AT4G23810/AT4G30650/AT4G31800/AT4G01700/AT4G12480…	47	CARHR002270/CARHR012510/CARHR019190/CARHR019780/CARHR020190/CARHR040840/CARHR068010/CARHR068370/CARHR073630/CARHR090330/CARHR096120/CARHR105210/CARHR106220/CARHR107400/CARHR109270/CARHR116730/CARHR122970/CARHR132490/CARHR133160/CARHR133600/CARHR133970/CARHR135840/CARHR137650/CARHR138610/CARHR162170/CARHR166530/CARHR166850/CARHR167450/CARHR167780/CARHR186650/CARHR188380/CARHR192600/CARHR213390/CAR…
GO:0035690	cellular response to drug	51/796	347/14134	2.53256e-10	1.05282e-08	AT1G10210/AT1G14920/AT1G18570/AT1G19180/AT1G19300/AT1G19670/AT1G33590/AT1G68520/AT1G74710/AT1G74950/AT1G75040/AT1G76110/AT1G78600/AT1G80840/AT3G05120/AT3G20410/AT2G14610/AT2G17290/AT2G18690/AT2G25000/AT2G26530/AT2G27500/AT2G29650/AT2G30250/AT2G33580/AT2G38470/AT2G40270/AT2G40750/AT2G43010/AT3G28210/AT3G52400/AT3G56400/AT3G56710/AT3G57240/AT3G60420/AT5G27320/AT5G27520/AT5G26920/AT5G10380/AT5G35735…	51	CARHR010310/CARHR015460/CARHR019190/CARHR019780/CARHR019890/CARHR020190/CARHR033050/CARHR061300/CARHR068010/CARHR068270/CARHR068370/CARHR069650/CARHR072090/CARHR073630/CARHR079440/CARHR096120/CARHR105210/CARHR107400/CARHR109270/CARHR116730/CARHR120050/CARHR120160/CARHR122970/CARHR123570/CARHR127600/CARHR133160/CARHR135330/CARHR135840/CARHR138070/CARHR149860/CARHR162170/CARHR166530/CARHR166850/CAR…
GO:0009814	defense response, incompatible interaction	62/796	470/14134	2.76987e-10	1.11177e-08	AT1G02920/AT1G08930/AT1G10210/AT1G18570/AT1G19180/AT1G19670/AT1G24150/AT1G25275/AT1G30900/AT1G33590/AT1G34750/AT1G35710/AT1G44350/AT1G68520/AT1G70530/AT1G74710/AT1G75040/AT1G76110/AT1G78600/AT1G80840/AT3G20410/AT2G14610/AT2G17290/AT2G18660/AT2G25000/AT2G29650/AT2G30250/AT2G38470/AT2G39210/AT2G40270/AT2G40750/AT2G43010/AT2G46400/AT3G52400/AT3G56400/AT3G56710/AT3G57240/AT3G60420/AT5G27420/AT5G26920…	62	CARHR002270/CARHR008840/CARHR010310/CARHR019190/CARHR019780/CARHR020190/CARHR024530/CARHR026260/CARHR030390/CARHR033050/CARHR033980/CARHR034540/CARHR035910/CARHR061300/CARHR063740/CARHR068010/CARHR068370/CARHR069650/CARHR072090/CARHR073630/CARHR096120/CARHR105210/CARHR107400/CARHR109250/CARHR116730/CARHR122970/CARHR123570/CARHR133160/CARHR133970/CARHR135330/CARHR135840/CARHR138070/CARHR141680/CAR…
GO:0071407	cellular response to organic cyclic compound	51/796	349/14134	3.11992e-10	1.21053e-08	AT1G10210/AT1G14920/AT1G18570/AT1G19180/AT1G19300/AT1G19670/AT1G33590/AT1G68520/AT1G74710/AT1G74950/AT1G75040/AT1G76110/AT1G78600/AT1G80840/AT3G05120/AT3G20410/AT2G14610/AT2G17290/AT2G18690/AT2G25000/AT2G26530/AT2G27500/AT2G29650/AT2G30250/AT2G38470/AT2G40270/AT2G40750/AT2G43010/AT2G44080/AT3G28210/AT3G52400/AT3G56400/AT3G56710/AT3G57240/AT3G60420/AT5G27320/AT5G27520/AT5G26920/AT5G10380/AT5G35735…	51	CARHR010310/CARHR015460/CARHR019190/CARHR019780/CARHR019890/CARHR020190/CARHR033050/CARHR061300/CARHR068010/CARHR068270/CARHR068370/CARHR069650/CARHR072090/CARHR073630/CARHR079440/CARHR096120/CARHR105210/CARHR107400/CARHR109270/CARHR116730/CARHR120050/CARHR120160/CARHR122970/CARHR123570/CARHR133160/CARHR135330/CARHR135840/CARHR138070/CARHR139250/CARHR149860/CARHR162170/CARHR166530/CARHR166850/CAR…
GO:0009723	response to ethylene	46/796	306/14134	9.2865e-10	3.48693e-08	AT1G01060/AT1G04310/AT1G07260/AT1G10210/AT1G14920/AT1G18330/AT1G18570/AT1G19180/AT1G25560/AT1G54100/AT1G64710/AT1G63840/AT1G72520/AT1G74950/AT1G76600/AT1G80840/AT3G05120/AT3G20410/AT3G23240/AT2G17290/AT2G20900/AT2G27310/AT2G37940/AT2G46830/AT3G28210/AT3G52400/AT5G47730/AT5G47220/AT5G44990/AT5G27320/AT5G27420/AT5G27520/AT5G25930/AT5G07580/AT5G40990/AT4G15430/AT4G29780/AT4G34390/AT4G01280/AT4G01870…	46	CARHR001420/CARHR003640/CARHR006980/CARHR010310/CARHR015460/CARHR018900/CARHR019190/CARHR019780/CARHR025890/CARHR044440/CARHR046190/CARHR047330/CARHR065460/CARHR068270/CARHR070160/CARHR073630/CARHR079440/CARHR096120/CARHR099190/CARHR107400/CARHR111630/CARHR119880/CARHR132490/CARHR142180/CARHR149860/CARHR162170/CARHR173590/CARHR174140/CARHR177730/CARHR185920/CARHR186030/CARHR186090/CARHR187510/CAR…
GO:0009414	response to water deprivation	52/796	376/14134	1.53457e-09	5.582e-08	AT1G01250/AT1G08930/AT1G11210/AT1G19180/AT1G20450/AT1G29670/AT1G46768/AT1G54100/AT1G64660/AT1G63840/AT1G73480/AT1G74920/AT1G74950/AT3G11410/AT3G12490/AT2G14610/AT2G17290/AT2G21620/AT2G21660/AT2G26650/AT2G27310/AT2G29650/AT2G36830/AT2G38470/AT2G38750/AT2G39800/AT2G42530/AT3G25760/AT3G28210/AT3G46630/AT3G46970/AT3G50260/AT3G52400/AT3G53420/AT3G61430/AT3G61890/AT5G27420/AT5G27520/AT5G26340/AT4G18890…	52	CARHR001210/CARHR008840/CARHR011440/CARHR019780/CARHR020900/CARHR029020/CARHR036620/CARHR044440/CARHR046230/CARHR047330/CARHR066510/CARHR068240/CARHR068270/CARHR085960/CARHR086990/CARHR105210/CARHR107400/CARHR112610/CARHR112650/CARHR118540/CARHR119880/CARHR122970/CARHR131280/CARHR133160/CARHR133440/CARHR134680/CARHR137650/CARHR146670/CARHR149860/CARHR155180/CARHR155610/CARHR159610/CARHR162170/CAR…
GO:0080167	response to karrikin	26/796	119/14134	1.76301e-09	6.21863e-08	AT1G01300/AT1G25275/AT1G33590/AT1G60090/AT1G74670/AT3G02910/AT3G13790/AT3G17609/AT3G19450/AT3G21560/AT3G44450/AT2G39980/AT2G41040/AT3G52740/AT3G57520/AT2G23910/AT5G25460/AT5G20250/AT5G18470/AT5G11260/AT5G08640/AT5G06980/AT5G05600/AT4G33150/AT4G02940/AT5G66920	26	CARHR001150/CARHR026260/CARHR033050/CARHR052700/CARHR067960/CARHR076940/CARHR088560/CARHR092920/CARHR094880/CARHR097510/CARHR104470/CARHR134930/CARHR136150/CARHR162610/CARHR167740/CARHR184880/CARHR187990/CARHR192580/CARHR194550/CARHR202000/CARHR204340/CARHR206160/CARHR207680/CARHR241180/CARHR251310/CARHR280770
GO:0009415	response to water	52/796	379/14134	2.03478e-09	6.96612e-08	AT1G01250/AT1G08930/AT1G11210/AT1G19180/AT1G20450/AT1G29670/AT1G46768/AT1G54100/AT1G64660/AT1G63840/AT1G73480/AT1G74920/AT1G74950/AT3G11410/AT3G12490/AT2G14610/AT2G17290/AT2G21620/AT2G21660/AT2G26650/AT2G27310/AT2G29650/AT2G36830/AT2G38470/AT2G38750/AT2G39800/AT2G42530/AT3G25760/AT3G28210/AT3G46630/AT3G46970/AT3G50260/AT3G52400/AT3G53420/AT3G61430/AT3G61890/AT5G27420/AT5G27520/AT5G26340/AT4G18890…	52	CARHR001210/CARHR008840/CARHR011440/CARHR019780/CARHR020900/CARHR029020/CARHR036620/CARHR044440/CARHR046230/CARHR047330/CARHR066510/CARHR068240/CARHR068270/CARHR085960/CARHR086990/CARHR105210/CARHR107400/CARHR112610/CARHR112650/CARHR118540/CARHR119880/CARHR122970/CARHR131280/CARHR133160/CARHR133440/CARHR134680/CARHR137650/CARHR146670/CARHR149860/CARHR155180/CARHR155610/CARHR159610/CARHR162170/CAR…
GO:0002679	respiratory burst involved in defense response	24/796	112/14134	1.11541e-08	3.70953e-07	AT1G26420/AT1G62300/AT1G74710/AT1G75040/AT1G76600/AT1G80840/AT3G13790/AT2G27310/AT2G38470/AT2G39650/AT3G50260/AT3G52400/AT3G54420/AT3G56400/AT5G47220/AT5G27420/AT5G25930/AT4G14365/AT4G21390/AT4G22530/AT4G31550/AT4G01250/AT5G61560/AT5G64120	24	CARHR025530/CARHR049820/CARHR068010/CARHR068370/CARHR070160/CARHR073630/CARHR088560/CARHR119880/CARHR133160/CARHR134490/CARHR159610/CARHR162170/CARHR164320/CARHR166530/CARHR174140/CARHR186030/CARHR187510/CARHR220580/CARHR227990/CARHR229420/CARHR239430/CARHR249050/CARHR275330/CARHR278030
GO:1901617	organic hydroxy compound biosynthetic process	59/796	490/14134	2.39447e-08	7.74213e-07	AT1G07420/AT1G18570/AT1G24150/AT1G24170/AT1G29700/AT1G30900/AT1G31820/AT1G32900/AT1G67080/AT1G74710/AT1G75040/AT1G80840/AT3G01990/AT3G12320/AT3G16460/AT2G04780/AT2G06850/AT2G14610/AT2G15020/AT2G25000/AT2G24540/AT2G29650/AT2G31380/AT2G38470/AT2G40750/AT2G45990/AT2G46400/AT2G46830/AT3G52400/AT3G56290/AT3G56400/AT3G56710/AT3G57240/AT3G60420/AT5G47720/AT5G42750/AT5G26920/AT5G24120/AT5G15950/AT5G06980…	59	CARHR007160/CARHR019190/CARHR024530/CARHR024550/CARHR029050/CARHR030390/CARHR031160/CARHR032230/CARHR059530/CARHR068010/CARHR068370/CARHR073630/CARHR074960/CARHR086860/CARHR091670/CARHR102750/CARHR103890/CARHR105210/CARHR105450/CARHR116730/CARHR117500/CARHR122970/CARHR125010/CARHR133160/CARHR135840/CARHR141260/CARHR141680/CARHR142180/CARHR162170/CARHR166450/CARHR166530/CARHR166850/CARHR167450/CAR…
GO:2000377	regulation of reactive oxygen species metabolic process	30/796	180/14134	7.909e-08	2.48813e-06	AT1G10210/AT1G14920/AT1G18570/AT1G19670/AT1G33590/AT1G67080/AT1G68520/AT1G74710/AT1G75040/AT1G76110/AT1G78600/AT1G80840/AT2G14610/AT2G25000/AT2G29650/AT2G38470/AT2G40750/AT2G43010/AT2G48070/AT3G52400/AT3G56400/AT3G56710/AT3G57240/AT5G26920/AT5G14920/AT5G10380/AT4G14365/AT4G23810/AT4G27450/AT5G55450	30	CARHR010310/CARHR015460/CARHR019190/CARHR020190/CARHR033050/CARHR059530/CARHR061300/CARHR068010/CARHR068370/CARHR069650/CARHR072090/CARHR073630/CARHR105210/CARHR116730/CARHR122970/CARHR133160/CARHR135840/CARHR138070/CARHR143460/CARHR162170/CARHR166530/CARHR166850/CARHR167450/CARHR186650/CARHR198420/CARHR202920/CARHR220580/CARHR231200/CARHR235130/CARHR268760
GO:0015698	inorganic anion transport	31/796	192/14134	1.01678e-07	3.11455e-06	AT1G13110/AT1G14040/AT1G16390/AT1G35350/AT1G25550/AT1G32450/AT1G52200/AT1G73260/AT3G13790/AT3G16460/AT3G21510/AT2G22470/AT2G26650/AT2G29650/AT2G44380/AT3G27170/AT3G49940/AT3G54420/AT5G45480/AT5G14570/AT5G14120/AT5G10180/AT4G20110/AT4G01720/AT4G01700/AT4G12390/AT4G10380/AT5G50200/AT5G53250/AT5G64120/AT4G15610	31	CARHR013480/CARHR014420/CARHR016860/CARHR025230/CARHR025900/CARHR031900/CARHR042340/CARHR066270/CARHR088560/CARHR091670/CARHR097440/CARHR113660/CARHR118540/CARHR122970/CARHR139550/CARHR148370/CARHR159020/CARHR164320/CARHR176550/CARHR198750/CARHR199220/CARHR203110/CARHR226950/CARHR249960/CARHR249970/CARHR253810/CARHR256270/CARHR258420/CARHR266300/CARHR278030/CARHR290010
GO:0009813	flavonoid biosynthetic process	30/796	187/14134	1.88534e-07	5.627e-06	AT1G13110/AT1G17745/AT1G19960/AT1G50740/AT1G75040/AT1G78600/AT3G01550/AT3G21560/AT3G24190/AT2G26170/AT2G24540/AT2G37970/AT2G40270/AT3G52400/AT3G52740/AT3G56240/AT2G23910/AT5G15950/AT5G13930/AT5G11260/AT5G08640/AT5G07990/AT5G04080/AT5G35735/AT4G15480/AT4G25300/AT4G37760/AT4G38960/AT4G04330/AT5G65870	30	CARHR013480/CARHR018350/CARHR020440/CARHR040840/CARHR068370/CARHR072090/CARHR075370/CARHR097510/CARHR100010/CARHR114940/CARHR117500/CARHR132520/CARHR135330/CARHR162170/CARHR162610/CARHR166400/CARHR184880/CARHR197350/CARHR199500/CARHR202000/CARHR204340/CARHR205200/CARHR209180/CARHR216840/CARHR222250/CARHR232710/CARHR246150/CARHR247810/CARHR253150/CARHR279870
GO:0009828	plant-type cell wall loosening	9/796	19/14134	3.019e-07	8.76726e-06	AT1G26770/AT1G69530/AT2G37640/AT2G39700/AT2G40610/AT2G03090/AT3G45970/AT4G17030/AT4G28250	9	CARHR025170/CARHR062490/CARHR131940/CARHR134530/CARHR135720/CARHR145440/CARHR154330/CARHR223590/CARHR235960
GO:0010310	regulation of hydrogen peroxide metabolic process	27/796	161/14134	3.08812e-07	8.76726e-06	AT1G10210/AT1G18570/AT1G19670/AT1G33590/AT1G68520/AT1G74710/AT1G75040/AT1G76110/AT1G78600/AT1G80840/AT2G14610/AT2G25000/AT2G29650/AT2G38470/AT2G40750/AT2G43010/AT2G48070/AT3G52400/AT3G56400/AT3G56710/AT3G57240/AT5G26920/AT5G10380/AT4G14365/AT4G23810/AT4G27450/AT5G55450	27	CARHR010310/CARHR019190/CARHR020190/CARHR033050/CARHR061300/CARHR068010/CARHR068370/CARHR069650/CARHR072090/CARHR073630/CARHR105210/CARHR116730/CARHR122970/CARHR133160/CARHR135840/CARHR138070/CARHR143460/CARHR162170/CARHR166530/CARHR166850/CARHR167450/CARHR186650/CARHR202920/CARHR220580/CARHR231200/CARHR235130/CARHR268760
GO:0006820	anion transport	55/796	478/14134	3.28254e-07	9.09731e-06	AT1G13110/AT1G14040/AT1G16390/AT1G35350/AT1G25550/AT1G32450/AT1G44800/AT1G52200/AT1G62300/AT3G43270/AT1G65730/AT1G73260/AT1G76930/AT3G01550/AT3G05500/AT3G13790/AT3G16460/AT3G21510/AT3G21700/AT2G17290/AT2G22470/AT2G26650/AT2G29650/AT2G38870/AT2G39210/AT2G44380/AT3G27170/AT3G49940/AT3G52400/AT3G54420/AT3G56200/AT5G45480/AT5G27520/AT5G26340/AT5G14570/AT5G14120/AT5G10180/AT4G20110/AT4G21120/AT4G01720…	55	CARHR013480/CARHR014420/CARHR016860/CARHR025230/CARHR025900/CARHR031900/CARHR036060/CARHR042340/CARHR049820/CARHR054440/CARHR057590/CARHR066270/CARHR070430/CARHR075370/CARHR079890/CARHR088560/CARHR091670/CARHR097440/CARHR097640/CARHR107400/CARHR113660/CARHR118540/CARHR122970/CARHR133600/CARHR133970/CARHR139550/CARHR148370/CARHR159020/CARHR162170/CARHR164320/CARHR166350/CARHR176550/CARHR186090/CAR…
GO:0009310	amine catabolic process	21/796	106/14134	3.74593e-07	9.90968e-06	AT1G08930/AT1G13110/AT1G17745/AT1G19300/AT1G32450/AT1G49500/AT1G52200/AT1G65840/AT1G68440/AT1G75750/AT3G13520/AT3G13650/AT3G22850/AT2G18690/AT2G36830/AT3G56240/AT5G45480/AT4G15440/AT4G36670/AT4G39950/AT4G39940	21	CARHR008840/CARHR013480/CARHR018350/CARHR019890/CARHR031900/CARHR039520/CARHR042340/CARHR057700/CARHR061220/CARHR069150/CARHR088190/CARHR088330/CARHR098740/CARHR109270/CARHR131280/CARHR166400/CARHR176550/CARHR222200/CARHR245020/CARHR246750/CARHR246760
GO:0042402	cellular biogenic amine catabolic process	21/796	106/14134	3.74593e-07	9.90968e-06	AT1G08930/AT1G13110/AT1G17745/AT1G19300/AT1G32450/AT1G49500/AT1G52200/AT1G65840/AT1G68440/AT1G75750/AT3G13520/AT3G13650/AT3G22850/AT2G18690/AT2G36830/AT3G56240/AT5G45480/AT4G15440/AT4G36670/AT4G39950/AT4G39940	21	CARHR008840/CARHR013480/CARHR018350/CARHR019890/CARHR031900/CARHR039520/CARHR042340/CARHR057700/CARHR061220/CARHR069150/CARHR088190/CARHR088330/CARHR098740/CARHR109270/CARHR131280/CARHR166400/CARHR176550/CARHR222200/CARHR245020/CARHR246750/CARHR246760
GO:0042430	indole-containing compound metabolic process	23/796	126/14134	4.93968e-07	1.27773e-05	AT1G08930/AT1G13110/AT1G17745/AT1G18570/AT1G19300/AT1G21120/AT1G49500/AT1G52200/AT1G74090/AT1G75750/AT2G18690/AT2G38470/AT3G56400/AT5G45480/AT5G44020/AT5G27520/AT5G10180/AT4G15440/AT4G36670/AT4G39950/AT4G39940/AT5G57220/AT5G60890	23	CARHR008840/CARHR013480/CARHR018350/CARHR019190/CARHR019890/CARHR021580/CARHR039520/CARHR042340/CARHR067250/CARHR069150/CARHR109270/CARHR133160/CARHR166530/CARHR176550/CARHR179270/CARHR186090/CARHR203110/CARHR222200/CARHR245020/CARHR246750/CARHR246760/CARHR271010/CARHR274570
GO:0015706	nitrate transport	26/796	156/14134	5.77153e-07	1.46045e-05	AT1G13110/AT1G16390/AT1G25550/AT1G32450/AT1G52200/AT1G73260/AT3G13790/AT3G16460/AT2G22470/AT2G26650/AT2G29650/AT2G44380/AT3G49940/AT3G54420/AT5G45480/AT5G14570/AT5G14120/AT4G20110/AT4G01720/AT4G01700/AT4G12390/AT4G10380/AT5G50200/AT5G53250/AT5G64120/AT4G15610	26	CARHR013480/CARHR016860/CARHR025900/CARHR031900/CARHR042340/CARHR066270/CARHR088560/CARHR091670/CARHR113660/CARHR118540/CARHR122970/CARHR139550/CARHR159020/CARHR164320/CARHR176550/CARHR198750/CARHR199220/CARHR226950/CARHR249960/CARHR249970/CARHR253810/CARHR256270/CARHR258420/CARHR266300/CARHR278030/CARHR290010
GO:0000165	MAPK cascade	30/796	198/14134	6.68752e-07	1.58863e-05	AT1G10210/AT1G18570/AT1G19180/AT1G19670/AT1G33590/AT1G35710/AT1G68520/AT1G74710/AT1G75040/AT1G76110/AT1G78600/AT1G80840/AT3G20410/AT2G14610/AT2G17290/AT2G25000/AT2G29650/AT2G38470/AT2G40750/AT2G43010/AT3G52400/AT3G56400/AT3G56710/AT3G57240/AT5G26920/AT5G10380/AT4G14365/AT4G23810/AT5G52750/AT5G55450	30	CARHR010310/CARHR019190/CARHR019780/CARHR020190/CARHR033050/CARHR034540/CARHR061300/CARHR068010/CARHR068370/CARHR069650/CARHR072090/CARHR073630/CARHR096120/CARHR105210/CARHR107400/CARHR116730/CARHR122970/CARHR133160/CARHR135840/CARHR138070/CARHR162170/CARHR166530/CARHR166850/CARHR167450/CARHR186650/CARHR202920/CARHR220580/CARHR231200/CARHR265710/CARHR268760
GO:0009744	response to sucrose	30/796	198/14134	6.68752e-07	1.58863e-05	AT1G03090/AT1G08630/AT1G10070/AT1G28330/AT1G30900/AT1G74670/AT3G15450/AT3G15630/AT3G21890/AT3G24190/AT2G24540/AT2G31380/AT2G37970/AT2G39570/AT3G47340/AT3G52740/AT3G61060/AT2G23910/AT5G21170/AT5G20250/AT5G16570/AT5G15950/AT5G13930/AT5G08640/AT5G07990/AT4G15480/AT4G33150/AT4G34390/AT4G35770/AT4G37760	30	CARHR002440/CARHR008540/CARHR010180/CARHR027820/CARHR030390/CARHR067960/CARHR090500/CARHR090720/CARHR097850/CARHR100010/CARHR117500/CARHR125010/CARHR132520/CARHR134440/CARHR155920/CARHR162610/CARHR171370/CARHR184880/CARHR191700/CARHR192580/CARHR196640/CARHR197350/CARHR199500/CARHR204340/CARHR205200/CARHR222250/CARHR241180/CARHR242380/CARHR244120/CARHR246150
GO:0023014	signal transduction by protein phosphorylation	30/796	198/14134	6.68752e-07	1.58863e-05	AT1G10210/AT1G18570/AT1G19180/AT1G19670/AT1G33590/AT1G35710/AT1G68520/AT1G74710/AT1G75040/AT1G76110/AT1G78600/AT1G80840/AT3G20410/AT2G14610/AT2G17290/AT2G25000/AT2G29650/AT2G38470/AT2G40750/AT2G43010/AT3G52400/AT3G56400/AT3G56710/AT3G57240/AT5G26920/AT5G10380/AT4G14365/AT4G23810/AT5G52750/AT5G55450	30	CARHR010310/CARHR019190/CARHR019780/CARHR020190/CARHR033050/CARHR034540/CARHR061300/CARHR068010/CARHR068370/CARHR069650/CARHR072090/CARHR073630/CARHR096120/CARHR105210/CARHR107400/CARHR116730/CARHR122970/CARHR133160/CARHR135840/CARHR138070/CARHR162170/CARHR166530/CARHR166850/CARHR167450/CARHR186650/CARHR202920/CARHR220580/CARHR231200/CARHR265710/CARHR268760
GO:0009269	response to desiccation	11/796	32/14134	7.31168e-07	1.70216e-05	AT1G20450/AT1G54100/AT2G21620/AT2G36830/AT2G39800/AT3G25760/AT3G53420/AT4G19120/AT4G24960/AT5G65730/AT3G45140	11	CARHR020900/CARHR044440/CARHR112610/CARHR131280/CARHR134680/CARHR146670/CARHR163320/CARHR226000/CARHR232360/CARHR279730/CARHR291400
GO:0034285	response to disaccharide	30/796	200/14134	8.31797e-07	1.89845e-05	AT1G03090/AT1G08630/AT1G10070/AT1G28330/AT1G30900/AT1G74670/AT3G15450/AT3G15630/AT3G21890/AT3G24190/AT2G24540/AT2G31380/AT2G37970/AT2G39570/AT3G47340/AT3G52740/AT3G61060/AT2G23910/AT5G21170/AT5G20250/AT5G16570/AT5G15950/AT5G13930/AT5G08640/AT5G07990/AT4G15480/AT4G33150/AT4G34390/AT4G35770/AT4G37760	30	CARHR002440/CARHR008540/CARHR010180/CARHR027820/CARHR030390/CARHR067960/CARHR090500/CARHR090720/CARHR097850/CARHR100010/CARHR117500/CARHR125010/CARHR132520/CARHR134440/CARHR155920/CARHR162610/CARHR171370/CARHR184880/CARHR191700/CARHR192580/CARHR196640/CARHR197350/CARHR199500/CARHR204340/CARHR205200/CARHR222250/CARHR241180/CARHR242380/CARHR244120/CARHR246150
GO:0009812	flavonoid metabolic process	31/796	211/14134	8.67526e-07	1.94192e-05	AT1G13110/AT1G17745/AT1G19960/AT1G50740/AT1G75040/AT1G78600/AT3G01550/AT3G21510/AT3G21560/AT3G24190/AT2G26170/AT2G24540/AT2G37970/AT2G40270/AT3G52400/AT3G52740/AT3G56240/AT2G23910/AT5G15950/AT5G13930/AT5G11260/AT5G08640/AT5G07990/AT5G04080/AT5G35735/AT4G15480/AT4G25300/AT4G37760/AT4G38960/AT4G04330/AT5G65870	31	CARHR013480/CARHR018350/CARHR020440/CARHR040840/CARHR068370/CARHR072090/CARHR075370/CARHR097440/CARHR097510/CARHR100010/CARHR114940/CARHR117500/CARHR132520/CARHR135330/CARHR162170/CARHR162610/CARHR166400/CARHR184880/CARHR197350/CARHR199500/CARHR202000/CARHR204340/CARHR205200/CARHR209180/CARHR216840/CARHR222250/CARHR232710/CARHR246150/CARHR247810/CARHR253150/CARHR279870
GO:0009862	systemic acquired resistance, salicylic acid mediated signaling pathway	32/796	222/14134	8.91765e-07	1.95852e-05	AT1G10210/AT1G18570/AT1G19180/AT1G19670/AT1G33590/AT1G68520/AT1G74710/AT1G75040/AT1G76110/AT1G78600/AT1G80840/AT3G20410/AT2G14610/AT2G17290/AT2G25000/AT2G29650/AT2G30250/AT2G38470/AT2G40270/AT2G40750/AT2G43010/AT3G52400/AT3G56400/AT3G56710/AT3G57240/AT5G26920/AT5G10380/AT5G35735/AT4G14365/AT4G23810/AT4G27450/AT5G55450	32	CARHR010310/CARHR019190/CARHR019780/CARHR020190/CARHR033050/CARHR061300/CARHR068010/CARHR068370/CARHR069650/CARHR072090/CARHR073630/CARHR096120/CARHR105210/CARHR107400/CARHR116730/CARHR122970/CARHR123570/CARHR133160/CARHR135330/CARHR135840/CARHR138070/CARHR162170/CARHR166530/CARHR166850/CARHR167450/CARHR186650/CARHR202920/CARHR216840/CARHR220580/CARHR231200/CARHR235130/CARHR268760
GO:0051193	regulation of cofactor metabolic process	28/796	181/14134	1.02503e-06	2.1835e-05	AT1G10210/AT1G18570/AT1G19670/AT1G33590/AT1G68520/AT1G74710/AT1G75040/AT1G76110/AT1G78600/AT1G80840/AT2G14610/AT2G25000/AT2G29650/AT2G38470/AT2G40750/AT2G43010/AT2G48070/AT3G52400/AT3G56400/AT3G56710/AT3G57240/AT5G26920/AT5G10380/AT4G14365/AT4G23810/AT4G27450/AT5G55450/AT5G56860	28	CARHR010310/CARHR019190/CARHR020190/CARHR033050/CARHR061300/CARHR068010/CARHR068370/CARHR069650/CARHR072090/CARHR073630/CARHR105210/CARHR116730/CARHR122970/CARHR133160/CARHR135840/CARHR138070/CARHR143460/CARHR162170/CARHR166530/CARHR166850/CARHR167450/CARHR186650/CARHR202920/CARHR220580/CARHR231200/CARHR235130/CARHR268760/CARHR270600
GO:0034976	response to endoplasmic reticulum stress	41/796	325/14134	1.03172e-06	2.1835e-05	AT1G19180/AT1G24140/AT1G30900/AT1G50740/AT1G74710/AT1G75040/AT1G80840/AT3G04710/AT3G12580/AT3G17609/AT3G20410/AT2G14610/AT2G17290/AT2G18660/AT2G39210/AT2G39650/AT2G02810/AT3G52400/AT3G57240/AT3G57550/AT5G49450/AT5G28770/AT5G27420/AT5G10380/AT5G02490/AT4G14365/AT4G22530/AT4G25340/AT4G26910/AT4G28390/AT4G29520/AT4G34390/AT4G35630/AT5G50460/AT5G50200/AT5G51440/AT5G55920/AT5G61560/AT5G63790/AT5G64000…	41	CARHR019780/CARHR024430/CARHR030390/CARHR040840/CARHR068010/CARHR068370/CARHR073630/CARHR078940/CARHR087080/CARHR092920/CARHR096120/CARHR105210/CARHR107400/CARHR109250/CARHR133970/CARHR134490/CARHR145250/CARHR162170/CARHR167450/CARHR167780/CARHR182100/CARHR185330/CARHR186030/CARHR202920/CARHR210890/CARHR220580/CARHR229420/CARHR232750/CARHR234520/CARHR236130/CARHR237350/CARHR242380/CARHR243980/CAR…
GO:0042435	indole-containing compound biosynthetic process	21/796	113/14134	1.13573e-06	2.3607e-05	AT1G08930/AT1G13110/AT1G17745/AT1G18570/AT1G19300/AT1G49500/AT1G52200/AT1G74090/AT1G75750/AT2G18690/AT2G38470/AT3G56400/AT5G45480/AT5G44020/AT5G10180/AT4G15440/AT4G36670/AT4G39950/AT4G39940/AT5G57220/AT5G60890	21	CARHR008840/CARHR013480/CARHR018350/CARHR019190/CARHR019890/CARHR039520/CARHR042340/CARHR067250/CARHR069150/CARHR109270/CARHR133160/CARHR166530/CARHR176550/CARHR179270/CARHR203110/CARHR222200/CARHR245020/CARHR246750/CARHR246760/CARHR271010/CARHR274570
GO:0009411	response to UV	32/796	225/14134	1.20462e-06	2.45995e-05	AT1G04040/AT1G04680/AT1G75040/AT1G75750/AT1G75780/AT3G12610/AT3G16370/AT3G17609/AT3G21560/AT3G21890/AT3G24190/AT3G25500/AT2G06850/AT2G21970/AT2G22880/AT2G24540/AT2G31380/AT2G37970/AT2G01180/AT2G02130/AT3G52740/AT2G23910/AT5G15950/AT5G13930/AT5G11260/AT5G08640/AT5G07990/AT4G15480/AT4G22010/AT4G37760/AT4G38960/AT4G03190	32	CARHR003390/CARHR004060/CARHR068370/CARHR069150/CARHR069200/CARHR087120/CARHR091590/CARHR092920/CARHR097510/CARHR097850/CARHR100010/CARHR101810/CARHR103890/CARHR113050/CARHR114200/CARHR117500/CARHR125010/CARHR132520/CARHR143720/CARHR144780/CARHR162610/CARHR184880/CARHR197350/CARHR199500/CARHR202000/CARHR204340/CARHR205200/CARHR222250/CARHR228820/CARHR246150/CARHR247810/CARHR251620
GO:0031348	negative regulation of defense response	34/796	249/14134	1.45472e-06	2.91948e-05	AT1G10210/AT1G18570/AT1G19180/AT1G19670/AT1G33590/AT1G68520/AT1G74710/AT1G75040/AT1G76110/AT1G78600/AT1G80840/AT3G09260/AT3G20410/AT2G14610/AT2G17290/AT2G25000/AT2G29650/AT2G30250/AT2G38470/AT2G40270/AT2G40750/AT2G43010/AT3G52400/AT3G56400/AT3G56710/AT3G57240/AT3G60420/AT5G26920/AT5G10380/AT5G35735/AT4G14365/AT4G23810/AT4G34390/AT5G55450	34	CARHR010310/CARHR019190/CARHR019780/CARHR020190/CARHR033050/CARHR061300/CARHR068010/CARHR068370/CARHR069650/CARHR072090/CARHR073630/CARHR083620/CARHR096120/CARHR105210/CARHR107400/CARHR116730/CARHR122970/CARHR123570/CARHR133160/CARHR135330/CARHR135840/CARHR138070/CARHR162170/CARHR166530/CARHR166850/CARHR167450/CARHR170740/CARHR186650/CARHR202920/CARHR216840/CARHR220580/CARHR231200/CARHR242380/CAR…
GO:0043069	negative regulation of programmed cell death	25/796	154/14134	1.56638e-06	3.09028e-05	AT1G10210/AT1G19180/AT1G74710/AT1G74950/AT1G75040/AT1G80840/AT3G20410/AT2G17290/AT2G18690/AT2G25000/AT2G30250/AT2G37940/AT2G38470/AT3G52400/AT3G56400/AT5G27520/AT5G26920/AT5G25930/AT4G14365/AT4G21120/AT4G21390/AT4G34390/AT4G12480/AT5G50200/AT5G64120	25	CARHR010310/CARHR019780/CARHR068010/CARHR068270/CARHR068370/CARHR073630/CARHR096120/CARHR107400/CARHR109270/CARHR116730/CARHR123570/CARHR132490/CARHR133160/CARHR162170/CARHR166530/CARHR186090/CARHR186650/CARHR187510/CARHR220580/CARHR227710/CARHR227990/CARHR242380/CARHR253710/CARHR258420/CARHR278030
GO:0060548	negative regulation of cell death	25/796	157/14134	2.25184e-06	4.34218e-05	AT1G10210/AT1G19180/AT1G74710/AT1G74950/AT1G75040/AT1G80840/AT3G20410/AT2G17290/AT2G18690/AT2G25000/AT2G30250/AT2G37940/AT2G38470/AT3G52400/AT3G56400/AT5G27520/AT5G26920/AT5G25930/AT4G14365/AT4G21120/AT4G21390/AT4G34390/AT4G12480/AT5G50200/AT5G64120	25	CARHR010310/CARHR019780/CARHR068010/CARHR068270/CARHR068370/CARHR073630/CARHR096120/CARHR107400/CARHR109270/CARHR116730/CARHR123570/CARHR132490/CARHR133160/CARHR162170/CARHR166530/CARHR186090/CARHR186650/CARHR187510/CARHR220580/CARHR227710/CARHR227990/CARHR242380/CARHR253710/CARHR258420/CARHR278030
GO:0042538	hyperosmotic salinity response	24/796	147/14134	2.27554e-06	4.34218e-05	AT1G14920/AT1G19180/AT1G63840/AT1G73480/AT1G74950/AT3G05120/AT3G11410/AT2G17290/AT2G27310/AT2G39800/AT3G28210/AT3G50260/AT3G52400/AT5G46050/AT5G43170/AT5G27320/AT5G27420/AT5G27520/AT4G18890/AT4G23600/AT4G24960/AT4G30650/AT4G34390/AT5G59310	24	CARHR015460/CARHR019780/CARHR047330/CARHR066510/CARHR068270/CARHR079440/CARHR085960/CARHR107400/CARHR119880/CARHR134680/CARHR149860/CARHR159610/CARHR162170/CARHR175880/CARHR180740/CARHR185920/CARHR186030/CARHR186090/CARHR225770/CARHR230970/CARHR232360/CARHR238530/CARHR242380/CARHR285680
GO:0044106	cellular amine metabolic process	24/796	150/14134	3.28156e-06	6.10231e-05	AT1G08930/AT1G09240/AT1G13110/AT1G17745/AT1G19300/AT1G32450/AT1G49500/AT1G52200/AT1G65840/AT1G68440/AT1G75750/AT3G13520/AT3G13650/AT3G22850/AT2G18690/AT2G36830/AT3G56240/AT5G45480/AT5G49450/AT4G15440/AT4G36670/AT4G39950/AT4G39940/AT5G60890	24	CARHR008840/CARHR009200/CARHR013480/CARHR018350/CARHR019890/CARHR031900/CARHR039520/CARHR042340/CARHR057700/CARHR061220/CARHR069150/CARHR088190/CARHR088330/CARHR098740/CARHR109270/CARHR131280/CARHR166400/CARHR176550/CARHR182100/CARHR222200/CARHR245020/CARHR246750/CARHR246760/CARHR274570
GO:0006576	cellular biogenic amine metabolic process	23/796	140/14134	3.3028e-06	6.10231e-05	AT1G08930/AT1G09240/AT1G13110/AT1G17745/AT1G19300/AT1G32450/AT1G49500/AT1G52200/AT1G65840/AT1G68440/AT1G75750/AT3G13520/AT3G13650/AT3G22850/AT2G18690/AT2G36830/AT3G56240/AT5G45480/AT4G15440/AT4G36670/AT4G39950/AT4G39940/AT5G60890	23	CARHR008840/CARHR009200/CARHR013480/CARHR018350/CARHR019890/CARHR031900/CARHR039520/CARHR042340/CARHR057700/CARHR061220/CARHR069150/CARHR088190/CARHR088330/CARHR098740/CARHR109270/CARHR131280/CARHR166400/CARHR176550/CARHR222200/CARHR245020/CARHR246750/CARHR246760/CARHR274570
GO:0042537	benzene-containing compound metabolic process	31/796	226/14134	3.81976e-06	6.94719e-05	AT1G18570/AT1G24150/AT1G30900/AT1G74710/AT1G75040/AT1G80840/AT2G14610/AT2G25000/AT2G28880/AT2G29650/AT2G38470/AT2G40750/AT2G46400/AT3G52400/AT3G56400/AT3G56710/AT3G57240/AT3G60420/AT5G26920/AT5G17860/AT5G02490/AT4G14365/AT4G22530/AT4G23690/AT4G23810/AT4G34390/AT4G12480/AT5G54860/AT5G55450/AT5G60950/AT4G37150	31	CARHR019190/CARHR024530/CARHR030390/CARHR068010/CARHR068370/CARHR073630/CARHR105210/CARHR116730/CARHR122030/CARHR122970/CARHR133160/CARHR135840/CARHR141680/CARHR162170/CARHR166530/CARHR166850/CARHR167450/CARHR170740/CARHR186650/CARHR195310/CARHR210890/CARHR220580/CARHR229420/CARHR231080/CARHR231200/CARHR242380/CARHR253710/CARHR268200/CARHR268760/CARHR274630/CARHR245360
GO:0010224	response to UV-B	18/796	96/14134	5.74846e-06	0.000102942	AT1G75040/AT3G17609/AT3G21890/AT3G24190/AT2G22880/AT2G24540/AT2G31380/AT2G37970/AT2G01180/AT3G52740/AT2G23910/AT5G15950/AT5G13930/AT5G11260/AT5G08640/AT5G07990/AT4G15480/AT4G37760	18	CARHR068370/CARHR092920/CARHR097850/CARHR100010/CARHR114200/CARHR117500/CARHR125010/CARHR132520/CARHR143720/CARHR162610/CARHR184880/CARHR197350/CARHR199500/CARHR202000/CARHR204340/CARHR205200/CARHR222250/CARHR246150
GO:0046189	phenol-containing compound biosynthetic process	27/796	187/14134	6.09411e-06	0.000107478	AT1G18570/AT1G24150/AT1G30900/AT1G74710/AT1G75040/AT1G80840/AT2G14610/AT2G25000/AT2G29650/AT2G38470/AT2G40750/AT2G46400/AT3G52400/AT3G56400/AT3G56710/AT3G57240/AT3G60420/AT5G26920/AT5G02490/AT4G14365/AT4G23690/AT4G23810/AT4G34390/AT4G12480/AT5G54860/AT5G55450/AT5G60950	27	CARHR019190/CARHR024530/CARHR030390/CARHR068010/CARHR068370/CARHR073630/CARHR105210/CARHR116730/CARHR122970/CARHR133160/CARHR135840/CARHR141680/CARHR162170/CARHR166530/CARHR166850/CARHR167450/CARHR170740/CARHR186650/CARHR210890/CARHR220580/CARHR231080/CARHR231200/CARHR242380/CARHR253710/CARHR268200/CARHR268760/CARHR274630
GO:0010167	response to nitrate	23/796	147/14134	7.67958e-06	0.000133418	AT1G13110/AT1G25550/AT1G32450/AT1G52200/AT1G73260/AT3G13790/AT3G16460/AT2G22470/AT2G26650/AT2G44380/AT3G49940/AT3G54420/AT5G45480/AT5G14120/AT4G20110/AT4G01720/AT4G01700/AT4G12390/AT4G10380/AT5G50200/AT5G53250/AT5G64120/AT4G15610	23	CARHR013480/CARHR025900/CARHR031900/CARHR042340/CARHR066270/CARHR088560/CARHR091670/CARHR113660/CARHR118540/CARHR139550/CARHR159020/CARHR164320/CARHR176550/CARHR199220/CARHR226950/CARHR249960/CARHR249970/CARHR253810/CARHR256270/CARHR258420/CARHR266300/CARHR278030/CARHR290010
GO:0009696	salicylic acid metabolic process	27/796	190/14134	8.23721e-06	0.000139713	AT1G18570/AT1G24150/AT1G30900/AT1G74710/AT1G75040/AT1G80840/AT2G14610/AT2G25000/AT2G29650/AT2G38470/AT2G40750/AT2G46400/AT3G52400/AT3G56400/AT3G56710/AT3G57240/AT3G60420/AT5G26920/AT5G02490/AT4G14365/AT4G23810/AT4G34390/AT4G12480/AT5G54860/AT5G55450/AT5G60950/AT4G37150	27	CARHR019190/CARHR024530/CARHR030390/CARHR068010/CARHR068370/CARHR073630/CARHR105210/CARHR116730/CARHR122970/CARHR133160/CARHR135840/CARHR141680/CARHR162170/CARHR166530/CARHR166850/CARHR167450/CARHR170740/CARHR186650/CARHR210890/CARHR220580/CARHR231200/CARHR242380/CARHR253710/CARHR268200/CARHR268760/CARHR274630/CARHR245360
GO:0018958	phenol-containing compound metabolic process	28/796	201/14134	8.28195e-06	0.000139713	AT1G18570/AT1G24150/AT1G30900/AT1G74710/AT1G75040/AT1G80840/AT2G14610/AT2G25000/AT2G29650/AT2G38470/AT2G40750/AT2G46400/AT3G52400/AT3G56400/AT3G56710/AT3G57240/AT3G60420/AT5G26920/AT5G02490/AT4G14365/AT4G23690/AT4G23810/AT4G34390/AT4G12480/AT5G54860/AT5G55450/AT5G60950/AT4G37150	28	CARHR019190/CARHR024530/CARHR030390/CARHR068010/CARHR068370/CARHR073630/CARHR105210/CARHR116730/CARHR122970/CARHR133160/CARHR135840/CARHR141680/CARHR162170/CARHR166530/CARHR166850/CARHR167450/CARHR170740/CARHR186650/CARHR210890/CARHR220580/CARHR231080/CARHR231200/CARHR242380/CARHR253710/CARHR268200/CARHR268760/CARHR274630/CARHR245360
GO:0009697	salicylic acid biosynthetic process	26/796	180/14134	8.95111e-06	0.000148844	AT1G18570/AT1G24150/AT1G30900/AT1G74710/AT1G75040/AT1G80840/AT2G14610/AT2G25000/AT2G29650/AT2G38470/AT2G40750/AT2G46400/AT3G52400/AT3G56400/AT3G56710/AT3G57240/AT3G60420/AT5G26920/AT5G02490/AT4G14365/AT4G23810/AT4G34390/AT4G12480/AT5G54860/AT5G55450/AT5G60950	26	CARHR019190/CARHR024530/CARHR030390/CARHR068010/CARHR068370/CARHR073630/CARHR105210/CARHR116730/CARHR122970/CARHR133160/CARHR135840/CARHR141680/CARHR162170/CARHR166530/CARHR166850/CARHR167450/CARHR170740/CARHR186650/CARHR210890/CARHR220580/CARHR231200/CARHR242380/CARHR253710/CARHR268200/CARHR268760/CARHR274630
GO:0044550	secondary metabolite biosynthetic process	34/796	272/14134	1.04544e-05	0.000171394	AT1G16410/AT1G18570/AT1G51340/AT1G61810/AT1G65840/AT1G67830/AT1G74090/AT1G75900/AT3G03190/AT3G13650/AT3G16250/AT3G16920/AT3G17390/AT3G19450/AT2G26170/AT2G37460/AT2G38470/AT3G52180/AT3G56240/AT3G56400/AT3G58990/AT5G44020/AT2G23910/AT5G14200/AT5G13930/AT5G10380/AT5G10180/AT4G23600/AT4G23690/AT4G39950/AT4G39940/AT4G12030/AT5G57220/AT5G60890	34	CARHR016870/CARHR019190/CARHR041410/CARHR050520/CARHR057700/CARHR060460/CARHR067250/CARHR069450/CARHR077210/CARHR088330/CARHR091450/CARHR092200/CARHR092710/CARHR094880/CARHR114940/CARHR132140/CARHR133160/CARHR161940/CARHR166400/CARHR166530/CARHR169370/CARHR179270/CARHR184880/CARHR199140/CARHR199500/CARHR202920/CARHR203110/CARHR230970/CARHR231080/CARHR246750/CARHR246760/CARHR254200/CARHR271010/CAR…
GO:0009595	detection of biotic stimulus	17/796	92/14134	1.27283e-05	0.000205775	AT1G18570/AT1G74710/AT1G75040/AT1G80840/AT2G14610/AT2G25000/AT2G29650/AT2G38470/AT2G40750/AT3G52400/AT3G56400/AT3G57240/AT5G26920/AT4G14365/AT4G23810/AT5G55450/AT5G61560	17	CARHR019190/CARHR068010/CARHR068370/CARHR073630/CARHR105210/CARHR116730/CARHR122970/CARHR133160/CARHR135840/CARHR162170/CARHR166530/CARHR167450/CARHR186650/CARHR220580/CARHR231200/CARHR268760/CARHR275330
GO:0072593	reactive oxygen species metabolic process	39/796	340/14134	1.84923e-05	0.000294864	AT1G10210/AT1G14920/AT1G18570/AT1G19670/AT1G33590/AT1G37130/AT1G67080/AT1G68520/AT1G74710/AT1G75040/AT1G76110/AT1G77760/AT1G78600/AT1G80840/AT3G13750/AT3G14130/AT3G16920/AT2G14610/AT2G25000/AT2G28200/AT2G29650/AT2G38470/AT2G40750/AT2G43010/AT2G48070/AT3G52400/AT3G56400/AT3G56710/AT3G57240/AT5G26920/AT5G14920/AT5G10380/AT4G14365/AT4G23810/AT4G25100/AT4G27450/AT4G33150/AT4G35090/AT5G55450	39	CARHR010310/CARHR015460/CARHR019190/CARHR020190/CARHR033050/CARHR034720/CARHR059530/CARHR061300/CARHR068010/CARHR068370/CARHR069650/CARHR071270/CARHR072090/CARHR073630/CARHR088480/CARHR088990/CARHR092200/CARHR105210/CARHR116730/CARHR121090/CARHR122970/CARHR133160/CARHR135840/CARHR138070/CARHR143460/CARHR162170/CARHR166530/CARHR166850/CARHR167450/CARHR186650/CARHR198420/CARHR202920/CARHR220580/CAR…
GO:0010264	myo-inositol hexakisphosphate biosynthetic process	13/796	60/14134	2.28271e-05	0.000354276	AT1G29700/AT1G32900/AT3G12320/AT2G15020/AT2G24540/AT2G31380/AT2G45990/AT2G46830/AT3G56290/AT5G24120/AT5G15950/AT5G06980/AT4G37760	13	CARHR029050/CARHR032230/CARHR086860/CARHR105450/CARHR117500/CARHR125010/CARHR141260/CARHR142180/CARHR166450/CARHR189460/CARHR197350/CARHR206160/CARHR246150
GO:0033517	myo-inositol hexakisphosphate metabolic process	13/796	60/14134	2.28271e-05	0.000354276	AT1G29700/AT1G32900/AT3G12320/AT2G15020/AT2G24540/AT2G31380/AT2G45990/AT2G46830/AT3G56290/AT5G24120/AT5G15950/AT5G06980/AT4G37760	13	CARHR029050/CARHR032230/CARHR086860/CARHR105450/CARHR117500/CARHR125010/CARHR141260/CARHR142180/CARHR166450/CARHR189460/CARHR197350/CARHR206160/CARHR246150
GO:0009063	cellular amino acid catabolic process	22/796	147/14134	2.46553e-05	0.000377616	AT1G03090/AT1G08630/AT1G08930/AT1G13110/AT1G17745/AT1G19300/AT1G49500/AT1G52200/AT1G64660/AT1G75750/AT2G18690/AT3G47340/AT5G45480/AT5G40850/AT4G15440/AT4G23600/AT4G33150/AT4G36670/AT4G39950/AT4G39940/AT5G38710/AT3G45140	22	CARHR002440/CARHR008540/CARHR008840/CARHR013480/CARHR018350/CARHR019890/CARHR039520/CARHR042340/CARHR046230/CARHR069150/CARHR109270/CARHR155920/CARHR176550/CARHR213670/CARHR222200/CARHR230970/CARHR241180/CARHR245020/CARHR246750/CARHR246760/CARHR288760/CARHR291400
GO:0032958	inositol phosphate biosynthetic process	13/796	61/14134	2.7534e-05	0.000416229	AT1G29700/AT1G32900/AT3G12320/AT2G15020/AT2G24540/AT2G31380/AT2G45990/AT2G46830/AT3G56290/AT5G24120/AT5G15950/AT5G06980/AT4G37760	13	CARHR029050/CARHR032230/CARHR086860/CARHR105450/CARHR117500/CARHR125010/CARHR141260/CARHR142180/CARHR166450/CARHR189460/CARHR197350/CARHR206160/CARHR246150
GO:0042742	defense response to bacterium	39/796	351/14134	3.80673e-05	0.000568081	AT1G02920/AT1G17745/AT1G18570/AT1G19180/AT1G19670/AT1G73260/AT1G74710/AT1G75040/AT1G80840/AT3G14130/AT2G14610/AT2G25000/AT2G29650/AT2G38470/AT2G40750/AT3G50260/AT3G52400/AT3G56400/AT3G56710/AT3G57240/AT5G47220/AT5G46050/AT5G27420/AT5G26920/AT5G20630/AT5G40990/AT4G14365/AT4G23810/AT4G31550/AT4G31800/AT4G39950/AT4G39940/AT4G38840/AT4G12480/AT5G52100/AT5G52640/AT5G55450/AT5G57220/AT5G64810	39	CARHR002270/CARHR018350/CARHR019190/CARHR019780/CARHR020190/CARHR066270/CARHR068010/CARHR068370/CARHR073630/CARHR088990/CARHR105210/CARHR116730/CARHR122970/CARHR133160/CARHR135840/CARHR159610/CARHR162170/CARHR166530/CARHR166850/CARHR167450/CARHR174140/CARHR175880/CARHR186030/CARHR186650/CARHR192180/CARHR213390/CARHR220580/CARHR231200/CARHR239430/CARHR239710/CARHR246750/CARHR246760/CARHR247900/CAR…
GO:0006972	hyperosmotic response	29/796	231/14134	4.24421e-05	0.000625349	AT1G14920/AT1G19180/AT1G63840/AT1G73480/AT1G74950/AT3G05120/AT3G11410/AT3G12490/AT2G17290/AT2G21660/AT2G27310/AT2G36830/AT2G39800/AT3G28210/AT3G50260/AT3G52400/AT3G53420/AT3G61430/AT5G46050/AT5G43170/AT5G27320/AT5G27420/AT5G27520/AT4G18890/AT4G23600/AT4G24960/AT4G30650/AT4G34390/AT5G59310	29	CARHR015460/CARHR019780/CARHR047330/CARHR066510/CARHR068270/CARHR079440/CARHR085960/CARHR086990/CARHR107400/CARHR112650/CARHR119880/CARHR131280/CARHR134680/CARHR149860/CARHR159610/CARHR162170/CARHR163320/CARHR171770/CARHR175880/CARHR180740/CARHR185920/CARHR186030/CARHR186090/CARHR225770/CARHR230970/CARHR232360/CARHR238530/CARHR242380/CARHR285680
GO:0017000	antibiotic biosynthetic process	31/796	255/14134	4.3728e-05	0.000636242	AT1G18570/AT1G24150/AT1G30900/AT1G74710/AT1G75040/AT1G80840/AT3G14130/AT3G16920/AT2G14610/AT2G25000/AT2G28200/AT2G29650/AT2G38470/AT2G40750/AT2G46400/AT2G48070/AT3G52400/AT3G56400/AT3G56710/AT3G57240/AT3G60420/AT5G26920/AT5G02490/AT4G14365/AT4G23810/AT4G33150/AT4G34390/AT4G12480/AT5G54860/AT5G55450/AT5G60950	31	CARHR019190/CARHR024530/CARHR030390/CARHR068010/CARHR068370/CARHR073630/CARHR088990/CARHR092200/CARHR105210/CARHR116730/CARHR121090/CARHR122970/CARHR133160/CARHR135840/CARHR141680/CARHR143460/CARHR162170/CARHR166530/CARHR166850/CARHR167450/CARHR170740/CARHR186650/CARHR210890/CARHR220580/CARHR231200/CARHR241180/CARHR242380/CARHR253710/CARHR268200/CARHR268760/CARHR274630
GO:0016999	antibiotic metabolic process	44/796	418/14134	4.6239e-05	0.000664471	AT1G10210/AT1G18570/AT1G19670/AT1G24150/AT1G30900/AT1G33590/AT1G67080/AT1G68520/AT1G74710/AT1G75040/AT1G76110/AT1G78600/AT1G80840/AT3G13750/AT3G14130/AT3G16920/AT2G14610/AT2G25000/AT2G28200/AT2G29650/AT2G38470/AT2G40750/AT2G43010/AT2G46400/AT2G48070/AT3G52400/AT3G56400/AT3G56710/AT3G57240/AT3G60420/AT5G26920/AT5G10380/AT5G02490/AT4G14365/AT4G23810/AT4G27450/AT4G33150/AT4G34390/AT4G35090/AT4G12480…	44	CARHR010310/CARHR019190/CARHR020190/CARHR024530/CARHR030390/CARHR033050/CARHR059530/CARHR061300/CARHR068010/CARHR068370/CARHR069650/CARHR072090/CARHR073630/CARHR088480/CARHR088990/CARHR092200/CARHR105210/CARHR116730/CARHR121090/CARHR122970/CARHR133160/CARHR135840/CARHR138070/CARHR141680/CARHR143460/CARHR162170/CARHR166530/CARHR166850/CARHR167450/CARHR170740/CARHR186650/CARHR202920/CARHR210890/CAR…
GO:0046173	polyol biosynthetic process	13/796	65/14134	5.58927e-05	0.000793404	AT1G29700/AT1G32900/AT3G12320/AT2G15020/AT2G24540/AT2G31380/AT2G45990/AT2G46830/AT3G56290/AT5G24120/AT5G15950/AT5G06980/AT4G37760	13	CARHR029050/CARHR032230/CARHR086860/CARHR105450/CARHR117500/CARHR125010/CARHR141260/CARHR142180/CARHR166450/CARHR189460/CARHR197350/CARHR206160/CARHR246150
GO:0009684	indoleacetic acid biosynthetic process	16/796	93/14134	5.67518e-05	0.000795893	AT1G08930/AT1G13110/AT1G17745/AT1G19300/AT1G49500/AT1G52200/AT1G74090/AT1G75750/AT2G18690/AT5G45480/AT5G44020/AT5G10180/AT4G15440/AT4G36670/AT4G39950/AT4G39940	16	CARHR008840/CARHR013480/CARHR018350/CARHR019890/CARHR039520/CARHR042340/CARHR067250/CARHR069150/CARHR109270/CARHR176550/CARHR179270/CARHR203110/CARHR222200/CARHR245020/CARHR246750/CARHR246760
GO:0006865	amino acid transport	28/796	224/14134	6.18241e-05	0.000856241	AT1G44800/AT1G52200/AT1G62300/AT3G43270/AT1G65730/AT1G76930/AT3G05500/AT3G13790/AT3G21700/AT2G17290/AT2G38870/AT2G39210/AT3G52400/AT3G54420/AT3G56200/AT5G26340/AT4G21120/AT4G01700/AT4G02330/AT4G12480/AT5G50200/AT5G55050/AT5G57685/AT5G61560/AT5G63850/AT5G65870/AT5G59480/AT4G15610	28	CARHR036060/CARHR042340/CARHR049820/CARHR054440/CARHR057590/CARHR070430/CARHR079890/CARHR088560/CARHR097640/CARHR107400/CARHR133600/CARHR133970/CARHR162170/CARHR164320/CARHR166350/CARHR187060/CARHR227710/CARHR249970/CARHR250520/CARHR253710/CARHR258420/CARHR268370/CARHR271440/CARHR275330/CARHR277750/CARHR279870/CARHR285850/CARHR290010
GO:0009850	auxin metabolic process	19/796	124/14134	6.25262e-05	0.000856241	AT1G08930/AT1G13110/AT1G17745/AT1G19300/AT1G44350/AT1G49500/AT1G52200/AT1G74090/AT1G75750/AT2G18690/AT2G43010/AT5G45480/AT5G44020/AT5G27520/AT5G10180/AT4G15440/AT4G36670/AT4G39950/AT4G39940	19	CARHR008840/CARHR013480/CARHR018350/CARHR019890/CARHR035910/CARHR039520/CARHR042340/CARHR067250/CARHR069150/CARHR109270/CARHR138070/CARHR176550/CARHR179270/CARHR186090/CARHR203110/CARHR222200/CARHR245020/CARHR246750/CARHR246760
GO:0009683	indoleacetic acid metabolic process	16/796	94/14134	6.48846e-05	0.000878206	AT1G08930/AT1G13110/AT1G17745/AT1G19300/AT1G49500/AT1G52200/AT1G74090/AT1G75750/AT2G18690/AT5G45480/AT5G44020/AT5G10180/AT4G15440/AT4G36670/AT4G39950/AT4G39940	16	CARHR008840/CARHR013480/CARHR018350/CARHR019890/CARHR039520/CARHR042340/CARHR067250/CARHR069150/CARHR109270/CARHR176550/CARHR179270/CARHR203110/CARHR222200/CARHR245020/CARHR246750/CARHR246760
GO:1901606	alpha-amino acid catabolic process	21/796	146/14134	6.79699e-05	0.000909391	AT1G03090/AT1G08630/AT1G08930/AT1G13110/AT1G17745/AT1G19300/AT1G49500/AT1G52200/AT1G64660/AT1G75750/AT2G18690/AT5G45480/AT5G40850/AT4G15440/AT4G23600/AT4G33150/AT4G36670/AT4G39950/AT4G39940/AT5G38710/AT3G45140	21	CARHR002440/CARHR008540/CARHR008840/CARHR013480/CARHR018350/CARHR019890/CARHR039520/CARHR042340/CARHR046230/CARHR069150/CARHR109270/CARHR176550/CARHR213670/CARHR222200/CARHR230970/CARHR241180/CARHR245020/CARHR246750/CARHR246760/CARHR288760/CARHR291400
GO:0009746	response to hexose	22/796	158/14134	7.57092e-05	0.000968412	AT1G03090/AT1G08630/AT1G10070/AT1G28330/AT1G30900/AT1G74670/AT3G15450/AT3G15630/AT2G39570/AT3G47340/AT3G53420/AT3G61060/AT3G61430/AT5G49450/AT5G28770/AT5G21170/AT5G20250/AT5G16570/AT4G33150/AT4G34390/AT4G35770/AT5G56860	22	CARHR002440/CARHR008540/CARHR010180/CARHR027820/CARHR030390/CARHR067960/CARHR090500/CARHR090720/CARHR134440/CARHR155920/CARHR163320/CARHR171370/CARHR171770/CARHR182100/CARHR185330/CARHR191700/CARHR192580/CARHR196640/CARHR241180/CARHR242380/CARHR244120/CARHR270600
GO:0016144	S-glycoside biosynthetic process	22/796	158/14134	7.57092e-05	0.000968412	AT1G16410/AT1G18570/AT1G51340/AT1G67830/AT1G74090/AT1G75900/AT3G03190/AT3G16250/AT2G37460/AT3G52180/AT3G56400/AT3G58990/AT5G44020/AT5G14200/AT5G10380/AT5G10180/AT4G23600/AT4G39950/AT4G39940/AT4G12030/AT5G57220/AT5G60890	22	CARHR016870/CARHR019190/CARHR041410/CARHR060460/CARHR067250/CARHR069450/CARHR077210/CARHR091450/CARHR132140/CARHR161940/CARHR166530/CARHR169370/CARHR179270/CARHR199140/CARHR202920/CARHR203110/CARHR230970/CARHR246750/CARHR246760/CARHR254200/CARHR271010/CARHR274570
GO:0019758	glycosinolate biosynthetic process	22/796	158/14134	7.57092e-05	0.000968412	AT1G16410/AT1G18570/AT1G51340/AT1G67830/AT1G74090/AT1G75900/AT3G03190/AT3G16250/AT2G37460/AT3G52180/AT3G56400/AT3G58990/AT5G44020/AT5G14200/AT5G10380/AT5G10180/AT4G23600/AT4G39950/AT4G39940/AT4G12030/AT5G57220/AT5G60890	22	CARHR016870/CARHR019190/CARHR041410/CARHR060460/CARHR067250/CARHR069450/CARHR077210/CARHR091450/CARHR132140/CARHR161940/CARHR166530/CARHR169370/CARHR179270/CARHR199140/CARHR202920/CARHR203110/CARHR230970/CARHR246750/CARHR246760/CARHR254200/CARHR271010/CARHR274570
GO:0019761	glucosinolate biosynthetic process	22/796	158/14134	7.57092e-05	0.000968412	AT1G16410/AT1G18570/AT1G51340/AT1G67830/AT1G74090/AT1G75900/AT3G03190/AT3G16250/AT2G37460/AT3G52180/AT3G56400/AT3G58990/AT5G44020/AT5G14200/AT5G10380/AT5G10180/AT4G23600/AT4G39950/AT4G39940/AT4G12030/AT5G57220/AT5G60890	22	CARHR016870/CARHR019190/CARHR041410/CARHR060460/CARHR067250/CARHR069450/CARHR077210/CARHR091450/CARHR132140/CARHR161940/CARHR166530/CARHR169370/CARHR179270/CARHR199140/CARHR202920/CARHR203110/CARHR230970/CARHR246750/CARHR246760/CARHR254200/CARHR271010/CARHR274570
GO:0009851	auxin biosynthetic process	17/796	106/14134	8.41129e-05	0.00106421	AT1G08930/AT1G13110/AT1G17745/AT1G19300/AT1G49500/AT1G52200/AT1G74090/AT1G75750/AT2G18690/AT2G43010/AT5G45480/AT5G44020/AT5G10180/AT4G15440/AT4G36670/AT4G39950/AT4G39940	17	CARHR008840/CARHR013480/CARHR018350/CARHR019890/CARHR039520/CARHR042340/CARHR067250/CARHR069150/CARHR109270/CARHR138070/CARHR176550/CARHR179270/CARHR203110/CARHR222200/CARHR245020/CARHR246750/CARHR246760
GO:0016143	S-glycoside metabolic process	24/796	182/14134	8.7795e-05	0.00107572	AT1G16410/AT1G18570/AT1G21120/AT1G51340/AT1G67830/AT1G74090/AT1G75900/AT1G77090/AT3G03190/AT3G16250/AT2G37460/AT3G52180/AT3G56400/AT3G58990/AT5G44020/AT5G14200/AT5G10380/AT5G10180/AT4G23600/AT4G39950/AT4G39940/AT4G12030/AT5G57220/AT5G60890	24	CARHR016870/CARHR019190/CARHR021580/CARHR041410/CARHR060460/CARHR067250/CARHR069450/CARHR070570/CARHR077210/CARHR091450/CARHR132140/CARHR161940/CARHR166530/CARHR169370/CARHR179270/CARHR199140/CARHR202920/CARHR203110/CARHR230970/CARHR246750/CARHR246760/CARHR254200/CARHR271010/CARHR274570
GO:0019757	glycosinolate metabolic process	24/796	182/14134	8.7795e-05	0.00107572	AT1G16410/AT1G18570/AT1G21120/AT1G51340/AT1G67830/AT1G74090/AT1G75900/AT1G77090/AT3G03190/AT3G16250/AT2G37460/AT3G52180/AT3G56400/AT3G58990/AT5G44020/AT5G14200/AT5G10380/AT5G10180/AT4G23600/AT4G39950/AT4G39940/AT4G12030/AT5G57220/AT5G60890	24	CARHR016870/CARHR019190/CARHR021580/CARHR041410/CARHR060460/CARHR067250/CARHR069450/CARHR070570/CARHR077210/CARHR091450/CARHR132140/CARHR161940/CARHR166530/CARHR169370/CARHR179270/CARHR199140/CARHR202920/CARHR203110/CARHR230970/CARHR246750/CARHR246760/CARHR254200/CARHR271010/CARHR274570
GO:0019760	glucosinolate metabolic process	24/796	182/14134	8.7795e-05	0.00107572	AT1G16410/AT1G18570/AT1G21120/AT1G51340/AT1G67830/AT1G74090/AT1G75900/AT1G77090/AT3G03190/AT3G16250/AT2G37460/AT3G52180/AT3G56400/AT3G58990/AT5G44020/AT5G14200/AT5G10380/AT5G10180/AT4G23600/AT4G39950/AT4G39940/AT4G12030/AT5G57220/AT5G60890	24	CARHR016870/CARHR019190/CARHR021580/CARHR041410/CARHR060460/CARHR067250/CARHR069450/CARHR070570/CARHR077210/CARHR091450/CARHR132140/CARHR161940/CARHR166530/CARHR169370/CARHR179270/CARHR199140/CARHR202920/CARHR203110/CARHR230970/CARHR246750/CARHR246760/CARHR254200/CARHR271010/CARHR274570
GO:0042743	hydrogen peroxide metabolic process	34/796	302/14134	9.09869e-05	0.0010847	AT1G10210/AT1G18570/AT1G19670/AT1G33590/AT1G67080/AT1G68520/AT1G74710/AT1G75040/AT1G76110/AT1G78600/AT1G80840/AT3G13750/AT3G14130/AT3G16920/AT2G14610/AT2G25000/AT2G28200/AT2G29650/AT2G38470/AT2G40750/AT2G43010/AT2G48070/AT3G52400/AT3G56400/AT3G56710/AT3G57240/AT5G26920/AT5G10380/AT4G14365/AT4G23810/AT4G27450/AT4G33150/AT4G35090/AT5G55450	34	CARHR010310/CARHR019190/CARHR020190/CARHR033050/CARHR059530/CARHR061300/CARHR068010/CARHR068370/CARHR069650/CARHR072090/CARHR073630/CARHR088480/CARHR088990/CARHR092200/CARHR105210/CARHR116730/CARHR121090/CARHR122970/CARHR133160/CARHR135840/CARHR138070/CARHR143460/CARHR162170/CARHR166530/CARHR166850/CARHR167450/CARHR186650/CARHR202920/CARHR220580/CARHR231200/CARHR235130/CARHR241180/CARHR243370/CAR…
GO:0006569	tryptophan catabolic process	13/796	68/14134	9.13231e-05	0.0010847	AT1G08930/AT1G13110/AT1G17745/AT1G19300/AT1G49500/AT1G52200/AT1G75750/AT2G18690/AT5G45480/AT4G15440/AT4G36670/AT4G39950/AT4G39940	13	CARHR008840/CARHR013480/CARHR018350/CARHR019890/CARHR039520/CARHR042340/CARHR069150/CARHR109270/CARHR176550/CARHR222200/CARHR245020/CARHR246750/CARHR246760
GO:0046218	indolalkylamine catabolic process	13/796	68/14134	9.13231e-05	0.0010847	AT1G08930/AT1G13110/AT1G17745/AT1G19300/AT1G49500/AT1G52200/AT1G75750/AT2G18690/AT5G45480/AT4G15440/AT4G36670/AT4G39950/AT4G39940	13	CARHR008840/CARHR013480/CARHR018350/CARHR019890/CARHR039520/CARHR042340/CARHR069150/CARHR109270/CARHR176550/CARHR222200/CARHR245020/CARHR246750/CARHR246760
GO:0009739	response to gibberellin	20/796	139/14134	0.000100015	0.00117063	AT1G01060/AT1G14920/AT1G18570/AT1G69530/AT1G74670/AT1G75750/AT3G05120/AT3G18050/AT2G04240/AT2G14900/AT2G36830/AT2G37640/AT2G46830/AT5G27320/AT5G14920/AT5G11260/AT4G15430/AT4G01280/AT5G56860/AT5G59780	20	CARHR001420/CARHR015460/CARHR019190/CARHR062490/CARHR067960/CARHR069150/CARHR079440/CARHR093370/CARHR102100/CARHR105390/CARHR131280/CARHR131940/CARHR142180/CARHR185920/CARHR198420/CARHR202000/CARHR222180/CARHR249030/CARHR270600/CARHR273360
GO:0034284	response to monosaccharide	22/796	161/14134	0.00010057	0.00117063	AT1G03090/AT1G08630/AT1G10070/AT1G28330/AT1G30900/AT1G74670/AT3G15450/AT3G15630/AT2G39570/AT3G47340/AT3G53420/AT3G61060/AT3G61430/AT5G49450/AT5G28770/AT5G21170/AT5G20250/AT5G16570/AT4G33150/AT4G34390/AT4G35770/AT5G56860	22	CARHR002440/CARHR008540/CARHR010180/CARHR027820/CARHR030390/CARHR067960/CARHR090500/CARHR090720/CARHR134440/CARHR155920/CARHR163320/CARHR171370/CARHR171770/CARHR182100/CARHR185330/CARHR191700/CARHR192580/CARHR196640/CARHR241180/CARHR242380/CARHR244120/CARHR270600
GO:0009825	multidimensional cell growth	16/796	98/14134	0.000108565	0.00125118	AT1G04040/AT1G04680/AT1G26770/AT1G70710/AT1G75750/AT1G75780/AT3G16370/AT3G25500/AT2G06850/AT2G37640/AT2G39700/AT2G40610/AT2G02130/AT2G03090/AT4G22010/AT4G03190	16	CARHR003390/CARHR004060/CARHR025170/CARHR063970/CARHR069150/CARHR069200/CARHR091590/CARHR101810/CARHR103890/CARHR131940/CARHR134530/CARHR135720/CARHR144780/CARHR145440/CARHR228820/CARHR251620
GO:0000160	phosphorelay signal transduction system	18/796	119/14134	0.000114762	0.00130963	AT1G04310/AT1G07260/AT1G10210/AT1G25560/AT1G54100/AT1G64710/AT1G72520/AT1G76600/AT1G80840/AT3G16360/AT3G21510/AT3G23240/AT2G27310/AT5G47220/AT5G07580/AT5G40990/AT4G29780/AT4G01280	18	CARHR003640/CARHR006980/CARHR010310/CARHR025890/CARHR044440/CARHR046190/CARHR065460/CARHR070160/CARHR073630/CARHR091570/CARHR097440/CARHR099190/CARHR119880/CARHR174140/CARHR205570/CARHR213390/CARHR237680/CARHR249030
GO:0042436	indole-containing compound catabolic process	13/796	70/14134	0.000124525	0.00140726	AT1G08930/AT1G13110/AT1G17745/AT1G19300/AT1G49500/AT1G52200/AT1G75750/AT2G18690/AT5G45480/AT4G15440/AT4G36670/AT4G39950/AT4G39940	13	CARHR008840/CARHR013480/CARHR018350/CARHR019890/CARHR039520/CARHR042340/CARHR069150/CARHR109270/CARHR176550/CARHR222200/CARHR245020/CARHR246750/CARHR246760
GO:0002237	response to molecule of bacterial origin	15/796	90/14134	0.000139241	0.00155843	AT1G03740/AT1G34750/AT1G80840/AT3G22060/AT2G25000/AT2G30250/AT2G40270/AT3G60420/AT5G26920/AT4G14365/AT4G26540/AT4G31800/AT4G03190/AT5G61560/AT1G47890	15	CARHR003070/CARHR033980/CARHR073630/CARHR097920/CARHR116730/CARHR123570/CARHR135330/CARHR170740/CARHR186650/CARHR220580/CARHR234120/CARHR239710/CARHR251620/CARHR275330/CARHR286630
GO:0015849	organic acid transport	29/796	248/14134	0.000152338	0.00167285	AT1G44800/AT1G52200/AT1G62300/AT3G43270/AT1G65730/AT1G76930/AT3G01550/AT3G05500/AT3G13790/AT3G21700/AT2G17290/AT2G38870/AT2G39210/AT3G52400/AT3G54420/AT3G56200/AT5G26340/AT4G21120/AT4G01700/AT4G02330/AT4G12480/AT5G50200/AT5G55050/AT5G57685/AT5G61560/AT5G63850/AT5G65870/AT5G59480/AT4G15610	29	CARHR036060/CARHR042340/CARHR049820/CARHR054440/CARHR057590/CARHR070430/CARHR075370/CARHR079890/CARHR088560/CARHR097640/CARHR107400/CARHR133600/CARHR133970/CARHR162170/CARHR164320/CARHR166350/CARHR187060/CARHR227710/CARHR249970/CARHR250520/CARHR253710/CARHR258420/CARHR268370/CARHR271440/CARHR275330/CARHR277750/CARHR279870/CARHR285850/CARHR290010
GO:0046942	carboxylic acid transport	29/796	248/14134	0.000152338	0.00167285	AT1G44800/AT1G52200/AT1G62300/AT3G43270/AT1G65730/AT1G76930/AT3G01550/AT3G05500/AT3G13790/AT3G21700/AT2G17290/AT2G38870/AT2G39210/AT3G52400/AT3G54420/AT3G56200/AT5G26340/AT4G21120/AT4G01700/AT4G02330/AT4G12480/AT5G50200/AT5G55050/AT5G57685/AT5G61560/AT5G63850/AT5G65870/AT5G59480/AT4G15610	29	CARHR036060/CARHR042340/CARHR049820/CARHR054440/CARHR057590/CARHR070430/CARHR075370/CARHR079890/CARHR088560/CARHR097640/CARHR107400/CARHR133600/CARHR133970/CARHR162170/CARHR164320/CARHR166350/CARHR187060/CARHR227710/CARHR249970/CARHR250520/CARHR253710/CARHR258420/CARHR268370/CARHR271440/CARHR275330/CARHR277750/CARHR279870/CARHR285850/CARHR290010
GO:0042547	cell wall modification involved in multidimensional cell growth	6/796	16/14134	0.000153943	0.00167467	AT1G26770/AT1G70710/AT2G37640/AT2G39700/AT2G40610/AT2G03090	6	CARHR025170/CARHR063970/CARHR131940/CARHR134530/CARHR135720/CARHR145440
GO:0009074	aromatic amino acid family catabolic process	13/796	72/14134	0.000167647	0.00180686	AT1G08930/AT1G13110/AT1G17745/AT1G19300/AT1G49500/AT1G52200/AT1G75750/AT2G18690/AT5G45480/AT4G15440/AT4G36670/AT4G39950/AT4G39940	13	CARHR008840/CARHR013480/CARHR018350/CARHR019890/CARHR039520/CARHR042340/CARHR069150/CARHR109270/CARHR176550/CARHR222200/CARHR245020/CARHR246750/CARHR246760
GO:1901659	glycosyl compound biosynthetic process	22/796	167/14134	0.000172939	0.00184679	AT1G16410/AT1G18570/AT1G51340/AT1G67830/AT1G74090/AT1G75900/AT3G03190/AT3G16250/AT2G37460/AT3G52180/AT3G56400/AT3G58990/AT5G44020/AT5G14200/AT5G10380/AT5G10180/AT4G23600/AT4G39950/AT4G39940/AT4G12030/AT5G57220/AT5G60890	22	CARHR016870/CARHR019190/CARHR041410/CARHR060460/CARHR067250/CARHR069450/CARHR077210/CARHR091450/CARHR132140/CARHR161940/CARHR166530/CARHR169370/CARHR179270/CARHR199140/CARHR202920/CARHR203110/CARHR230970/CARHR246750/CARHR246760/CARHR254200/CARHR271010/CARHR274570
GO:0006568	tryptophan metabolic process	14/796	82/14134	0.000177148	0.00185766	AT1G08930/AT1G13110/AT1G17745/AT1G19300/AT1G49500/AT1G52200/AT1G75750/AT2G18690/AT5G45480/AT4G15440/AT4G36670/AT4G39950/AT4G39940/AT5G60890	14	CARHR008840/CARHR013480/CARHR018350/CARHR019890/CARHR039520/CARHR042340/CARHR069150/CARHR109270/CARHR176550/CARHR222200/CARHR245020/CARHR246750/CARHR246760/CARHR274570
GO:0006586	indolalkylamine metabolic process	14/796	82/14134	0.000177148	0.00185766	AT1G08930/AT1G13110/AT1G17745/AT1G19300/AT1G49500/AT1G52200/AT1G75750/AT2G18690/AT5G45480/AT4G15440/AT4G36670/AT4G39950/AT4G39940/AT5G60890	14	CARHR008840/CARHR013480/CARHR018350/CARHR019890/CARHR039520/CARHR042340/CARHR069150/CARHR109270/CARHR176550/CARHR222200/CARHR245020/CARHR246750/CARHR246760/CARHR274570
GO:0046165	alcohol biosynthetic process	16/796	103/14134	0.000197758	0.00205527	AT1G29700/AT1G32900/AT1G67080/AT3G01990/AT3G12320/AT2G15020/AT2G24540/AT2G31380/AT2G45990/AT2G46830/AT3G56290/AT5G24120/AT5G15950/AT5G06980/AT4G37760/AT5G58770	16	CARHR029050/CARHR032230/CARHR059530/CARHR074960/CARHR086860/CARHR105450/CARHR117500/CARHR125010/CARHR141260/CARHR142180/CARHR166450/CARHR189460/CARHR197350/CARHR206160/CARHR246150/CARHR272680
GO:0043647	inositol phosphate metabolic process	14/796	83/14134	0.000202255	0.00208341	AT1G29700/AT1G32900/AT3G12320/AT2G15020/AT2G24540/AT2G31380/AT2G45990/AT2G46830/AT3G56290/AT5G24120/AT5G15950/AT5G06980/AT4G37760/AT1G71710	14	CARHR029050/CARHR032230/CARHR086860/CARHR105450/CARHR117500/CARHR125010/CARHR141260/CARHR142180/CARHR166450/CARHR189460/CARHR197350/CARHR206160/CARHR246150/CARHR291080
GO:0009750	response to fructose	19/796	136/14134	0.000219122	0.00223736	AT1G03090/AT1G08630/AT1G10070/AT1G28330/AT1G30900/AT1G74670/AT3G15450/AT3G15630/AT2G39570/AT3G47340/AT3G53420/AT3G61060/AT3G61430/AT5G21170/AT5G20250/AT5G16570/AT4G33150/AT4G34390/AT4G35770	19	CARHR002440/CARHR008540/CARHR010180/CARHR027820/CARHR030390/CARHR067960/CARHR090500/CARHR090720/CARHR134440/CARHR155920/CARHR163320/CARHR171370/CARHR171770/CARHR191700/CARHR192580/CARHR196640/CARHR241180/CARHR242380/CARHR244120
GO:0009682	induced systemic resistance	6/796	17/14134	0.000226627	0.00229386	AT1G18570/AT3G56400/AT5G47220/AT5G40990/AT4G39950/AT5G57220	6	CARHR019190/CARHR166530/CARHR174140/CARHR213390/CARHR246750/CARHR271010
GO:0006979	response to oxidative stress	42/796	422/14134	0.000236444	0.00237259	AT1G09350/AT1G10210/AT1G11210/AT1G52200/AT1G54100/AT1G60470/AT1G72520/AT1G73260/AT1G78420/AT3G03190/AT3G04710/AT3G09350/AT3G12490/AT3G12580/AT2G16500/AT2G39800/AT2G44240/AT2G02810/AT3G56240/AT3G57520/AT5G24110/AT5G20250/AT5G20230/AT5G13930/AT5G02490/AT4G21390/AT4G23810/AT4G25100/AT4G29520/AT4G35090/AT4G35770/AT4G01280/AT4G11280/AT5G50460/AT5G51440/AT5G52640/AT5G54660/AT5G55620/AT5G55920/AT5G56550…	42	CARHR009320/CARHR010310/CARHR011440/CARHR042340/CARHR044440/CARHR052560/CARHR065460/CARHR066270/CARHR071940/CARHR077210/CARHR078940/CARHR083710/CARHR086990/CARHR087080/CARHR106720/CARHR134680/CARHR139400/CARHR145250/CARHR166400/CARHR167740/CARHR189470/CARHR192580/CARHR192600/CARHR199500/CARHR210890/CARHR227990/CARHR231200/CARHR232490/CARHR237350/CARHR243370/CARHR244120/CARHR249030/CARHR255310/CAR…
GO:0015711	organic anion transport	30/796	269/14134	0.000272826	0.00271427	AT1G44800/AT1G52200/AT1G62300/AT3G43270/AT1G65730/AT1G76930/AT3G01550/AT3G05500/AT3G13790/AT3G21700/AT2G17290/AT2G38870/AT2G39210/AT3G52400/AT3G54420/AT3G56200/AT5G27520/AT5G26340/AT4G21120/AT4G01700/AT4G02330/AT4G12480/AT5G50200/AT5G55050/AT5G57685/AT5G61560/AT5G63850/AT5G65870/AT5G59480/AT4G15610	30	CARHR036060/CARHR042340/CARHR049820/CARHR054440/CARHR057590/CARHR070430/CARHR075370/CARHR079890/CARHR088560/CARHR097640/CARHR107400/CARHR133600/CARHR133970/CARHR162170/CARHR164320/CARHR166350/CARHR186090/CARHR187060/CARHR227710/CARHR249970/CARHR250520/CARHR253710/CARHR258420/CARHR268370/CARHR271440/CARHR275330/CARHR277750/CARHR279870/CARHR285850/CARHR290010
GO:0009698	phenylpropanoid metabolic process	20/796	151/14134	0.000312471	0.00308234	AT1G15670/AT1G32450/AT1G61810/AT1G65840/AT1G68440/AT3G13520/AT3G13650/AT3G16920/AT3G17390/AT3G19450/AT3G21560/AT3G22850/AT2G26170/AT2G36830/AT2G41480/AT3G56240/AT2G23910/AT5G13930/AT4G23690/AT5G64120	20	CARHR016170/CARHR031900/CARHR050520/CARHR057700/CARHR061220/CARHR088190/CARHR088330/CARHR092200/CARHR092710/CARHR094880/CARHR097510/CARHR098740/CARHR114940/CARHR131280/CARHR136600/CARHR166400/CARHR184880/CARHR199500/CARHR231080/CARHR278030
GO:0042343	indole glucosinolate metabolic process	5/796	12/14134	0.000317811	0.00310867	AT1G18570/AT1G21120/AT3G56400/AT5G57220/AT5G60890	5	CARHR019190/CARHR021580/CARHR166530/CARHR271010/CARHR274570
GO:0009308	amine metabolic process	24/796	198/14134	0.000322868	0.00313182	AT1G08930/AT1G09240/AT1G13110/AT1G17745/AT1G19300/AT1G32450/AT1G49500/AT1G52200/AT1G65840/AT1G68440/AT1G75750/AT3G13520/AT3G13650/AT3G22850/AT2G18690/AT2G36830/AT3G56240/AT5G45480/AT5G49450/AT4G15440/AT4G36670/AT4G39950/AT4G39940/AT5G60890	24	CARHR008840/CARHR009200/CARHR013480/CARHR018350/CARHR019890/CARHR031900/CARHR039520/CARHR042340/CARHR057700/CARHR061220/CARHR069150/CARHR088190/CARHR088330/CARHR098740/CARHR109270/CARHR131280/CARHR166400/CARHR176550/CARHR182100/CARHR222200/CARHR245020/CARHR246750/CARHR246760/CARHR274570
GO:0009873	ethylene-activated signaling pathway	16/796	108/14134	0.000344765	0.00331658	AT1G04310/AT1G07260/AT1G10210/AT1G25560/AT1G54100/AT1G64710/AT1G72520/AT1G76600/AT1G80840/AT3G23240/AT2G27310/AT5G47220/AT5G07580/AT5G40990/AT4G29780/AT4G01280	16	CARHR003640/CARHR006980/CARHR010310/CARHR025890/CARHR044440/CARHR046190/CARHR065460/CARHR070160/CARHR073630/CARHR099190/CARHR119880/CARHR174140/CARHR205570/CARHR213390/CARHR237680/CARHR249030
GO:1901657	glycosyl compound metabolic process	25/796	212/14134	0.000373344	0.00356207	AT1G16410/AT1G18570/AT1G21120/AT1G51340/AT1G67830/AT1G74090/AT1G75900/AT1G77090/AT3G03190/AT3G16250/AT2G37460/AT3G52180/AT3G56400/AT3G58990/AT5G44020/AT5G14200/AT5G10380/AT5G10180/AT5G08370/AT4G23600/AT4G39950/AT4G39940/AT4G12030/AT5G57220/AT5G60890	25	CARHR016870/CARHR019190/CARHR021580/CARHR041410/CARHR060460/CARHR067250/CARHR069450/CARHR070570/CARHR077210/CARHR091450/CARHR132140/CARHR161940/CARHR166530/CARHR169370/CARHR179270/CARHR199140/CARHR202920/CARHR203110/CARHR204680/CARHR230970/CARHR246750/CARHR246760/CARHR254200/CARHR271010/CARHR274570
GO:0009743	response to carbohydrate	37/796	369/14134	0.00047357	0.00448159	AT1G03090/AT1G08630/AT1G10070/AT1G10210/AT1G28330/AT1G30900/AT1G54100/AT1G74670/AT3G15450/AT3G15630/AT3G21890/AT3G24190/AT2G24540/AT2G31380/AT2G37970/AT2G39570/AT3G47340/AT3G52740/AT3G53420/AT3G61060/AT3G61430/AT5G49450/AT2G23910/AT5G28770/AT5G21170/AT5G20250/AT5G16570/AT5G15950/AT5G13930/AT5G08640/AT5G07990/AT4G15480/AT4G33150/AT4G34390/AT4G35770/AT4G37760/AT5G56860	37	CARHR002440/CARHR008540/CARHR010180/CARHR010310/CARHR027820/CARHR030390/CARHR044440/CARHR067960/CARHR090500/CARHR090720/CARHR097850/CARHR100010/CARHR117500/CARHR125010/CARHR132520/CARHR134440/CARHR155920/CARHR162610/CARHR163320/CARHR171370/CARHR171770/CARHR182100/CARHR184880/CARHR185330/CARHR191700/CARHR192580/CARHR196640/CARHR197350/CARHR199500/CARHR204340/CARHR205200/CARHR222250/CARHR241180/CAR…
GO:0071369	cellular response to ethylene stimulus	17/796	124/14134	0.000576507	0.00541173	AT1G04310/AT1G07260/AT1G10210/AT1G25560/AT1G54100/AT1G64710/AT1G72520/AT1G76600/AT1G80840/AT3G23240/AT2G27310/AT5G47220/AT5G07580/AT5G40990/AT4G29780/AT4G01280/AT5G55620	17	CARHR003640/CARHR006980/CARHR010310/CARHR025890/CARHR044440/CARHR046190/CARHR065460/CARHR070160/CARHR073630/CARHR099190/CARHR119880/CARHR174140/CARHR205570/CARHR213390/CARHR237680/CARHR249030/CARHR268930
GO:0071555	cell wall organization	37/796	374/14134	0.000611007	0.0056897	AT1G01300/AT1G04040/AT1G04680/AT1G11580/AT1G18570/AT1G19300/AT1G26770/AT1G69530/AT1G70710/AT1G75750/AT1G75780/AT3G05900/AT3G15680/AT3G16370/AT3G25150/AT3G25500/AT2G04780/AT2G06850/AT2G26650/AT2G36390/AT2G37640/AT2G39700/AT2G40610/AT2G41480/AT2G02130/AT2G03090/AT3G45970/AT5G44630/AT4G17030/AT4G17140/AT4G22010/AT4G28250/AT4G39950/AT4G03190/AT4G09020/AT5G57220/AT5G57560	37	CARHR001150/CARHR003390/CARHR004060/CARHR011870/CARHR019190/CARHR019890/CARHR025170/CARHR062490/CARHR063970/CARHR069150/CARHR069200/CARHR080360/CARHR090770/CARHR091590/CARHR101470/CARHR101810/CARHR102750/CARHR103890/CARHR118540/CARHR130690/CARHR131940/CARHR134530/CARHR135720/CARHR136600/CARHR144780/CARHR145440/CARHR154330/CARHR178290/CARHR223590/CARHR223710/CARHR228820/CARHR235960/CARHR246750/CAR…
GO:0010583	response to cyclopentenone	17/796	126/14134	0.000694403	0.00641496	AT1G04240/AT1G62300/AT1G70710/AT3G11700/AT3G12110/AT3G28210/AT4G12730/AT4G14550/AT4G21120/AT4G28250/AT3G26470/AT4G01870/AT5G57560/AT5G42150/AT5G38710/AT4G15610/AT4G38540	17	CARHR003570/CARHR049820/CARHR063970/CARHR086250/CARHR086670/CARHR149860/CARHR220550/CARHR220760/CARHR227710/CARHR235960/CARHR240480/CARHR249830/CARHR271330/CARHR284720/CARHR288760/CARHR290010/CARHR294270
GO:0009831	plant-type cell wall modification involved in multidimensional cell growth	5/796	14/14134	0.000730888	0.00669885	AT1G26770/AT2G37640/AT2G39700/AT2G40610/AT2G03090	5	CARHR025170/CARHR131940/CARHR134530/CARHR135720/CARHR145440
GO:0009612	response to mechanical stimulus	10/796	55/14134	0.000880332	0.00800552	AT1G05200/AT1G07135/AT1G80840/AT2G06850/AT2G26530/AT2G39650/AT4G14640/AT4G29780/AT4G11280/AT5G57560	10	CARHR004670/CARHR006840/CARHR073630/CARHR103890/CARHR120050/CARHR134490/CARHR221000/CARHR237680/CARHR255310/CARHR271330
GO:0009733	response to auxin	35/796	355/14134	0.00090203	0.00813925	AT1G01060/AT1G04240/AT1G10210/AT1G18570/AT1G19180/AT1G32450/AT1G54100/AT1G56150/AT1G63840/AT1G74950/AT1G75590/AT3G03850/AT3G12830/AT2G06850/AT2G17290/AT2G43010/AT2G46830/AT3G28210/AT3G52400/AT3G59900/AT5G27420/AT5G13930/AT5G08640/AT5G07990/AT4G14550/AT4G15430/AT4G34390/AT4G38860/AT4G38850/AT4G38840/AT4G01280/AT4G03190/AT4G11280/AT5G57560/AT5G59780	35	CARHR001420/CARHR003570/CARHR010310/CARHR019190/CARHR019780/CARHR031900/CARHR044440/CARHR045910/CARHR047330/CARHR068270/CARHR068980/CARHR077940/CARHR087360/CARHR103890/CARHR107400/CARHR138070/CARHR142180/CARHR149860/CARHR162170/CARHR170230/CARHR186030/CARHR199500/CARHR204340/CARHR205200/CARHR220760/CARHR222180/CARHR242380/CARHR247880/CARHR247890/CARHR247900/CARHR249030/CARHR251620/CARHR255310/CAR…
GO:0070838	divalent metal ion transport	22/796	190/14134	0.00104555	0.00931495	AT1G05200/AT1G13110/AT1G25560/AT1G52200/AT1G60960/AT3G16250/AT3G16470/AT3G23810/AT2G19110/AT2G26690/AT2G36830/AT3G53420/AT3G56240/AT3G61430/AT5G44020/AT5G20630/AT5G10180/AT5G03760/AT4G12730/AT4G26130/AT5G54250/AT3G45140	22	CARHR004670/CARHR013480/CARHR025890/CARHR042340/CARHR051990/CARHR091450/CARHR091680/CARHR099810/CARHR109620/CARHR118720/CARHR131280/CARHR163320/CARHR166400/CARHR171770/CARHR179270/CARHR192180/CARHR203110/CARHR209540/CARHR220550/CARHR233650/CARHR267530/CARHR291400
GO:0006598	polyamine catabolic process	8/796	38/14134	0.00105633	0.00931495	AT1G32450/AT1G65840/AT1G68440/AT3G13520/AT3G13650/AT3G22850/AT2G36830/AT3G56240	8	CARHR031900/CARHR057700/CARHR061220/CARHR088190/CARHR088330/CARHR098740/CARHR131280/CARHR166400
GO:0009625	response to insect	8/796	38/14134	0.00105633	0.00931495	AT1G16410/AT1G18570/AT2G30250/AT2G40270/AT3G52400/AT3G56400/AT5G35735/AT4G39950	8	CARHR016870/CARHR019190/CARHR123570/CARHR135330/CARHR162170/CARHR166530/CARHR216840/CARHR246750
GO:0072511	divalent inorganic cation transport	22/796	191/14134	0.00112065	0.00980784	AT1G05200/AT1G13110/AT1G25560/AT1G52200/AT1G60960/AT3G16250/AT3G16470/AT3G23810/AT2G19110/AT2G26690/AT2G36830/AT3G53420/AT3G56240/AT3G61430/AT5G44020/AT5G20630/AT5G10180/AT5G03760/AT4G12730/AT4G26130/AT5G54250/AT3G45140	22	CARHR004670/CARHR013480/CARHR025890/CARHR042340/CARHR051990/CARHR091450/CARHR091680/CARHR099810/CARHR109620/CARHR118720/CARHR131280/CARHR163320/CARHR166400/CARHR171770/CARHR179270/CARHR192180/CARHR203110/CARHR209540/CARHR220550/CARHR233650/CARHR267530/CARHR291400
GO:0006066	alcohol metabolic process	19/796	156/14134	0.00123253	0.0106391	AT1G29700/AT1G32900/AT1G67080/AT3G01990/AT3G12320/AT2G04240/AT2G15020/AT2G24540/AT2G29090/AT2G31380/AT2G45990/AT2G46830/AT3G56290/AT5G24120/AT5G15950/AT5G06980/AT4G37760/AT5G58770/AT1G71710	19	CARHR029050/CARHR032230/CARHR059530/CARHR074960/CARHR086860/CARHR102100/CARHR105450/CARHR117500/CARHR122370/CARHR125010/CARHR141260/CARHR142180/CARHR166450/CARHR189460/CARHR197350/CARHR206160/CARHR246150/CARHR272680/CARHR291080
GO:0030968	endoplasmic reticulum unfolded protein response	20/796	168/14134	0.00123392	0.0106391	AT1G19180/AT1G24140/AT1G50740/AT1G80840/AT3G17609/AT3G20410/AT2G17290/AT2G39650/AT2G02810/AT3G52400/AT3G57550/AT5G49450/AT5G28770/AT5G27420/AT5G02490/AT4G14365/AT4G22530/AT4G34390/AT5G61560/AT5G63790	20	CARHR019780/CARHR024430/CARHR040840/CARHR073630/CARHR092920/CARHR096120/CARHR107400/CARHR134490/CARHR145250/CARHR162170/CARHR167780/CARHR182100/CARHR185330/CARHR186030/CARHR210890/CARHR220580/CARHR229420/CARHR242380/CARHR275330/CARHR277700
GO:0045229	external encapsulating structure organization	37/796	390/14134	0.0013167	0.0112694	AT1G01300/AT1G04040/AT1G04680/AT1G11580/AT1G18570/AT1G19300/AT1G26770/AT1G69530/AT1G70710/AT1G75750/AT1G75780/AT3G05900/AT3G15680/AT3G16370/AT3G25150/AT3G25500/AT2G04780/AT2G06850/AT2G26650/AT2G36390/AT2G37640/AT2G39700/AT2G40610/AT2G41480/AT2G02130/AT2G03090/AT3G45970/AT5G44630/AT4G17030/AT4G17140/AT4G22010/AT4G28250/AT4G39950/AT4G03190/AT4G09020/AT5G57220/AT5G57560	37	CARHR001150/CARHR003390/CARHR004060/CARHR011870/CARHR019190/CARHR019890/CARHR025170/CARHR062490/CARHR063970/CARHR069150/CARHR069200/CARHR080360/CARHR090770/CARHR091590/CARHR101470/CARHR101810/CARHR102750/CARHR103890/CARHR118540/CARHR130690/CARHR131940/CARHR134530/CARHR135720/CARHR136600/CARHR144780/CARHR145440/CARHR154330/CARHR178290/CARHR223590/CARHR223710/CARHR228820/CARHR235960/CARHR246750/CAR…
GO:0006986	response to unfolded protein	20/796	170/14134	0.00142726	0.011952	AT1G19180/AT1G24140/AT1G50740/AT1G80840/AT3G17609/AT3G20410/AT2G17290/AT2G39650/AT2G02810/AT3G52400/AT3G57550/AT5G49450/AT5G28770/AT5G27420/AT5G02490/AT4G14365/AT4G22530/AT4G34390/AT5G61560/AT5G63790	20	CARHR019780/CARHR024430/CARHR040840/CARHR073630/CARHR092920/CARHR096120/CARHR107400/CARHR134490/CARHR145250/CARHR162170/CARHR167780/CARHR182100/CARHR185330/CARHR186030/CARHR210890/CARHR220580/CARHR229420/CARHR242380/CARHR275330/CARHR277700
GO:0034620	cellular response to unfolded protein	20/796	170/14134	0.00142726	0.011952	AT1G19180/AT1G24140/AT1G50740/AT1G80840/AT3G17609/AT3G20410/AT2G17290/AT2G39650/AT2G02810/AT3G52400/AT3G57550/AT5G49450/AT5G28770/AT5G27420/AT5G02490/AT4G14365/AT4G22530/AT4G34390/AT5G61560/AT5G63790	20	CARHR019780/CARHR024430/CARHR040840/CARHR073630/CARHR092920/CARHR096120/CARHR107400/CARHR134490/CARHR145250/CARHR162170/CARHR167780/CARHR182100/CARHR185330/CARHR186030/CARHR210890/CARHR220580/CARHR229420/CARHR242380/CARHR275330/CARHR277700
GO:0035967	cellular response to topologically incorrect protein	20/796	170/14134	0.00142726	0.011952	AT1G19180/AT1G24140/AT1G50740/AT1G80840/AT3G17609/AT3G20410/AT2G17290/AT2G39650/AT2G02810/AT3G52400/AT3G57550/AT5G49450/AT5G28770/AT5G27420/AT5G02490/AT4G14365/AT4G22530/AT4G34390/AT5G61560/AT5G63790	20	CARHR019780/CARHR024430/CARHR040840/CARHR073630/CARHR092920/CARHR096120/CARHR107400/CARHR134490/CARHR145250/CARHR162170/CARHR167780/CARHR182100/CARHR185330/CARHR186030/CARHR210890/CARHR220580/CARHR229420/CARHR242380/CARHR275330/CARHR277700
GO:0006857	oligopeptide transport	13/796	90/14134	0.00152903	0.0127128	AT1G22540/AT1G24530/AT1G32450/AT1G52190/AT1G65730/AT3G21670/AT2G38940/AT2G40460/AT5G46050/AT4G24120/AT4G36670/AT4G01720/AT4G08850	13	CARHR022910/CARHR026560/CARHR031900/CARHR042330/CARHR057590/CARHR097610/CARHR133660/CARHR135570/CARHR175880/CARHR231520/CARHR245020/CARHR249960/CARHR259810
GO:0009718	anthocyanin-containing compound biosynthetic process	9/796	50/14134	0.00169837	0.0140206	AT1G19960/AT1G75040/AT1G78600/AT3G01550/AT3G21560/AT5G13930/AT5G08640/AT5G07990/AT4G04330	9	CARHR020440/CARHR068370/CARHR072090/CARHR075370/CARHR097510/CARHR199500/CARHR204340/CARHR205200/CARHR253150
GO:0009664	plant-type cell wall organization	23/796	210/14134	0.00172256	0.0141201	AT1G01300/AT1G04680/AT1G11580/AT1G26770/AT1G69530/AT1G70710/AT3G05900/AT3G15680/AT3G16370/AT3G25150/AT2G04780/AT2G36390/AT2G37640/AT2G39700/AT2G40610/AT2G41480/AT2G03090/AT3G45970/AT5G44630/AT4G17030/AT4G28250/AT4G09020/AT5G57560	23	CARHR001150/CARHR004060/CARHR011870/CARHR025170/CARHR062490/CARHR063970/CARHR080360/CARHR090770/CARHR091590/CARHR101470/CARHR102750/CARHR130690/CARHR131940/CARHR134530/CARHR135720/CARHR136600/CARHR145440/CARHR154330/CARHR178290/CARHR223590/CARHR235960/CARHR260080/CARHR271330
GO:0071214	cellular response to abiotic stimulus	18/796	149/14134	0.00179607	0.0145183	AT1G05200/AT1G29670/AT1G64660/AT1G75100/AT3G21150/AT2G21620/AT2G21970/AT2G24540/AT2G29650/AT2G37970/AT2G42530/AT2G43010/AT3G46630/AT3G56710/AT5G24120/AT5G13730/AT5G11260/AT5G02810	18	CARHR004670/CARHR029020/CARHR046230/CARHR068420/CARHR097010/CARHR112610/CARHR113050/CARHR117500/CARHR122970/CARHR132520/CARHR137650/CARHR138070/CARHR155180/CARHR166850/CARHR189460/CARHR199720/CARHR202000/CARHR210520
GO:0104004	cellular response to environmental stimulus	18/796	149/14134	0.00179607	0.0145183	AT1G05200/AT1G29670/AT1G64660/AT1G75100/AT3G21150/AT2G21620/AT2G21970/AT2G24540/AT2G29650/AT2G37970/AT2G42530/AT2G43010/AT3G46630/AT3G56710/AT5G24120/AT5G13730/AT5G11260/AT5G02810	18	CARHR004670/CARHR029020/CARHR046230/CARHR068420/CARHR097010/CARHR112610/CARHR113050/CARHR117500/CARHR122970/CARHR132520/CARHR137650/CARHR138070/CARHR155180/CARHR166850/CARHR189460/CARHR199720/CARHR202000/CARHR210520
GO:0019751	polyol metabolic process	14/796	104/14134	0.00204078	0.0163826	AT1G29700/AT1G32900/AT3G12320/AT2G15020/AT2G24540/AT2G31380/AT2G45990/AT2G46830/AT3G56290/AT5G24120/AT5G15950/AT5G06980/AT4G37760/AT1G71710	14	CARHR029050/CARHR032230/CARHR086860/CARHR105450/CARHR117500/CARHR125010/CARHR141260/CARHR142180/CARHR166450/CARHR189460/CARHR197350/CARHR206160/CARHR246150/CARHR291080
GO:0009646	response to absence of light	7/796	33/14134	0.00206294	0.016447	AT1G07135/AT1G80840/AT2G26530/AT3G47340/AT5G20230/AT5G18170/AT4G14365	7	CARHR006840/CARHR073630/CARHR120050/CARHR155920/CARHR192600/CARHR194890/CARHR220580
GO:0055082	cellular chemical homeostasis	24/796	226/14134	0.00209888	0.0166197	AT1G05200/AT1G13110/AT1G25560/AT1G32450/AT1G52200/AT1G60960/AT3G16250/AT2G26650/AT2G26690/AT2G43010/AT3G53420/AT3G56240/AT5G44020/AT5G49450/AT5G28770/AT5G24270/AT5G20630/AT5G10180/AT4G26130/AT4G10380/AT5G53250/AT5G54250/AT5G56860/AT3G45140	24	CARHR004670/CARHR013480/CARHR025890/CARHR031900/CARHR042340/CARHR051990/CARHR091450/CARHR118540/CARHR118720/CARHR138070/CARHR163320/CARHR166400/CARHR179270/CARHR182100/CARHR185330/CARHR189260/CARHR192180/CARHR203110/CARHR233650/CARHR256270/CARHR266300/CARHR267530/CARHR270600/CARHR291400
GO:0009636	response to toxic substance	35/796	373/14134	0.0021135	0.0166224	AT1G02920/AT1G10060/AT1G10070/AT1G27980/AT1G62300/AT1G69920/AT1G73260/AT1G78420/AT3G03190/AT3G04710/AT3G09350/AT3G12580/AT2G29470/AT2G02810/AT3G28210/AT3G63130/AT5G24110/AT5G02490/AT4G21120/AT4G23600/AT4G23810/AT4G25100/AT4G29520/AT3G26470/AT4G01870/AT5G50460/AT5G51440/AT5G52640/AT5G54660/AT5G55920/AT5G64510/AT5G42150/AT5G38710/AT4G15610/AT4G38540	35	CARHR002270/CARHR010170/CARHR010180/CARHR027410/CARHR049820/CARHR063000/CARHR066270/CARHR071940/CARHR077210/CARHR078940/CARHR083710/CARHR087080/CARHR122760/CARHR145250/CARHR149860/CARHR173450/CARHR189470/CARHR210890/CARHR227710/CARHR230970/CARHR231200/CARHR232490/CARHR237350/CARHR240480/CARHR249830/CARHR257830/CARHR264170/CARHR265630/CARHR267970/CARHR269290/CARHR278480/CARHR284720/CARHR288760/CAR…
GO:0042398	cellular modified amino acid biosynthetic process	9/796	52/14134	0.00225571	0.0176218	AT1G32450/AT1G65840/AT1G68440/AT3G13520/AT3G13650/AT3G22850/AT2G28880/AT2G36830/AT3G56240	9	CARHR031900/CARHR057700/CARHR061220/CARHR088190/CARHR088330/CARHR098740/CARHR122030/CARHR131280/CARHR166400
GO:1901605	alpha-amino acid metabolic process	43/796	489/14134	0.00247135	0.0191777	AT1G03090/AT1G08630/AT1G08930/AT1G13110/AT1G17745/AT1G19300/AT1G49500/AT1G52200/AT1G55330/AT1G64660/AT1G70280/AT1G74090/AT1G75750/AT3G16470/AT3G17390/AT3G23810/AT2G18690/AT2G24270/AT2G39800/AT2G42320/AT2G02130/AT3G47340/AT3G53420/AT3G54400/AT5G45480/AT5G44020/AT5G14200/AT5G14120/AT5G10180/AT5G40850/AT4G15440/AT4G23600/AT4G33150/AT4G35630/AT4G36670/AT4G39950/AT4G39940/AT5G52100/AT5G60890/AT5G65760…	43	CARHR002440/CARHR008540/CARHR008840/CARHR013480/CARHR018350/CARHR019890/CARHR039520/CARHR042340/CARHR044990/CARHR046230/CARHR063400/CARHR067250/CARHR069150/CARHR091680/CARHR092710/CARHR099810/CARHR109270/CARHR117830/CARHR134680/CARHR137360/CARHR144780/CARHR155920/CARHR163320/CARHR164310/CARHR176550/CARHR179270/CARHR199140/CARHR199220/CARHR203110/CARHR213670/CARHR222200/CARHR230970/CARHR241180/CAR…
GO:0046283	anthocyanin-containing compound metabolic process	11/796	74/14134	0.00272924	0.0207636	AT1G19960/AT1G75040/AT1G78600/AT3G01550/AT3G21510/AT3G21560/AT5G13930/AT5G11260/AT5G08640/AT5G07990/AT4G04330	11	CARHR020440/CARHR068370/CARHR072090/CARHR075370/CARHR097440/CARHR097510/CARHR199500/CARHR202000/CARHR204340/CARHR205200/CARHR253150
GO:0071478	cellular response to radiation	11/796	74/14134	0.00272924	0.0207636	AT1G75100/AT3G21150/AT2G21970/AT2G24540/AT2G37970/AT2G43010/AT3G56710/AT5G24120/AT5G13730/AT5G11260/AT5G02810	11	CARHR068420/CARHR097010/CARHR113050/CARHR117500/CARHR132520/CARHR138070/CARHR166850/CARHR189460/CARHR199720/CARHR202000/CARHR210520
GO:0071482	cellular response to light stimulus	11/796	74/14134	0.00272924	0.0207636	AT1G75100/AT3G21150/AT2G21970/AT2G24540/AT2G37970/AT2G43010/AT3G56710/AT5G24120/AT5G13730/AT5G11260/AT5G02810	11	CARHR068420/CARHR097010/CARHR113050/CARHR117500/CARHR132520/CARHR138070/CARHR166850/CARHR189460/CARHR199720/CARHR202000/CARHR210520
GO:0071396	cellular response to lipid	32/796	340/14134	0.00306394	0.0231586	AT1G14920/AT1G19180/AT1G63840/AT1G74670/AT1G74950/AT1G80840/AT3G05120/AT3G11410/AT3G18050/AT3G20410/AT2G17290/AT2G27310/AT2G36830/AT2G38310/AT2G44080/AT3G28210/AT3G50260/AT3G52400/AT5G47730/AT5G28770/AT5G27320/AT5G27420/AT5G27520/AT5G25930/AT5G11260/AT5G05440/AT4G34390/AT4G01870/AT5G53160/AT5G54380/AT5G56860/AT5G63490	32	CARHR015460/CARHR019780/CARHR047330/CARHR067960/CARHR068270/CARHR073630/CARHR079440/CARHR085960/CARHR093370/CARHR096120/CARHR107400/CARHR119880/CARHR131280/CARHR132900/CARHR139250/CARHR149860/CARHR159610/CARHR162170/CARHR173590/CARHR185330/CARHR185920/CARHR186030/CARHR186090/CARHR187510/CARHR202000/CARHR207820/CARHR242380/CARHR249830/CARHR266230/CARHR267640/CARHR270600/CARHR277340
GO:0071496	cellular response to external stimulus	27/796	273/14134	0.00318503	0.0239185	AT1G05200/AT1G14040/AT1G35350/AT1G29670/AT1G32450/AT1G64660/AT1G62300/AT1G60960/AT2G21620/AT2G26650/AT2G29650/AT2G42530/AT3G46630/AT3G47340/AT3G53420/AT3G55880/AT3G56710/AT5G49450/AT5G48850/AT5G27420/AT5G21170/AT4G35090/AT4G03190/AT4G10380/AT4G08850/AT5G53250/AT5G60890	27	CARHR004670/CARHR014420/CARHR025230/CARHR029020/CARHR031900/CARHR046230/CARHR049820/CARHR051990/CARHR112610/CARHR118540/CARHR122970/CARHR137650/CARHR155180/CARHR155920/CARHR163320/CARHR165980/CARHR166850/CARHR182100/CARHR182870/CARHR186030/CARHR191700/CARHR243370/CARHR251620/CARHR256270/CARHR259810/CARHR266300/CARHR274570
GO:0009404	toxin metabolic process	20/796	190/14134	0.00522984	0.0390226	AT1G02920/AT1G10060/AT1G10070/AT1G27980/AT1G62300/AT1G69920/AT3G03190/AT2G29470/AT2G38470/AT3G28210/AT3G56400/AT3G63130/AT4G21120/AT3G26470/AT4G39950/AT4G01870/AT5G42150/AT5G38710/AT4G15610/AT4G38540	20	CARHR002270/CARHR010170/CARHR010180/CARHR027410/CARHR049820/CARHR063000/CARHR077210/CARHR122760/CARHR133160/CARHR149860/CARHR166530/CARHR173450/CARHR227710/CARHR240480/CARHR246750/CARHR249830/CARHR284720/CARHR288760/CARHR290010/CARHR294270
GO:0031668	cellular response to extracellular stimulus	26/796	272/14134	0.00587422	0.0435516	AT1G14040/AT1G35350/AT1G29670/AT1G32450/AT1G64660/AT1G62300/AT1G60960/AT2G21620/AT2G26650/AT2G29650/AT2G42530/AT3G46630/AT3G47340/AT3G53420/AT3G55880/AT3G56710/AT5G49450/AT5G48850/AT5G27420/AT5G21170/AT4G35090/AT4G03190/AT4G10380/AT4G08850/AT5G53250/AT5G60890	26	CARHR014420/CARHR025230/CARHR029020/CARHR031900/CARHR046230/CARHR049820/CARHR051990/CARHR112610/CARHR118540/CARHR122970/CARHR137650/CARHR155180/CARHR155920/CARHR163320/CARHR165980/CARHR166850/CARHR182100/CARHR182870/CARHR186030/CARHR191700/CARHR243370/CARHR251620/CARHR256270/CARHR259810/CARHR266300/CARHR274570
GO:0048878	chemical homeostasis	28/796	300/14134	0.00603169	0.044436	AT1G05200/AT1G13110/AT1G25560/AT1G32450/AT1G44800/AT1G52200/AT1G60960/AT3G16250/AT2G19110/AT2G26650/AT2G26690/AT2G43010/AT3G47420/AT3G53420/AT3G56240/AT5G44020/AT5G49450/AT5G28770/AT5G24270/AT5G20630/AT5G10180/AT4G26130/AT4G39740/AT4G10380/AT5G53250/AT5G54250/AT5G56860/AT3G45140	28	CARHR004670/CARHR013480/CARHR025890/CARHR031900/CARHR036060/CARHR042340/CARHR051990/CARHR091450/CARHR109620/CARHR118540/CARHR118720/CARHR138070/CARHR156060/CARHR163320/CARHR166400/CARHR179270/CARHR182100/CARHR185330/CARHR189260/CARHR192180/CARHR203110/CARHR233650/CARHR246980/CARHR256270/CARHR266300/CARHR267530/CARHR270600/CARHR291400
GO:0034754	cellular hormone metabolic process	16/796	142/14134	0.00623718	0.0456609	AT1G08930/AT1G13110/AT1G17745/AT1G19300/AT1G49500/AT1G52200/AT1G74090/AT1G75750/AT2G18690/AT5G45480/AT5G44020/AT5G10180/AT4G15440/AT4G36670/AT4G39950/AT4G39940	16	CARHR008840/CARHR013480/CARHR018350/CARHR019890/CARHR039520/CARHR042340/CARHR067250/CARHR069150/CARHR109270/CARHR176550/CARHR179270/CARHR203110/CARHR222200/CARHR245020/CARHR246750/CARHR246760
GO:0009408	response to heat	25/796	261/14134	0.00664935	0.048374	AT1G76590/AT3G04710/AT3G09350/AT3G12580/AT2G27310/AT2G30250/AT2G36220/AT2G38470/AT2G38750/AT2G02810/AT3G28210/AT5G27520/AT5G02490/AT4G26780/AT4G29520/AT4G33985/AT4G11220/AT5G50460/AT5G51440/AT5G52640/AT5G54660/AT5G55920/AT5G57560/AT5G64510/AT5G65020	25	CARHR070140/CARHR078940/CARHR083710/CARHR087080/CARHR119880/CARHR123570/CARHR130460/CARHR133160/CARHR133440/CARHR145250/CARHR149860/CARHR186090/CARHR210890/CARHR234400/CARHR237350/CARHR242120/CARHR255360/CARHR257830/CARHR264170/CARHR265630/CARHR267970/CARHR269290/CARHR271330/CARHR278480/CARHR293750
GO:0009991	response to extracellular stimulus	27/796	289/14134	0.00683539	0.0494186	AT1G14040/AT1G35350/AT1G29670/AT1G32450/AT1G64660/AT1G62300/AT1G60960/AT2G14610/AT2G21620/AT2G26650/AT2G29650/AT2G42530/AT3G46630/AT3G47340/AT3G53420/AT3G55880/AT3G56710/AT5G49450/AT5G48850/AT5G27420/AT5G21170/AT4G35090/AT4G03190/AT4G10380/AT4G08850/AT5G53250/AT5G60890	27	CARHR014420/CARHR025230/CARHR029020/CARHR031900/CARHR046230/CARHR049820/CARHR051990/CARHR105210/CARHR112610/CARHR118540/CARHR122970/CARHR137650/CARHR155180/CARHR155920/CARHR163320/CARHR165980/CARHR166850/CARHR182100/CARHR182870/CARHR186030/CARHR191700/CARHR243370/CARHR251620/CARHR256270/CARHR259810/CARHR266300/CARHR274570
GO:0042545	cell wall modification	18/796	169/14134	0.00693979	0.0497869	AT1G01300/AT1G18570/AT1G19300/AT1G26770/AT1G69530/AT1G70710/AT3G15680/AT3G25150/AT2G37640/AT2G39700/AT2G40610/AT2G03090/AT3G45970/AT5G44630/AT4G17030/AT4G28250/AT4G39950/AT5G57220	18	CARHR001150/CARHR019190/CARHR019890/CARHR025170/CARHR062490/CARHR063970/CARHR090770/CARHR101470/CARHR131940/CARHR134530/CARHR135720/CARHR145440/CARHR154330/CARHR178290/CARHR223590/CARHR235960/CARHR246750/CARHR271010
GO:0050801	ion homeostasis	25/796	262/14134	0.00697187	0.0497869	AT1G05200/AT1G13110/AT1G25560/AT1G32450/AT1G44800/AT1G52200/AT1G60960/AT3G16250/AT2G19110/AT2G26650/AT2G26690/AT2G43010/AT3G47420/AT3G53420/AT3G56240/AT5G44020/AT5G24270/AT5G20630/AT5G10180/AT4G26130/AT4G39740/AT4G10380/AT5G53250/AT5G54250/AT3G45140	25	CARHR004670/CARHR013480/CARHR025890/CARHR031900/CARHR036060/CARHR042340/CARHR051990/CARHR091450/CARHR109620/CARHR118540/CARHR118720/CARHR138070/CARHR156060/CARHR163320/CARHR166400/CARHR179270/CARHR189260/CARHR192180/CARHR203110/CARHR233650/CARHR246980/CARHR256270/CARHR266300/CARHR267530/CARHR291400
GO:0006595	polyamine metabolic process	8/796	51/14134	0.00722302	0.0512658	AT1G32450/AT1G65840/AT1G68440/AT3G13520/AT3G13650/AT3G22850/AT2G36830/AT3G56240	8	CARHR031900/CARHR057700/CARHR061220/CARHR088190/CARHR088330/CARHR098740/CARHR131280/CARHR166400
GO:0016126	sterol biosynthetic process	16/796	145/14134	0.00760111	0.0534184	AT1G07420/AT1G24170/AT1G31820/AT3G16460/AT2G04780/AT2G06850/AT5G47720/AT5G04220/AT4G12730/AT4G22010/AT4G23690/AT4G37760/AT4G08950/AT5G65390/AT5G65020/AT5G24140	16	CARHR007160/CARHR024550/CARHR031160/CARHR091670/CARHR102750/CARHR103890/CARHR173600/CARHR209050/CARHR220550/CARHR228820/CARHR231080/CARHR246150/CARHR259960/CARHR279360/CARHR293750/CARHR189440
[truncated: 16 more rows]
