# Supplementary material for: A Recently Formed Triploid Cardamine insueta Inherits Leaf Vivipary and Submergence Tolerance Traits of Parents
Source: Front Genet. 2020 Oct 6;11:567262. doi: 10.3389/fgene.2020.567262 (PMC7573311; doi:10.3389/fgene.2020.567262)
Supplement: Supplementary Figure 1 — Leaf vivipary in a representative leaf of C. rivularis. Anew plantlet was first visible 96 hours after submergence (circled, shown in close-up below). Plantlets initiated from dormant shoot meristems (shoot meristem with visible leaf shown). Shoot growth was detected 8 hours after submergence, followed by root initiation (16 hours). The shoot and root poles appeared to fuse (72 hours), followed by shoot and root growth to produce a plantlet (96 hours). [file Data_Sheet_1.zip › Dataset_S5.xlsx]

## Sheet: GO0009414
Values are log2-fold-change between x hr and 0 hr. FPKM was added by 1 to avoid missing value during calculating of log2-fold-change.
Cardamine homeolog (meristem growth associated homeologs)	C. amara (2 hr)	C. amara (4 hr)	C. amara (8 hr)	C. amara (12 hr)	C. amara (24 hr)	C. amara (48 hr)	C. amara (72 hr)	C. amara (96 hr)	IA (2 hr)	IA (4 hr)	IA (8 hr)	IA (12 hr)	IA (24 hr)	IA (48 hr)	IA (72 hr)	IA (96 hr)	IR (2 hr)	IR (4 hr)	IR (8 hr)	IR (12 hr)	IR (24 hr)	IR (48 hr)	IR (72 hr)	IR (96 hr)	C. rivularis (2 hr)	C. rivularis (4 hr)	C. rivularis (8 hr)	C. rivularis (12 hr)	C. rivularis (24 hr)	C. rivularis (48 hr)	C. rivularis (72 hr)	C. rivularis (96 hr)	TAIR	gene name	gene description
CARHR001210	-1.50042	-1.84347	-1.55782	0.0623549	-0.977362	0.545075	-0.993361	-2.48804	-0.316702	-1.32909	-1.78566	-0.430669	0.172518	0.561914	-0.684952	0.903517	0.33058	-2.12659	-4.4169	-2.86542	-2.22363	-0.934825	-3.4298	-4.02406	-1.05617	-3.653	-2.33994	-2.96289	-1.15765	-2.99639	-0.664766	-1.28128	AT1G01250	AT1G01250	ethylene-responsive transcription factor ERF023
CARHR005200	4.58894	0.279472	-0.0251168	-0.249965	0.336669	1.33522	0.342332	0.696351	-0.710061	-0.68335	-1.03622	-0.802562	-1.55022	-1.01004	-0.461149	-1.06944	-2.19533	-1.75879	-4.18445	-3.75925	-3.86801	-3.50209	-2.77692	-1.74447	2.86055	-0.292325	-0.950221	-0.242284	2.4564	2.31852	3.19059	4.60601	AT1G05680	UGT74E2	Uridine diphosphate glycosyltransferase 74E2
CARHR012470	2.42673	1.83997	0.77517	4.00682	0.588112	2.16418	2.05866	1.50962	2.93013	0.526671	0.818421	1.63707	1.69989	0.908148	1.86651	1.29411	2.71483	1.61034	1.03664	1.67083	2.30712	1.39032	2.31052	1.97271	1.81116	2.22917	2.53414	2.68563	1.63692	1.99005	3.44047	2.54806	AT1G12110	CHL1-1	nitrate transporter 1.1
CARHR036620	1.81485	2.92497	3.50455	2.7716	3.2045	4.06306	4.17378	4.52243	0.0451799	1.36486	0.368248	-0.190303	0.371238	0.117751	1.49038	1.67495	-0.650362	1.22359	-0.669667	-1.55289	-0.515598	-0.999125	0.860948	1.37026	3.05114	1.77399	0.507798	1.53563	0.579634	2.41103	1.11447	1.93474	AT1G46768	RAP2.1	ethylene-responsive transcription factor RAP2-1
CARHR042540	0.496204	-0.720482	-5.40895	-3.09443	-7.09468	-4.51166	-6.70279	-7.13725	3.4604	-1.87054	0.456893	-0.329683	-1.58937	-0.743977	-3.00908	-3.18095	1.98236	-3.43504	-0.0822264	-1.0858	-1.99562	-0.790599	-3.93948	-5.02109	0.00420038	-0.441603	0.0954101	-1.37585	-2.09786	-3.61365	-2.34875	-2.08183	AT1G52400	BGL1	beta glucosidase 18
CARHR043110	2.23594	1.9341	3.37515	1.33562	2.18693	3.30374	3.85789	4.62447	0.601668	-0.637641	0.403503	0.200748	-0.342498	0.781487	0.0933528	-0.370599	2.03308	0.573473	1.94181	0.708105	0.226996	1.28334	1.11807	-0.0152065	1.16101	2.12219	-0.837186	-0.832343	-1.44765	0.0577522	-1.20774	-0.417292	AT1G52890	ANAC019	NAC domain-containing protein 19
CARHR044440	1.32527	2.28232	4.3081	3.25337	3.54234	2.68317	2.93659	2.96695	-0.762364	-0.489553	-1.51306	-1.22082	-1.44649	-1.21957	-0.496366	0.929864	-0.838591	-0.5954	-0.118933	-0.0637496	-1.52589	-1.06643	-0.285791	1.08642	1.20924	3.48202	2.19504	2.18198	0.0416022	2.05653	0.0766039	1.07845	AT1G54100	ALDH7B4	aldehyde dehydrogenase 7B4
CARHR046230	1.02762	1.48142	2.48741	-0.92647	1.5499	1.03464	0.201103	-0.694184	4.62574	-0.23434	0.516297	1.21754	1.50601	1.20646	0.220245	-0.504541	4.79665	-0.494587	1.08626	1.61395	1.61865	1.38332	-0.331904	-0.32962	1.69128	0.98414	0.383486	-1.98875	-1.89941	-2.06371	-1.45864	-1.69152	AT1G64660	ATMGL	methionine gamma-lyase
CARHR073070	-1.18073	-3.29703	-3.90974	-1.29067	-1.1686	0.299252	0.290718	-0.663271	-0.986711	-1.67656	-3.79898	-2.97924	-0.961839	-0.354661	-0.687861	-0.770635	0.882885	-0.893638	-4.06206	-2.70098	-0.31315	0.3111	-0.0352885	-0.276371	2.36458	-1.47202	-0.165612	0.0396299	-0.635215	1.15651	0.319296	1.28921	AT1G79410	AtOCT5	organic cation/carnitine transporter5
CARHR108540	-0.117685	2.68318	4.24229	3.30152	2.46991	1.75138	1.48229	2.18181	-2.02695	0.62608	1.6073	2.47279	-1.44611	-1.7901	-0.849585	1.10824	-1.83343	0.461105	1.06237	1.7031	-1.05617	-1.0897	-0.937821	0.0509939	-1.26601	-0.147348	0.940173	2.04246	-0.493033	-0.552943	0.31937	-0.352027	AT2G18050	HIS1-3	histone H1-3
CARHR112650	1.34458	2.55812	5.9411	5.53496	0.00887103	0.221053	-0.338946	-0.720958	1.66018	4.12148	5.75681	4.87757	0.637052	0.233421	0.551715	1.57258	1.31566	3.77955	5.32972	4.49276	0.59873	0.19147	0.200026	1.10111	1.77059	3.4193	4.55912	4.01036	0.922244	-0.611438	0.897651	0.372908	AT2G21660	CCR2	glycine-rich RNA-binding protein 7
CARHR118540	0.858707	2.04627	2.35537	2.48553	2.2079	1.42947	1.60814	1.86854	0.920626	0.645041	0.66334	0.607443	0.628112	0.629517	0.485422	0.753468	0.40955	1.14803	0.714111	0.642621	0.62039	0.53454	0.960917	1.28235	3.02376	2.11451	1.71624	2.20307	2.3751	1.65039	2.06793	2.52385	AT2G26650	AKT1	Potassium channel AKT1
CARHR119880	3.17076	1.31683	1.81369	-0.0716748	2.01239	2.76831	2.30569	2.96291	2.88607	1.12053	1.72843	0.190474	0.620605	0.696314	0.731248	-0.0805534	2.36798	0.0956854	-0.842541	-1.151	-1.14476	-0.0374199	-0.414098	-0.867345	4.36719	1.63871	0.657644	0.701426	2.77103	1.49734	0.895631	1.8648	AT2G27310	AT2G27310	F-box protein
CARHR122970	-0.141502	-0.478246	-1.83003	-2.5249	-0.0528165	0.273722	0.435099	0.338778	-0.00131953	0.236375	-1.81885	-2.96063	0.238553	0.256196	0.572228	-0.626945	-0.506087	-0.239896	-2.27905	-3.01287	0.0996567	0.0703788	0.262626	-0.648123	0.189555	0.53068	-0.723724	-1.99414	0.735739	1.09232	1.04434	0.643631	AT2G29650	ANTR1	sodium-dependent phosphate transport protein 1
CARHR127380	-0.659637	-1.16739	-2.32302	-1.38458	-1.96567	0.418494	-1.43682	-1.57912	1.493	-0.894982	-1.15722	-0.0705121	0.0930516	0.178295	-0.880049	-2.08636	2.6859	-2.2683	-1.3798	-0.616006	0.0254869	0.653784	-2.47549	-2.95384	-1.36033	-2.08253	-3.05739	-3.70897	-2.75649	-3.79706	-2.33567	-2.14592	AT2G33380	CLO-3	caleosin-related protein
CARHR131760	-1.34787	-1.65994	-1.16652	-1.05089	-0.837567	0.286448	-0.00309086	0.381503	-4.71298	-4.2856	-5.69411	-4.39868	-3.52828	-4.62917	-3.95743	-4.15436	1.45151	-1.40365	-0.668473	-0.773769	0.117647	-0.215133	-0.598807	0.232793	1.8428	1.56197	-0.860816	-0.872726	0.504415	-0.846474	0.654303	0.720751	AT2G37770	AT2G37770	NAD(P)-linked oxidoreductase-like protein
CARHR136130	-0.379128	-0.236318	-1.42607	-0.449319	-1.48133	0.218541	1.16117	0.55525	-0.951577	0.387459	-0.660658	-1.01013	-0.486092	-0.525808	-1.14749	-0.571911	-0.750823	-0.194038	-1.16656	-1.28586	-0.492158	-0.58194	-0.959665	-0.984871	-1.42054	-0.39938	-2.12106	-1.54014	0.161324	-0.46318	-0.43118	-0.652284	AT2G41010	ATCAMBP25	calmodulin binding protein 25
CARHR086990	0.148728	2.28039	3.94651	3.60199	0.977466	1.03422	0.910015	0.894033	-0.214108	1.58083	2.76185	2.54628	0.228359	0.604967	0.347789	1.13784	-0.0282443	1.91928	3.07972	3.05767	0.00916982	0.482304	-0.268356	0.74774	0.199761	1.75854	2.64018	2.46899	-0.426334	-0.0626538	-0.435506	0.129657	AT3G12490	CYSB	cysteine proteinase inhibitor 6
CARHR090550	1.71881	2.43175	3.0882	0.32252	1.95577	3.43977	3.49039	3.7897	0.0617514	0.00279811	0.830416	-0.487252	-0.0136446	0.642067	0.389488	0.723114	1.52117	0.63039	0.876914	0.423454	0.581934	2.13001	1.21467	0.887113	2.86023	1.89329	0.202997	1.08702	1.10797	3.51063	2.31851	2.97969	AT3G15500	NAC3	NAC domain-containing protein 55
CARHR095030	-0.983577	-1.733	-1.03362	-0.956308	-1.06462	0.533357	1.26436	1.15422	-1.73502	-0.0865689	-1.9272	-0.550256	-0.907407	-0.140407	-0.0832319	-0.278414	-1.22463	-0.478994	-1.24653	-0.915155	-0.634372	-0.284501	-0.0757822	0.107431	-2.03635	-1.37577	-1.17241	-1.32788	-1.37991	-0.309261	-0.786166	-0.381385	AT3G19580	AZF2	zinc-finger protein 2
CARHR098040	1.92417	1.47351	-0.201832	1.53723	2.57713	3.80434	4.45492	3.72119	-0.0890655	1.1994	-0.328864	-1.08927	0.130581	0.123064	0.78725	0.638815	-0.21054	0.325315	-1.95836	-0.508264	-0.656157	-0.121083	-0.0963722	0.595556	4.21149	2.22555	2.36733	2.2964	3.90173	3.02546	3.41723	4.40771	AT3G22160	AT3G22160	VQ motif-containing protein
CARHR149150	-0.878443	-1.03776	-4.51156	-8.25314	-1.45244	-2.64356	-2.68866	-3.2929	1.1054	-1.29736	-1.12787	-3.03845	1.58572	1.04292	0.116868	-0.446009	0.930512	-0.591949	-0.251062	-2.20819	1.38396	1.02927	0.508996	-0.0641743	-2.12127	-1.77498	-3.69021	-4.02005	-0.379247	-0.785119	-0.453832	-1.56462	AT3G27690	LHCB2.4	photosystem II light harvesting complex protein 2.3
CARHR149860	0.505848	0.0146309	-0.640622	-0.174796	0.0462067	2.18922	1.73705	2.24288	-1.24614	-0.375799	-2.40242	-3.72091	-1.54811	-0.569057	-0.879826	-1.65656	-1.43738	-0.201465	-2.90936	-4.39823	-1.18664	-0.423312	-0.944724	-2.5596	3.23624	2.60605	1.10526	-1.62643	3.42433	2.59837	1.77154	3.01118	AT3G28210	PMZ	zinc finger AN1 domain-containing stress-associated protein 12
CARHR153560	5.86891	2.75725	2.88231	2.13657	4.37021	4.36919	5.16667	5.66245	1.55562	-0.580975	-1.99011	-1.76367	-0.382958	-1.76016	0.228125	-0.779456	3.15621	-1.90189	-3.49689	-2.83086	-1.30205	-2.54217	0.875915	-0.710471	1.8838	2.70817	0.0698742	0.176332	1.22426	2.34033	2.87252	3.35722	AT3G30775	ATPOX	proline dehydrogenase 1
CARHR155610	0.598257	3.67146	5.19366	5.25191	0.156699	-0.0946907	-0.0910187	-0.563887	0.19549	3.09201	3.45574	2.61032	0.688743	0.0232001	0.566275	-1.30119	0.0739217	3.4588	3.65401	3.31068	0.216351	-0.283448	0.543628	0.0484929	0.684644	3.64693	5.09328	3.61255	1.24448	-0.0510213	1.78756	0.692875	AT3G46970	ATPHS2	alpha-glucan phosphorylase isozyme H
CARHR160000	0.662588	2.20813	2.87207	2.42447	1.15649	-0.327963	0.671701	0.61851	-0.550155	1.35135	0.869524	0.298163	-0.884928	-0.669142	-0.151774	-0.0738749	-0.42501	1.39436	0.585795	0.0584631	-1.17742	-0.561662	-0.225231	-0.0706106	1.40595	2.24929	1.7234	1.60031	0.727259	0.398111	0.574264	0.307186	AT3G50500	SNRK2.2	serine/threonine-protein kinase SRK2D
CARHR162170	0.166313	-0.200955	-1.09905	0.575845	-0.168269	1.86162	2.6687	3.00513	-2.9675	-0.407561	-3.60606	-3.13099	-2.00947	-1.43668	-1.90546	-2.347	-2.7842	-0.465888	-4.48703	-3.62717	-2.08489	-1.79589	-1.7264	-2.20127	3.28771	3.50082	1.74513	1.19608	4.3788	2.73521	3.11231	3.89293	AT3G52400	SYP122	syntaxin-122
CARHR162220	0.11278	0.0470919	-0.763099	0.125792	0.147665	1.31824	2.09346	2.28038	0.0347222	-0.705116	-1.72959	-1.6625	-0.0318282	0.00731422	0.0202343	-1.0557	-0.508544	-0.601285	-1.94695	-1.00331	-0.39695	-0.607288	0.359166	-0.326279	1.41461	2.42752	1.79441	1.28792	3.47888	2.99178	2.53533	3.43323	AT3G52450	PUB22	E3 ubiquitin-protein ligase PUB22
CARHR163320	-1.33846	-2.44894	-5.41716	-1.58362	-1.0659	0.174774	-0.641857	-1.46709	-0.938679	-4.05934	-5.27772	-5.20173	-1.35617	-1.55541	-1.61803	-1.71078	-1.51048	-4.07624	-5.49061	-5.22232	-1.19229	-1.23129	-1.76843	-2.01175	-3.71275	-4.15825	-6.15927	-6.41653	-2.12438	-2.8845	-2.37064	-2.73051	AT3G53420	PIP2	aquaporin PIP2-1
CARHR253150	-0.652534	2.22714	2.81747	2.62524	-1.21784	-2.12812	-2.75463	-2.69356	0.415055	2.76665	4.49285	3.50518	0.286284	-0.833549	0.6816	-1.72301	0.612837	2.81237	3.52564	2.66171	-1.36444	-0.695319	-0.987443	-1.0228	0.89758	1.87679	3.01324	2.51353	0.767046	0.269799	1.00339	-0.693042	AT4G04330	AT4G04330	Chaperonin-like RbcX protein
CARHR224330	0.838128	0.636653	0.793988	1.5355	0.828157	3.00978	1.99792	4.84731	-2.5945	-1.96819	-2.41598	-2.40908	-2.21356	-3.13348	-2.06062	-1.72912	-0.824568	-0.969658	-0.7195	-0.528711	-1.02299	-1.82575	-0.666942	-1.49443	2.08021	1.21443	1.36143	1.58618	2.01548	1.4431	2.00849	2.43966	AT4G17615	ATCBL1	calcineurin B-like protein 1
CARHR231710	2.52395	2.66051	2.81591	0.690918	1.4499	1.90028	1.54522	1.64344	3.16322	1.93056	1.76771	2.36082	2.70718	1.80445	3.4657	3.44322	1.02207	0	0	2.1938	1.10635	1.19803	2.39436	1.46367	-0.20038	-0.66603	-1.40541	-1.40541	-0.696284	-1.40541	-0.562761	0.101104	AT4G24275	AT4G24275	uncharacterized protein
CARHR206670	0.440729	-1.29815	-2.2641	1.00261	0.78205	0.731136	0.755341	0.460866	-0.914706	-2.66028	-3.97171	-1.78862	-2.29518	-1.78855	-3.17592	-2.3062	-1.28798	-2.47958	-5.08025	-3.46743	-1.65387	-1.53643	-2.60324	-1.86706	-1.13251	-2.28731	-2.24059	-1.37478	-1.38034	-1.74436	-1.39398	-1.59609	AT5G06530	AT5G06530	ABC transporter G family member 22
CARHR192020	0.706003	0.182289	2.29454	2.16516	1.03395	0.823771	2.01357	0.850699	-1.37467	-0.283841	1.13075	-0.0737358	-1.8519	-0.788664	-0.980524	0.706056	-0.670511	-0.919392	-1.37107	-1.98116	-2.26146	-0.209979	-0.784281	-0.477346	0.448929	-0.418215	-0.951976	-1.53737	-1.22213	-0.31708	-1.61982	0.0566582	AT5G20830	SUS1	sucrose synthase 1
CARHR187060	1.12516	1.50317	2.72335	2.95971	0.0495213	0.981659	1.3667	0.599749	-0.262442	2.76142	0.244133	-0.184265	-1.73882	-0.885467	-0.546293	-1.16075	-1.68598	0.859548	-2.17415	-2.25759	-2.87762	-2.47597	-1.42685	-1.84667	4.66798	4.15629	3.38921	3.02873	3.31254	2.72407	2.75059	3.7304	AT5G26340	MSS1	sugar transport protein 13
CARHR186030	1.75848	1.41883	1.46497	1.28247	1.04301	2.944	3.29455	3.04485	0.726843	2.24775	-0.245442	0.160952	0.134479	1.30652	-0.116011	0.413084	0.21707	2.37617	0.03881	-0.13344	0.172786	1.21733	0.0510393	0.444766	3.68161	1.94274	0.330395	1.45498	2.62765	1.33468	2.03173	2.87594	AT5G27420	CNI1	E3 ubiquitin-protein ligase ATL31
CARHR288760	4.54497	2.62195	1.81199	2.8683	4.57404	5.01609	5.60197	5.27293	1.6911	0.297268	-1.74514	-0.996042	-0.444096	-0.805724	-0.393107	-0.908587	1.21568	0.630334	-2.01633	-1.68459	-0.614191	-0.549295	0.0227271	-0.323685	3.48051	2.50604	2.16599	1.1359	2.98018	2.90509	3.77057	3.06409	AT5G38710	AT5G38710	proline dehydrogenase 2
CARHR262680	1.11376	4.00385	6.81972	4.14623	6.35413	4.8164	6.03278	6.54224	-1.07937	3.4071	1.68566	1.15312	1.44544	0.825872	3.33334	3.396	-1.50332	1.94372	-0.504754	-0.796759	-0.717035	-0.30758	1.70217	1.82197	2.38759	2.48851	0.235111	2.9225	1.34697	2.48261	0.881979	2.18154	AT5G39610	ATNAC6	NAC domain containing protein 6
CARHR272180	-1.58373	-0.431516	-0.792503	0.510748	-0.266888	0.787324	0.422895	0.49107	-2.4801	-0.0511251	-0.255348	0.100386	-0.208481	-0.0322147	-0.480148	-0.701382	-2.29972	0.0537676	0.74892	0.264973	-0.702171	0.0600094	-0.354595	-0.538364	-0.169194	0.612595	0.816523	0.873013	-0.178901	0.780219	0.887549	0.706962	AT5G58350	WNK4	putative serine/threonine-protein kinase WNK4
CARHR273400	-3.13051	-3.40037	-4.16964	-2.74151	-5.01705	-0.513939	0.471378	-1.04294	-1.3917	-0.978554	-1.77496	-3.63702	-0.567294	0.600029	-0.591028	-4.19086	-1.66703	-1.21938	-3.35909	-4.05892	-1.18998	0.839406	-0.644637	-3.70442	0.481389	0.665262	-1.18283	-0.435092	-0.161289	1.50724	1.21239	1.3565	AT5G59820	RHL41	C2H2-type zinc finger protein
CARHR277750	-1.46001	0.134448	1.17306	0.239728	1.91473	1.63342	2.75338	2.34788	0.182249	0.610996	-1.9491	-1.52139	0.282883	-0.0280295	1.11688	1.20576	0.240902	0.348053	-2.67753	-1.89374	-0.0355888	-0.538217	1.43852	1.61598	-1.35387	1.5191	-1.42077	-3.88029	-1.34732	0.47539	-0.342887	0.568452	AT5G63850	AAP4	amino acid permease 4
CARHR279730	-0.979972	-1.75725	-1.92648	-0.512622	-2.18189	-2.88592	-4.95986	-5.64763	4.22159	-0.0246445	0.368489	2.02414	2.46428	2.86644	-1.29739	-1.6323	5.93535	0.203314	2.30784	3.5583	3.15637	4.60775	0.627667	0.314799	-1.55247	-0.661705	-2.08758	-1.32684	0.714581	-3.43691	-0.695636	-4.10331	AT5G65730	XTH6	xyloglucan:xyloglucosyl transferase
CARHR281320	-1.78262	0.362793	1.16665	1.96668	-0.561516	2.19657	-0.929089	-0.94566	-0.0791731	-0.581365	2.14336	1.84594	-0.903723	-0.30126	-2.4956	-3.10796	0.709104	-0.817735	1.3666	1.39988	-1.21959	-0.458699	-2.07584	-1.64938	-0.801286	-1.22891	-2.21427	-2.39957	-3.78878	-4.1314	-4.11797	-4.72848	AT5G66400	RAB18	dehydrin Rab18
CARHR000900	-0.598577	-1.45047	-0.612773	0.106643	-1.05281	-0.996683	-1.71926	0.250578	-1.00526	-2.97871	-1.72262	-2.29259	-3.2728	-2.99224	-4.4314	-5.69118	-2.25907	-3.62893	-4.1645	-4.54522	-3.53555	-3.51019	-4.13645	-4.36411	-0.481801	-0.0475033	-1.66801	-1.93806	-1.44317	-1.44477	-1.84292	-2.05808	AT1G01470	LEA14	putative desiccation-related protein LEA14
CARHR011440	1.54048	2.68731	4.97628	3.54096	-0.0187714	-0.320553	0.414927	0.977151	-0.121743	2.11698	-0.219849	-2.21531	-4.47066	-4.53469	-4.3376	-5.7748	-0.456259	2.61024	1.22718	-0.573021	-2.94061	-2.01082	-1.84564	-3.67367	3.74319	5.16025	3.00261	2.21785	1.4169	-0.476778	0.721012	-0.0539272	AT1G11210	AT1G11210	uncharacterized protein
CARHR016070	2.41344	-0.000580346	0.169242	0.272907	0.397189	1.04681	0.517844	1.22559	1.5166	0.839544	-2.25825	-2.68044	-1.41744	1.10576	0.00297168	-0.0806467	2.12914	0.193726	-2.83402	-2.44641	-2.13341	0.906683	-0.770469	-1.79851	8.26064	3.63803	2.2533	2.67576	1.16304	2.33955	0.424772	4.29328	AT1G15520	ABCG40	ABC transporter G family member 40
CARHR020900	-0.166904	-1.21348	-2.42767	-1.06788	-1.69634	0.862026	-1.46472	-2.41321	-0.358953	-2.64236	-2.93526	-3.66958	-0.886652	-0.570867	-1.44515	-3.82147	0.220957	-2.83063	-1.93881	-2.56981	-2.13093	-2.30881	-2.72912	-3.48588	0.0597268	-0.483463	-2.88022	-3.57099	-0.620718	-3.98261	-1.72853	-2.74514	AT1G20450	ERD10	dehydrin ERD10
CARHR103580	0.388994	0.356565	0.72036	0.472013	0.207009	-0.0920279	-0.189389	0.0690752	2.08048	1.34626	0.867215	1.36476	-0.864805	0.0707881	0.589542	0.787004	0.612409	0.867857	1.05583	0.596508	0.0661457	-0.353714	0.0240489	0.258224	1.67285	2.34834	1.10902	1.16621	0.567721	0.699377	0.164668	1.37903	AT2G05940	AT2G05940	kinase-like protein
CARHR108340	-1.12237	-0.968411	0.35635	-0.213143	-0.805429	-1.36816	-1.91975	0.424199	-3.02177	-1.20513	-2.50187	-2.43708	-3.29529	-2.78799	-2.05704	-3.65533	-1.00893	0.645433	0.198258	0.192467	-1.29989	-1.09814	-1.11959	-2.0664	1.14041	2.0907	1.72797	1.17117	0.605558	-0.070287	0.351559	0.119995	AT2G17840	ERD7	senescence/dehydration related protein
CARHR131540	0.551711	-1.8526	-2.79945	-0.972224	-0.620776	0.300258	-0.533196	-0.490573	4.04399	-0.871896	1.69833	3.20051	3.11597	3.62071	2.88201	0.87116	3.50249	-1.03527	0.799188	2.11269	2.71174	3.26816	2.5243	0.245705	-0.144112	-1.20449	-2.80879	-1.51266	-0.224848	-0.567289	0.106478	0.70356	AT2G37040	PAL1	phenylalanine ammonia-lyase 1
CARHR137650	0.227182	0.0986481	0.790458	0.346754	-0.977595	0.989081	-0.306138	-1.74448	0.0664126	-2.0806	-2.95234	-3.40311	-0.256415	0.0634776	-1.22242	-3.51225	0.0268998	-0.214156	-0.409256	-0.747509	-2.99965	-0.739551	-2.21405	-3.21598	0.485088	2.08421	1.51857	0.583872	-0.877625	-0.284427	-1.92627	-1.97971	AT2G42530	COR15B	cold-regulated protein 15b
CARHR098970	0.251653	0.749561	0.558774	0.0526422	-0.227603	0.827109	-0.135058	0.0344758	2.92639	0.817034	3.9082	3.77344	4.04187	3.23597	3.09013	2.39198	2.57953	-0.0312523	3.6365	3.835	3.87319	2.97152	2.04018	1.59286	-1.28985	-1.7192	-1.32647	0.695809	0.714747	-1.02909	0.19852	-1.61146	AT3G23050	IAA7	auxin-responsive protein IAA7
CARHR146670	1.58908	0.0278404	0.243271	-0.803922	1.34207	0.901983	1.32656	2.68207	5.69505	1.19584	1.88422	1.76469	2.49822	1.63198	1.64176	1.35251	1.01926	0.182622	-2.13591	-2.59199	-1.634	-1.88643	-1.06166	-1.47774	3.63238	1.94623	-0.15918	-2.78286	-1.47411	-1.69365	0.634073	0.809958	AT3G25760	AOC1	allene oxide cyclase 1
CARHR154040	0.242426	2.04079	3.22769	3.21077	-0.932885	-0.681032	-1.21702	-1.32928	-0.620103	3.68309	2.84953	2.30041	1.80306	1.06109	1.69503	1.06105	0.398043	2.9603	2.43959	2.49743	2.21512	1.21186	1.84533	1.49819	0.39877	0.959066	2.66059	2.06368	1.63652	-0.748103	1.58831	1.18695	AT3G29320	AT3G29320	glycosyl transferase, family 35 protein
CARHR155180	-0.0285158	0.89459	2.14849	0.899445	0.186475	0.0269487	0.020156	-0.320372	-0.0837076	1.1254	2.26879	1.82978	0.878444	1.17806	0.728378	-0.592137	0.158024	1.40084	3.50749	2.78214	0.754447	0.27703	0.542594	-0.245487	-1.15359	1.66214	1.90024	1.71491	-1.03749	-0.151354	-0.0924312	-0.477384	AT3G46630	AT3G46630	uncharacterized protein
CARHR159610	0.0654331	0.139669	-0.0910409	-0.23635	0.0467813	0.128008	0.488489	-0.461865	1.4445	-1.17841	-1.29452	-2.00496	-0.057926	-0.52163	-0.353695	-1.05195	-0.107677	-1.89008	-2.92156	-2.16363	-0.982727	-1.27288	-1.27518	-0.718119	0.914692	-0.465211	-1.29535	-3.33169	-0.585433	-0.241757	0.322335	-0.242547	AT3G50260	CEJ1	ethylene-responsive transcription factor ERF011
CARHR171770	-0.881795	-0.304236	1.12061	1.93406	1.70162	1.76754	2.15389	1.65681	-1.95852	0.400991	0.163926	-0.287956	-0.489475	-0.00983826	1.04531	1.35189	-4.49033	-3.22725	-5.00764	-4.68573	-3.51039	-2.53619	-2.89603	-2.90431	-3.87699	-5.54799	-5.78825	-5.39248	-3.28236	-3.36043	-4.13866	-3.42097	AT3G61430	ATPIP1	aquaporin PIP1-1
CARHR172240	-2.90265	-3.15318	-1.41837	-1.0992	-1.79902	2.00238	0.223736	0.718747	-4.43518	-2.97767	-2.14607	-1.47424	-1.73645	-0.934734	-2.49575	-1.69049	-5.0851	-3.72625	-2.0118	-2.61006	-2.65451	-2.18362	-3.71433	-4.83375	-3.09261	-2.22652	-2.8145	-2.45814	-2.60934	-1.64668	-1.54373	-1.48966	AT3G61890	ATHB-12	homeobox-leucine zipper protein ATHB-12
CARHR173300	1.18517	0.771515	0.869404	2.21699	1.04499	1.38367	1.98933	2.24219	0.677414	0.675505	-0.534274	-0.608466	-0.636963	0.0551925	1.30567	1.02136	1.05101	1.35868	-0.792176	-0.554729	0.378397	0.690491	1.9497	1.2715	2.18314	1.20527	0.945051	0.3478	0.897865	1.80013	1.67325	1.91825	AT3G63010	GID1B	putative gibberellin receptor GID1L2
CARHR253020	0.516682	-1.56798	-1.73447	-0.251076	-0.821658	-0.30969	-0.829751	-0.182163	-3.79113	-0.989447	-2.3189	-2.5502	-2.75807	-1.84624	-2.32413	-1.94773	-3.66175	-1.54741	-3.75914	-2.59783	-2.88385	-1.83662	-2.57212	-2.70769	1.33212	0.529007	0.772974	0.567528	2.6393	0.407835	2.22879	2.24691	AT4G04490	CRK36	cysteine-rich receptor-like protein kinase 36
CARHR245510	0.581746	-0.274106	-0.870315	0.439948	-0.443177	1.63225	-0.0532839	0.966605	0.393188	-2.16779	-1.83976	-3.15575	-1.77175	-0.761167	-1.15536	-2.67837	2.11708	-1.25662	-0.919572	-1.1578	-0.914819	-0.0830261	-0.630483	-0.607558	1.64882	0.5601	-0.190327	-0.78813	0.183232	-2.12386	0.382272	0.83595	AT4G36990	HSF4	heat stress transcription factor B-1
CARHR246750	1.44862	1.03952	-0.0974854	1.02379	0.498364	-0.120771	0.372885	0.184756	-0.775879	0.563057	-1.64957	-2.11724	-1.08772	-0.954734	-1.6872	-0.961039	0.623433	0.0452166	-0.414164	-0.574865	-0.250308	-1.02746	-0.169575	0.439048	-0.134919	0.763846	0.815298	-0.581059	1.48771	-3.74071	-0.0414498	0.0280133	AT4G39950	CYP79B2	tryptophan N-hydroxylase 1
CARHR204360	1.17024	-0.77715	-0.599713	0.609515	-0.0512916	0.949196	1.20346	1.59156	-2.0264	1.47271	-0.0574991	-0.30128	0.403754	0.483615	0.870034	1.02705	-1.15787	0.85945	-0.397975	-0.704814	0.548162	0.677135	0.87347	0.646079	1.27373	0.777526	1.18784	0.780612	1.26432	1.50007	1.17633	2.00613	AT5G08620	STRS2	DEAD-box ATP-dependent RNA helicase 25
CARHR200110	2.65331	2.75854	4.59873	2.49717	3.50912	4.17126	4.23631	4.54456	2.62626	1.89184	1.49301	1.31404	1.13112	1.58357	2.87256	3.48258	0.884731	0.551266	-0.136798	0.203665	0.269048	0.21291	2.06292	3.18035	2.71331	4.66325	2.14885	1.26293	1.29597	2.84317	1.3556	2.96056	AT5G13330	Rap2.6L	ethylene-responsive transcription factor ERF113
CARHR187720	-1.41727	-1.62683	-1.36491	-0.494581	-0.708429	-0.00270261	-0.790163	-1.68954	-1.88834	-1.3733	-4.09218	-2.50176	-0.659634	-0.181646	-0.499018	-3.69763	-1.12865	-1.2848	-3.87398	-1.65941	-0.588538	-0.0198035	-0.489442	-2.75739	-1.06666	-3.19496	-2.66677	-2.36556	-1.04475	-1.58682	-1.52908	-1.73989	AT5G25610	RD22	dehydration-responsive protein RD22
CARHR267770	-0.13372	0.495281	-0.333737	0.280316	-1.36339	0.967483	0.460463	0.711209	-0.412269	0.828511	-1.32641	-0.715269	-0.560957	0.298431	-1.53512	-2.45241	-1.27297	0.00658917	-1.11052	-1.54881	-0.637909	0.511144	-1.95871	-1.89102	0.966668	0.0958684	-1.06527	-0.8039	-0.0630383	0.186025	0.158345	0.501474	AT5G54490	PBP1	pinoid-binding protein 1
CARHR271420	-0.924278	-0.792541	-0.870208	-3.39097	0.716431	-0.699191	-0.615306	-0.643659	0.238595	-1.16954	-1.62134	-3.76193	-0.707373	-0.691896	-0.731011	0.10815	-0.0696518	-2.51539	-3.09209	-5.68418	-1.47259	-1.25492	-1.28056	0.131872	-0.727389	-1.09026	-2.78956	-3.84178	-0.70051	-1.24873	-0.921721	-1.11821	AT5G57660	COL5	zinc finger protein CONSTANS-LIKE 5
CARHR285680	-2.77855	-4.06891	-4.77879	-1.98385	-4.77879	1.51526	-4.77879	-4.18424	-4.6326	-4.21626	-4.99304	-5.86189	-6.44888	-3.86172	-5.27511	-8.10864	-2.1578	-2.09082	-3.35074	-2.23597	-1.52526	-1.04466	-2.92065	-3.06218	-0.655273	-2.78911	-3.38711	-4.07517	-3.98945	-5.91571	-6.2831	-3.95495	AT5G59310	LTP4	non-specific lipid-transfer protein 4
CARHR275380	2.79562	2.75864	2.60638	0.841743	1.96904	1.72045	1.57537	1.93324	4.11467	3.77075	3.45508	2.5964	3.06561	2.45196	3.20997	1.0251	3.89703	4.15729	4.24135	2.65099	2.52075	2.01926	2.55453	-0.302075	1.78615	1.84416	1.14149	0.755998	-0.0585557	-0.189473	-0.385591	-1.05184	AT5G61590	AT5G61590	ethylene-responsive transcription factor ERF107
CARHR293750	0.594453	0.212403	-0.0419011	-0.424956	-0.533433	-0.168553	-1.34312	-1.26337	2.19905	-0.729112	-1.2533	-1.20318	-1.06789	-1.55768	-1.70977	-0.833289	2.6067	-1.77875	-1.14784	-0.527547	-0.726075	-1.13046	-0.848397	-0.496845	0.999292	-0.296384	-1.35518	-2.32994	-2.75508	-3.13896	-2.23487	-1.41	AT5G65020	ANNAT2	annexin D2
CARHR019540	0.0844458	-0.402719	-0.548202	-0.478285	-0.21895	-0.38397	-0.50552	-0.0440987	-1.80054	-1.05827	-1.76485	-1.42353	-1.44184	-1.25609	-1.18294	-1.24887	-1.80333	-1.33689	-2.90146	-2.36118	-1.9423	-1.77802	-1.52167	-1.90332	1.04311	0.611602	-0.178526	0.315168	1.45523	0.226279	0.739533	0.743174	AT1G18890	ATCDPK1	calcium-dependent protein kinase 1
CARHR029020	-1.57243	-2.23882	-1.8893	-0.329319	-3.44027	-4.64436	-4.72541	-4.65239	2.02516	2.35393	1.4382	3.17021	0.538278	0.204864	-0.0900466	0.908901	2.50024	1.00574	0.472225	1.95115	0.723958	0.0830119	0.262838	-0.00863148	-2.37074	-1.22178	-2.42868	-2.07937	-1.66288	-5.81707	-4.58262	-4.22167	AT1G29670	AT1G29670	GDSL esterase/lipase
CARHR047330	-0.147634	-0.857006	-1.19642	-0.748023	-0.534793	1.56945	1.78139	0.800756	-1.71991	-1.6972	-2.89911	-3.80007	-1.04554	-0.0402684	-1.32525	-0.453174	-2.28238	-3.33778	-4.23517	-4.3937	-2.29987	-1.11443	-1.72531	-0.720581	1.1903	-1.31877	-1.14246	-2.68299	1.08954	2.08799	2.05801	2.82163	AT1G63840	AT1G63840	RING/U-box domain-containing protein
CARHR034490	0	2.17389	5.57387	5.59331	0	0.283146	0	0	0.453889	4.66791	4.90591	4.03707	-0.948918	-0.0476328	-0.504764	-0.948918	-1.87499	0.765833	-0.54422	-1.30882	-2.10453	-1.27399	-0.833041	-1.21103	0.398371	0.831993	-0.957032	-0.766539	-0.94606	0.823955	0.106367	-0.129712	AT1G64890	AT1G64890	integral membrane transporter family protein
CARHR062180	-0.585486	-0.292136	-0.37761	0.353198	0.615443	0.6097	0.638378	0.818223	-1.16724	0.290838	-2.422	-2.51024	-1.92515	-1.66403	0.324237	0.676825	-0.0546249	0.980101	-0.720254	-1.55368	-0.643518	-1.0848	1.32941	0.816013	1.87142	1.19054	0.895211	1.15986	0.141859	1.51472	1.62114	1.21139	AT1G69310	WRKY57	putative WRKY transcription factor 57
CARHR064080	-0.820717	-0.860731	-2.00476	-1.68247	-1.2763	-1.81488	-1.35271	-1.76271	-0.434275	-2.16389	-1.90832	-2.0037	-2.81173	-1.23513	-1.85198	-3.63757	0.271285	-2.59442	-1.35261	-1.29415	-2.25453	-0.965535	-1.84684	-4.96286	-0.258179	-1.51459	0.327409	-0.243144	0.481699	1.18524	1.61729	0.341309	AT1G70820	AT1G70820	phosphoglucomutase-like protein
CARHR066510	-2.27871	-2.9974	-4.33452	-2.78278	-2.5101	-0.490511	-1.2119	-1.89585	-1.27637	-2.94834	-3.07299	-4.21225	-2.2671	-1.32653	-2.42015	-2.43581	-0.318884	-2.23155	-2.53311	-3.09601	-1.35961	-0.353398	-1.49842	-1.43729	-0.100831	-1.79455	-2.93353	-3.38738	-2.98956	-0.183472	-1.58474	-0.88839	AT1G73480	AT1G73480	alpha/beta-hydrolase domain-containing protein
CARHR131280	-1.93274	-3.67449	-4.26871	-0.963846	-2.76429	-0.84892	-2.46631	-3.79443	-3.24347	-5.03285	-4.20188	-3.36935	-3.35471	-3.97834	-3.15624	-2.64577	-4.63449	-5.86932	-4.35922	-4.30496	-4.56845	-4.70989	-3.01963	-2.53816	-7.12509	-5.02553	-6.14961	-7.23433	-4.67537	-7.24009	-5.19699	-4.90587	AT2G36830	GAMMA-TIP	aquaporin TIP1-1
CARHR134680	0.0899234	-0.144525	0.904417	0.355901	2.37056	1.9054	1.9724	2.47708	0.934428	1.49828	1.90066	2.10275	1.41488	1.94796	1.44936	2.31213	0.531376	0.791479	2.71738	2.5954	0.871614	1.16586	1.13951	1.62133	0.470375	1.72295	0.537757	1.00966	-1.81357	0.372929	-1.7141	-0.043306	AT2G39800	ATP5CS	Gamma-glutamyl phosphate reductase
CARHR085960	-1.75624	-2.06457	-1.64489	-0.192894	-1.41144	-0.400237	-1.30118	-1.64762	-2.33058	-1.95038	-1.96045	-1.68701	-2.62758	-2.0125	-3.32	-2.67648	-2.35594	-2.26754	-1.82629	-1.42205	-2.64959	-2.21873	-3.75977	-3.37096	-2.25837	-2.77818	-1.98829	-2.02098	-1.80407	-4.95563	-2.8994	-3.53047	AT3G11410	ATPP2CA	protein phosphatase 2C 37
CARHR098210	1.20187	0.368836	0.275036	0.748082	0.469624	0.334665	0.1152	0.0195468	-0.816436	1.65665	-0.220547	-0.0695793	0.0787756	0.337311	1.07651	1.3681	-0.10927	1.4115	-1.11376	-1.02321	-0.192885	0.464139	0.619685	0.58339	3.11576	1.80481	1.61381	1.9947	2.18085	1.98837	2.28747	3.41652	AT3G22310	PMH1	DEAD-box ATP-dependent RNA helicase 9
CARHR291400	-0.623385	-0.553247	0.073558	0.770006	0.585094	-0.936635	-0.474598	-0.783616	1.0731	-0.321513	-1.38511	-0.196924	-0.949838	-0.678681	-0.309423	-0.0258058	3.86871	0.0703521	-0.425229	1.11967	0.415057	1.19693	0.000180938	1.08172	3.94864	3.43429	2.42788	1.28932	-2.93449	-0.331526	0.143733	1.69371	AT3G45140	LOX2	lipoxygenase 2
CARHR232360	-0.563686	-1.58368	-2.59708	-1.56957	-1.15518	0.170627	-1.27354	-2.46285	1.47356	-1.8176	-0.428402	-0.0568445	-0.986648	-0.55563	-0.98018	-1.16512	2.3401	-1.39341	-0.0976519	0.786691	0.711772	0.500104	-0.778929	-0.302091	0.420793	-1.01196	-1.65275	-1.66056	-1.19137	-3.31687	-1.07113	-2.02287	AT4G24960	ATHVA22D	HVA22-like protein d
CARHR205480	-1.26567	-0.365368	-1.39986	0.746077	-1.43784	0.0244868	-0.789721	-1.91486	0.25448	-0.662995	1.63907	2.09685	1.96742	0.740361	0.711887	-0.180387	2.78915	1.96062	2.74202	3.3073	3.61669	2.98901	3.38029	2.90846	0.22103	0.649356	0.530284	-0.305259	-0.70391	-1.48732	0.0908764	-0.264133	AT5G07690	MYB29	myb domain protein 29
CARHR200390	0.80224	0.36502	1.03842	1.99856	1.38196	2.37536	2.22837	3.66083	-3.98352	-0.247591	-3.98352	-3.98352	-2.7607	-1.55463	-1.24901	-0.499793	-3.80422	-0.223731	-2.77644	-4.98206	-4.84447	-2.33542	-1.34925	0.0168292	6.98221	4.1446	2.4951	2.75007	0.594956	2.86271	1.82845	5.10056	AT5G13080	WRKY75	putative WRKY transcription factor 75
CARHR261630	0.0490438	-0.174867	0.130718	-0.513455	-0.620212	0.10406	-0.102343	-0.330752	0.644428	-1.4131	-1.23491	-0.445642	0.455443	0.0331297	0.395947	0.371501	1.84802	-0.985086	-0.544484	-0.0993497	1.20388	1.05313	0.753868	0.0835922	0.115315	-0.0641195	-1.22388	-1.43903	0.0400451	-0.621904	0.0321779	-0.188346	AT5G40390	SIP1	putative galactinol--sucrose galactosyltransferase 5
CARHR270810	-0.0600372	0.273178	0.960414	0.654552	0.71766	0.657751	0.495164	0.265847	0.756246	0.319406	1.0951	0.625069	0.177265	0.680762	0.0642695	-0.989197	1.65918	1.3356	1.95822	1.69845	0.386923	1.25643	0.0505842	-1.50302	0.526878	-0.29923	-0.734317	-0.415788	-0.666827	-0.248373	0.357136	-0.733091	AT5G57050	ABI2	protein phosphatase 2C 77
CARHR008840	3.55027	3.36716	2.67758	2.71727	2.9897	3.02836	2.68094	3.79015	-0.925911	0.242689	-1.84464	-1.7938	-1.26138	-1.35433	-1.20762	-0.997488	0.0124937	0.495811	-0.669625	-0.650903	-0.765777	-0.896216	-1.05675	-0.661658	4.17896	4.35533	3.52937	3.76502	5.1968	1.97066	2.57401	3.00384	AT1G08930	ERD6	sugar transporter ERD6
CARHR019780	1.14405	0.233778	-0.560034	-0.0637941	0.388335	0.933263	0.579647	1.38443	0.147129	-0.753976	-1.8031	-2.69609	-1.59541	-1.46439	-1.4247	-1.50917	0.46438	-0.720955	-1.50071	-1.11503	-0.625604	-0.956419	-1.33306	-1.72524	1.82763	1.48699	0.57112	0.174332	1.50243	0.470701	0.451169	1.53637	AT1G19180	JAZ1	protein TIFY 10A
CARHR068240	-0.218848	-0.110747	0.121725	0.181205	-0.581002	-0.850357	-1.31586	-1.25173	1.17799	-0.187411	0.661932	0.934386	0.912082	0.542325	0.341674	0.733952	-0.513599	-0.0973361	0.129742	0.634794	0.531259	0.172601	0.191963	0.348444	-0.845437	-0.103194	0.751691	0.403837	0.166662	-1.67583	0.275838	0.470627	AT1G74920	ALDH10A8	betaine aldehyde dehydrogenase 1
CARHR068270	1.53571	1.00079	0.949957	1.56146	0.130778	0.00216717	-0.809688	-0.317251	1.2531	-0.424055	-0.0557779	-0.367935	-1.30075	-1.29473	-1.07578	-1.63438	1.21626	0.0641705	0.249791	-0.338224	-1.67081	-1.56348	-1.20922	-1.48319	1.9561	2.10701	1.66379	0.544282	-0.946885	-0.498601	0.205474	-0.0752772	AT1G74950	TIFY10B	protein TIFY 10B
CARHR105210	1.56057	2.81604	3.34679	2.70783	2.09583	1.53688	1.5557	1.56505	0.527524	3.08928	2.62131	2.78317	1.39773	2.52846	1.40648	1.87943	-0.506708	1.77271	1.58359	1.67805	0.0951852	2.58967	0.13985	2.64174	2.22692	2.65731	3.56904	3.76812	1.51969	0.479321	2.20738	3.18556	AT2G14610	PR1	pathogenesis-related protein 1
CARHR107400	1.68146	0.546426	0.206205	0.615544	0.930299	0.986091	0.788643	1.53119	-0.65966	-1.01771	-1.61978	-1.57897	-1.10194	-1.03172	-1.11015	-1.09725	-0.300099	-0.667464	-1.77922	-1.86582	-0.957814	-0.875042	-1.04733	-0.704116	3.11086	2.09412	1.10467	1.04375	2.98914	1.40416	1.58656	2.1948	AT2G17290	ATCPK6	Calcium-dependent protein kinase family protein
CARHR112610	1.92352	0.981319	1.5594	1.03145	1.00726	0.828663	0.624957	1.11509	1.58648	-0.0102008	-1.1565	-0.678251	-0.649005	-0.377732	-0.404549	-0.870717	1.81154	0.322146	-1.02818	-0.520514	-0.560137	-0.652071	-0.263574	-0.735308	3.30761	3.09364	1.85693	1.42261	1.11128	0.685025	1.02378	1.11876	AT2G21620	RD2	adenine nucleotide alpha hydrolases-like protein
CARHR133160	1.17432	1.93556	0.759099	1.12328	1.27042	2.87423	3.18148	3.42739	-0.181237	1.57068	-0.510819	-0.795821	0.0327106	0.122604	-0.310421	-0.368554	-0.438181	1.21101	-0.809388	-0.987722	-0.126712	0.115105	-0.37545	-0.617661	4.15011	3.46546	1.97961	2.45089	4.08693	2.25582	2.15599	3.77757	AT2G38470	WRKY33	putative WRKY transcription factor 33
CARHR133440	1.35758	-0.243544	-0.485712	-0.485712	-0.485712	-0.485712	-0.249015	-0.485712	3.55825	0	0	0	0	0	0.648099	0.731785	1.74618	-3.9252	-3.25763	-3.06586	-3.47045	-2.33631	-3.93945	-2.91494	-0.674688	-0.488978	-0.533012	-4.03275	-2.77913	-5.01898	-2.4965	-3.66813	AT2G38750	ANNAT4	annexin D4
CARHR225770	0.883051	0.0397715	0.345189	0.65895	0.41205	-0.578874	0.101736	0.570431	0.529635	0.167212	-0.372095	-0.538081	-0.0792872	-0.853115	-0.448123	-0.509096	-1.97446	-0.470924	-1.74818	-1.79736	-1.41688	-1.09383	-0.947868	-1.67239	2.96061	1.95579	1.71062	1.30263	2.71814	1.35543	1.8778	2.6152	AT4G18890	BEH3	BES1/BZR1 homolog 3
CARHR226000	0.711244	0.957154	1.48702	1.19558	0.191723	-0.352171	-0.864769	-0.463937	2.64099	0.889877	1.64542	1.59512	1.52036	0.430587	0.952047	0.715526	2.24003	0.208608	0.753196	0.946712	0.966169	0.0362512	0.461121	-0.0343291	2.16337	2.57565	1.34262	0.842117	1.28845	-1.14188	-0.358919	-0.19498	AT4G19120	ERD3	putative methyltransferase PMT21
CARHR242380	0.800996	0.225371	-0.096718	0.611528	0.701246	1.32357	0.79556	2.20884	-1.80958	-1.01204	-1.28128	-1.33788	-1.56814	-1.40632	-1.48358	-1.19135	-2.24789	-1.14063	-1.97088	-1.82452	-2.02118	-1.65857	-1.69957	-1.34551	1.59201	2.02637	1.05584	1.36335	3.20575	0.897725	1.87201	2.07258	AT4G34390	XLG2	extra-large GTP-binding protein 2
CARHR186090	1.36077	0.187102	0.804349	0.481357	0.443467	1.32343	0.860501	1.94924	-0.466203	-1.34516	-2.5823	-2.5719	-2.26477	-2.27299	-1.70866	-1.704	-0.0128598	-0.6084	-1.64696	-2.17138	-2.18945	-1.82228	-1.60272	-1.04888	2.34126	1.75456	0.269084	0.333754	-0.377845	-0.558461	0.00316161	0.488789	AT5G27520	PNC2	peroxisomal adenine nucleotide carrier 2
